# Supplementary material for: Analysis of Proteome Dynamics in Early-Stage Sporulation-Inhibited Variants of Parageobacillus thermoglucosidasius
Source: Int J Mol Sci. 2025 Dec 4;26(23):11735. doi: 10.3390/ijms262311735 (PMC12692396; doi:10.3390/ijms262311735)
Supplement: Supplementary file 1 [file ijms-26-11735-s001.zip]

Archive with 5 entries (5 files):
- Millgaard_et_al_Supplementary_Material.pdf
- TableS4.xlsx
- TableS5.xlsx
- TableS6.xlsx
- TableS7.xlsx
