# Supplementary material for: Analysis of Proteome Dynamics in Early-Stage Sporulation-Inhibited Variants of Parageobacillus thermoglucosidasius
Source: Int J Mol Sci. 2025 Dec 4;26(23):11735. doi: 10.3390/ijms262311735 (PMC12692396; doi:10.3390/ijms262311735)
Supplement: Supplementary file 1 [file ijms-26-11735-s001.zip › TableS5.xlsx]

## Sheet: enrichment_black
#category	term ID	term description	observed gene count	background gene count	strength	signal	false discovery rate	matching proteins in your network (IDs)	matching proteins in your network (labels)
GO Process	GO:0006189	De novo IMP biosynthetic process	9	14	1.65	2.34	9.30e-09	1426.AOT13_04700,1426.AOT13_04705,1426.AOT13_04710,1426.AOT13_04715,1426.AOT13_04740,1426.AOT13_04745,1426.AOT13_04750,1426.AOT13_04755,1426.AOT13_12615	purE,purK,ALF09368.1,purC,purM,purN,purH,purD,purU
GO Process	GO:0009156	Ribonucleoside monophosphate biosynthetic process	10	34	1.31	1.81	4.22e-08	1426.AOT13_04700,1426.AOT13_04705,1426.AOT13_04710,1426.AOT13_04715,1426.AOT13_04740,1426.AOT13_04745,1426.AOT13_04750,1426.AOT13_04755,1426.AOT13_08740,1426.AOT13_12615	purE,purK,ALF09368.1,purC,purM,purN,purH,purD,pyrK,purU
GO Process	GO:0044281	Small molecule metabolic process	30	682	0.49	0.65	7.05e-08	1426.AOT13_00335,1426.AOT13_00825,1426.AOT13_01935,1426.AOT13_02675,1426.AOT13_02860,1426.AOT13_04700,1426.AOT13_04705,1426.AOT13_04710,1426.AOT13_04715,1426.AOT13_04740,1426.AOT13_04745,1426.AOT13_04750,1426.AOT13_04755,1426.AOT13_06970,1426.AOT13_07930,1426.AOT13_08130,1426.AOT13_08730,1426.AOT13_08740,1426.AOT13_09490,1426.AOT13_11915,1426.AOT13_12615,1426.AOT13_15825,1426.AOT13_15855,1426.AOT…	ALF08615.1,hisI,ALF08903.1,cysK_2,metG1,purE,purK,ALF09368.1,purC,purM,purN,purH,purD,rocD,mtnW,ykwC_2,carA-2,pyrK,ALF10229.1,ALF10662.1,purU,ALF11358.1,ALF11364.1,aroE,mtnN,nadE,mdh,ALF12129.1,argH,menD
GO Process	GO:1901566	Organonitrogen compound biosynthetic process	25	472	0.57	0.74	1.24e-07	1426.AOT13_00825,1426.AOT13_02675,1426.AOT13_02860,1426.AOT13_03000,1426.AOT13_04700,1426.AOT13_04705,1426.AOT13_04710,1426.AOT13_04715,1426.AOT13_04740,1426.AOT13_04745,1426.AOT13_04750,1426.AOT13_04755,1426.AOT13_06800,1426.AOT13_06970,1426.AOT13_07930,1426.AOT13_08730,1426.AOT13_08740,1426.AOT13_11915,1426.AOT13_12615,1426.AOT13_15825,1426.AOT13_15855,1426.AOT13_17085,1426.AOT13_17165,1426.AOT…	hisI,cysK_2,metG1,ALF09073.1,purE,purK,ALF09368.1,purC,purM,purN,purH,purD,hemE,rocD,mtnW,carA-2,pyrK,ALF10662.1,purU,ALF11358.1,ALF11364.1,aroE,mtnN,nadE,argH
GO Process	GO:0044249	Cellular biosynthetic process	28	646	0.48	0.62	4.89e-07	1426.AOT13_00825,1426.AOT13_02675,1426.AOT13_02860,1426.AOT13_03000,1426.AOT13_04700,1426.AOT13_04705,1426.AOT13_04710,1426.AOT13_04715,1426.AOT13_04740,1426.AOT13_04745,1426.AOT13_04750,1426.AOT13_04755,1426.AOT13_06800,1426.AOT13_06970,1426.AOT13_07930,1426.AOT13_08710,1426.AOT13_08730,1426.AOT13_08740,1426.AOT13_11915,1426.AOT13_12615,1426.AOT13_15825,1426.AOT13_15855,1426.AOT13_16200,1426.AOT…	hisI,cysK_2,metG1,ALF09073.1,purE,purK,ALF09368.1,purC,purM,purN,purH,purD,hemE,rocD,mtnW,pyrR,carA-2,pyrK,ALF10662.1,purU,ALF11358.1,ALF11364.1,ALF11428.1,aroE,mtnN,nadE,argH,menD
GO Process	GO:0009058	Biosynthetic process	29	698	0.46	0.6	5.05e-07	1426.AOT13_00825,1426.AOT13_02675,1426.AOT13_02860,1426.AOT13_03000,1426.AOT13_04700,1426.AOT13_04705,1426.AOT13_04710,1426.AOT13_04715,1426.AOT13_04740,1426.AOT13_04745,1426.AOT13_04750,1426.AOT13_04755,1426.AOT13_06800,1426.AOT13_06970,1426.AOT13_07930,1426.AOT13_08710,1426.AOT13_08730,1426.AOT13_08740,1426.AOT13_11915,1426.AOT13_12615,1426.AOT13_15420,1426.AOT13_15825,1426.AOT13_15855,1426.AOT…	hisI,cysK_2,metG1,ALF09073.1,purE,purK,ALF09368.1,purC,purM,purN,purH,purD,hemE,rocD,mtnW,pyrR,carA-2,pyrK,ALF10662.1,purU,aspB,ALF11358.1,ALF11364.1,ALF11428.1,aroE,mtnN,nadE,argH,menD
GO Process	GO:0009165	Nucleotide biosynthetic process	12	88	0.98	1.22	5.19e-07	1426.AOT13_04700,1426.AOT13_04705,1426.AOT13_04710,1426.AOT13_04715,1426.AOT13_04740,1426.AOT13_04745,1426.AOT13_04750,1426.AOT13_04755,1426.AOT13_08730,1426.AOT13_08740,1426.AOT13_12615,1426.AOT13_17410	purE,purK,ALF09368.1,purC,purM,purN,purH,purD,carA-2,pyrK,purU,nadE
GO Process	GO:0008152	Metabolic process	45	1798	0.24	0.4	1.01e-06	1426.AOT13_00185,1426.AOT13_00335,1426.AOT13_00825,1426.AOT13_01935,1426.AOT13_02675,1426.AOT13_02860,1426.AOT13_03000,1426.AOT13_04700,1426.AOT13_04705,1426.AOT13_04710,1426.AOT13_04715,1426.AOT13_04740,1426.AOT13_04745,1426.AOT13_04750,1426.AOT13_04755,1426.AOT13_05645,1426.AOT13_06800,1426.AOT13_06970,1426.AOT13_07060,1426.AOT13_07930,1426.AOT13_08130,1426.AOT13_08710,1426.AOT13_08730,1426.AOT…	ALF08587.1,ALF08615.1,hisI,ALF08903.1,cysK_2,metG1,ALF09073.1,purE,purK,ALF09368.1,purC,purM,purN,purH,purD,ALF12005.1,hemE,rocD,ALF09773.1,mtnW,ykwC_2,pyrR,carA-2,pyrK,sucC,sucD,ALF10229.1,ALF10277.1,ALF10662.1,purU,ALF12084.1,ALF11232.1,aspB,ALF11358.1,ALF11364.1,ALF11428.1,ALF11489.1,aroE,mtnN,nadE,mdh,ALF12129.1,argH,menD,ALF11914.1
GO Process	GO:0019438	Aromatic compound biosynthetic process	17	246	0.69	0.81	2.70e-06	1426.AOT13_04700,1426.AOT13_04705,1426.AOT13_04710,1426.AOT13_04715,1426.AOT13_04740,1426.AOT13_04745,1426.AOT13_04750,1426.AOT13_04755,1426.AOT13_06800,1426.AOT13_08710,1426.AOT13_08730,1426.AOT13_08740,1426.AOT13_11915,1426.AOT13_12615,1426.AOT13_15855,1426.AOT13_17085,1426.AOT13_17410	purE,purK,ALF09368.1,purC,purM,purN,purH,purD,hemE,pyrR,carA-2,pyrK,ALF10662.1,purU,ALF11364.1,aroE,nadE
GO Process	GO:0009260	Ribonucleotide biosynthetic process	10	64	1.04	1.21	2.82e-06	1426.AOT13_04700,1426.AOT13_04705,1426.AOT13_04710,1426.AOT13_04715,1426.AOT13_04740,1426.AOT13_04745,1426.AOT13_04750,1426.AOT13_04755,1426.AOT13_08740,1426.AOT13_12615	purE,purK,ALF09368.1,purC,purM,purN,purH,purD,pyrK,purU
GO Process	GO:0044237	Cellular metabolic process	40	1462	0.28	0.42	3.77e-06	1426.AOT13_00335,1426.AOT13_00825,1426.AOT13_01935,1426.AOT13_02675,1426.AOT13_02860,1426.AOT13_03000,1426.AOT13_04700,1426.AOT13_04705,1426.AOT13_04710,1426.AOT13_04715,1426.AOT13_04740,1426.AOT13_04745,1426.AOT13_04750,1426.AOT13_04755,1426.AOT13_05645,1426.AOT13_06800,1426.AOT13_06970,1426.AOT13_07930,1426.AOT13_08130,1426.AOT13_08710,1426.AOT13_08730,1426.AOT13_08740,1426.AOT13_09015,1426.AOT…	ALF08615.1,hisI,ALF08903.1,cysK_2,metG1,ALF09073.1,purE,purK,ALF09368.1,purC,purM,purN,purH,purD,ALF12005.1,hemE,rocD,mtnW,ykwC_2,pyrR,carA-2,pyrK,sucC,sucD,ALF10229.1,ALF10277.1,ALF10662.1,purU,ALF12084.1,ALF11358.1,ALF11364.1,ALF11428.1,aroE,mtnN,nadE,mdh,ALF12129.1,argH,menD,ALF11914.1
GO Process	GO:1901576	Organic substance biosynthetic process	27	678	0.45	0.56	4.25e-06	1426.AOT13_00825,1426.AOT13_02675,1426.AOT13_02860,1426.AOT13_03000,1426.AOT13_04700,1426.AOT13_04705,1426.AOT13_04710,1426.AOT13_04715,1426.AOT13_04740,1426.AOT13_04745,1426.AOT13_04750,1426.AOT13_04755,1426.AOT13_06800,1426.AOT13_06970,1426.AOT13_07930,1426.AOT13_08710,1426.AOT13_08730,1426.AOT13_08740,1426.AOT13_11915,1426.AOT13_12615,1426.AOT13_15825,1426.AOT13_15855,1426.AOT13_17085,1426.AOT…	hisI,cysK_2,metG1,ALF09073.1,purE,purK,ALF09368.1,purC,purM,purN,purH,purD,hemE,rocD,mtnW,pyrR,carA-2,pyrK,ALF10662.1,purU,ALF11358.1,ALF11364.1,aroE,mtnN,nadE,argH,menD
GO Process	GO:0034654	Nucleobase-containing compound biosynthetic process	13	151	0.78	0.87	1.04e-05	1426.AOT13_04700,1426.AOT13_04705,1426.AOT13_04710,1426.AOT13_04715,1426.AOT13_04740,1426.AOT13_04745,1426.AOT13_04750,1426.AOT13_04755,1426.AOT13_08710,1426.AOT13_08730,1426.AOT13_08740,1426.AOT13_12615,1426.AOT13_17410	purE,purK,ALF09368.1,purC,purM,purN,purH,purD,pyrR,carA-2,pyrK,purU,nadE
GO Process	GO:1901362	Organic cyclic compound biosynthetic process	17	281	0.63	0.71	1.17e-05	1426.AOT13_04700,1426.AOT13_04705,1426.AOT13_04710,1426.AOT13_04715,1426.AOT13_04740,1426.AOT13_04745,1426.AOT13_04750,1426.AOT13_04755,1426.AOT13_06800,1426.AOT13_08710,1426.AOT13_08730,1426.AOT13_08740,1426.AOT13_11915,1426.AOT13_12615,1426.AOT13_15855,1426.AOT13_17085,1426.AOT13_17410	purE,purK,ALF09368.1,purC,purM,purN,purH,purD,hemE,pyrR,carA-2,pyrK,ALF10662.1,purU,ALF11364.1,aroE,nadE
GO Process	GO:1901564	Organonitrogen compound metabolic process	28	803	0.39	0.49	2.62e-05	1426.AOT13_00335,1426.AOT13_00825,1426.AOT13_01935,1426.AOT13_02675,1426.AOT13_02860,1426.AOT13_03000,1426.AOT13_04700,1426.AOT13_04705,1426.AOT13_04710,1426.AOT13_04715,1426.AOT13_04740,1426.AOT13_04745,1426.AOT13_04750,1426.AOT13_04755,1426.AOT13_06800,1426.AOT13_06970,1426.AOT13_07930,1426.AOT13_08730,1426.AOT13_08740,1426.AOT13_11915,1426.AOT13_12615,1426.AOT13_15825,1426.AOT13_15855,1426.AOT…	ALF08615.1,hisI,ALF08903.1,cysK_2,metG1,ALF09073.1,purE,purK,ALF09368.1,purC,purM,purN,purH,purD,hemE,rocD,mtnW,carA-2,pyrK,ALF10662.1,purU,ALF11358.1,ALF11364.1,ALF11489.1,aroE,mtnN,nadE,argH
GO Process	GO:0055086	Nucleobase-containing small molecule metabolic process	13	168	0.73	0.79	2.80e-05	1426.AOT13_04700,1426.AOT13_04705,1426.AOT13_04710,1426.AOT13_04715,1426.AOT13_04740,1426.AOT13_04745,1426.AOT13_04750,1426.AOT13_04755,1426.AOT13_08730,1426.AOT13_08740,1426.AOT13_12615,1426.AOT13_17165,1426.AOT13_17410	purE,purK,ALF09368.1,purC,purM,purN,purH,purD,carA-2,pyrK,purU,mtnN,nadE
GO Process	GO:0018130	Heterocycle biosynthetic process	16	269	0.62	0.68	3.12e-05	1426.AOT13_04700,1426.AOT13_04705,1426.AOT13_04710,1426.AOT13_04715,1426.AOT13_04740,1426.AOT13_04745,1426.AOT13_04750,1426.AOT13_04755,1426.AOT13_06800,1426.AOT13_08710,1426.AOT13_08730,1426.AOT13_08740,1426.AOT13_11915,1426.AOT13_12615,1426.AOT13_15855,1426.AOT13_17410	purE,purK,ALF09368.1,purC,purM,purN,purH,purD,hemE,pyrR,carA-2,pyrK,ALF10662.1,purU,ALF11364.1,nadE
GO Process	GO:1901137	Carbohydrate derivative biosynthetic process	11	143	0.73	0.71	0.00020	1426.AOT13_03000,1426.AOT13_04700,1426.AOT13_04705,1426.AOT13_04710,1426.AOT13_04715,1426.AOT13_04740,1426.AOT13_04745,1426.AOT13_04750,1426.AOT13_04755,1426.AOT13_08740,1426.AOT13_12615	ALF09073.1,purE,purK,ALF09368.1,purC,purM,purN,purH,purD,pyrK,purU
GO Process	GO:0019637	Organophosphate metabolic process	13	208	0.64	0.64	0.00022	1426.AOT13_04700,1426.AOT13_04705,1426.AOT13_04710,1426.AOT13_04715,1426.AOT13_04740,1426.AOT13_04745,1426.AOT13_04750,1426.AOT13_04755,1426.AOT13_08730,1426.AOT13_08740,1426.AOT13_09745,1426.AOT13_12615,1426.AOT13_17410	purE,purK,ALF09368.1,purC,purM,purN,purH,purD,carA-2,pyrK,ALF10277.1,purU,nadE
GO Process	GO:0006520	Cellular amino acid metabolic process	12	186	0.66	0.63	0.00037	1426.AOT13_00335,1426.AOT13_00825,1426.AOT13_01935,1426.AOT13_02675,1426.AOT13_02860,1426.AOT13_06970,1426.AOT13_07930,1426.AOT13_08730,1426.AOT13_15825,1426.AOT13_17085,1426.AOT13_17165,1426.AOT13_18220	ALF08615.1,hisI,ALF08903.1,cysK_2,metG1,rocD,mtnW,carA-2,ALF11358.1,aroE,mtnN,argH
GO Process	GO:1901135	Carbohydrate derivative metabolic process	13	221	0.62	0.6	0.00038	1426.AOT13_03000,1426.AOT13_04700,1426.AOT13_04705,1426.AOT13_04710,1426.AOT13_04715,1426.AOT13_04740,1426.AOT13_04745,1426.AOT13_04750,1426.AOT13_04755,1426.AOT13_08740,1426.AOT13_09745,1426.AOT13_12615,1426.AOT13_17165	ALF09073.1,purE,purK,ALF09368.1,purC,purM,purN,purH,purD,pyrK,ALF10277.1,purU,mtnN
GO Process	GO:0044271	Cellular nitrogen compound biosynthetic process	17	389	0.49	0.5	0.00057	1426.AOT13_02860,1426.AOT13_04700,1426.AOT13_04705,1426.AOT13_04710,1426.AOT13_04715,1426.AOT13_04740,1426.AOT13_04745,1426.AOT13_04750,1426.AOT13_04755,1426.AOT13_06800,1426.AOT13_08710,1426.AOT13_08730,1426.AOT13_08740,1426.AOT13_11915,1426.AOT13_12615,1426.AOT13_15855,1426.AOT13_17410	metG1,purE,purK,ALF09368.1,purC,purM,purN,purH,purD,hemE,pyrR,carA-2,pyrK,ALF10662.1,purU,ALF11364.1,nadE
GO Process	GO:0008652	Cellular amino acid biosynthetic process	9	113	0.75	0.63	0.0011	1426.AOT13_00825,1426.AOT13_02675,1426.AOT13_06970,1426.AOT13_07930,1426.AOT13_08730,1426.AOT13_15825,1426.AOT13_17085,1426.AOT13_17165,1426.AOT13_18220	hisI,cysK_2,rocD,mtnW,carA-2,ALF11358.1,aroE,mtnN,argH
GO Process	GO:0071704	Organic substance metabolic process	37	1581	0.22	0.32	0.0012	1426.AOT13_00335,1426.AOT13_00825,1426.AOT13_01935,1426.AOT13_02675,1426.AOT13_02860,1426.AOT13_03000,1426.AOT13_04700,1426.AOT13_04705,1426.AOT13_04710,1426.AOT13_04715,1426.AOT13_04740,1426.AOT13_04745,1426.AOT13_04750,1426.AOT13_04755,1426.AOT13_06800,1426.AOT13_06970,1426.AOT13_07060,1426.AOT13_07930,1426.AOT13_08130,1426.AOT13_08710,1426.AOT13_08730,1426.AOT13_08740,1426.AOT13_09490,1426.AOT…	ALF08615.1,hisI,ALF08903.1,cysK_2,metG1,ALF09073.1,purE,purK,ALF09368.1,purC,purM,purN,purH,purD,hemE,rocD,ALF09773.1,mtnW,ykwC_2,pyrR,carA-2,pyrK,ALF10229.1,ALF10277.1,ALF10662.1,purU,ALF11232.1,ALF11358.1,ALF11364.1,ALF11489.1,aroE,mtnN,nadE,mdh,ALF12129.1,argH,menD
GO Process	GO:0006082	Organic acid metabolic process	16	376	0.47	0.46	0.0014	1426.AOT13_00335,1426.AOT13_00825,1426.AOT13_01935,1426.AOT13_02675,1426.AOT13_02860,1426.AOT13_06970,1426.AOT13_07930,1426.AOT13_08130,1426.AOT13_08730,1426.AOT13_09490,1426.AOT13_15825,1426.AOT13_17085,1426.AOT13_17165,1426.AOT13_18115,1426.AOT13_18120,1426.AOT13_18220	ALF08615.1,hisI,ALF08903.1,cysK_2,metG1,rocD,mtnW,ykwC_2,carA-2,ALF10229.1,ALF11358.1,aroE,mtnN,mdh,ALF12129.1,argH
GO Process	GO:0019752	Carboxylic acid metabolic process	15	357	0.47	0.43	0.0029	1426.AOT13_00335,1426.AOT13_00825,1426.AOT13_01935,1426.AOT13_02675,1426.AOT13_02860,1426.AOT13_06970,1426.AOT13_07930,1426.AOT13_08730,1426.AOT13_09490,1426.AOT13_15825,1426.AOT13_17085,1426.AOT13_17165,1426.AOT13_18115,1426.AOT13_18120,1426.AOT13_18220	ALF08615.1,hisI,ALF08903.1,cysK_2,metG1,rocD,mtnW,carA-2,ALF10229.1,ALF11358.1,aroE,mtnN,mdh,ALF12129.1,argH
GO Process	GO:0044283	Small molecule biosynthetic process	13	273	0.52	0.46	0.0029	1426.AOT13_00825,1426.AOT13_02675,1426.AOT13_04715,1426.AOT13_06970,1426.AOT13_07930,1426.AOT13_08730,1426.AOT13_11915,1426.AOT13_15825,1426.AOT13_15855,1426.AOT13_17085,1426.AOT13_17165,1426.AOT13_18220,1426.AOT13_18675	hisI,cysK_2,purC,rocD,mtnW,carA-2,ALF10662.1,ALF11358.1,ALF11364.1,aroE,mtnN,argH,menD
GO Process	GO:0000096	Sulfur amino acid metabolic process	5	31	1.05	0.7	0.0031	1426.AOT13_00335,1426.AOT13_01935,1426.AOT13_02675,1426.AOT13_07930,1426.AOT13_17165	ALF08615.1,ALF08903.1,cysK_2,mtnW,mtnN
GO Process	GO:1901605	Alpha-amino acid metabolic process	9	137	0.66	0.52	0.0038	1426.AOT13_00335,1426.AOT13_01935,1426.AOT13_02675,1426.AOT13_06970,1426.AOT13_07930,1426.AOT13_08730,1426.AOT13_15825,1426.AOT13_17165,1426.AOT13_18220	ALF08615.1,ALF08903.1,cysK_2,rocD,mtnW,carA-2,ALF11358.1,mtnN,argH
GO Process	GO:0044238	Primary metabolic process	31	1249	0.24	0.31	0.0040	1426.AOT13_00335,1426.AOT13_00825,1426.AOT13_01935,1426.AOT13_02675,1426.AOT13_02860,1426.AOT13_03000,1426.AOT13_04700,1426.AOT13_04705,1426.AOT13_04710,1426.AOT13_04715,1426.AOT13_04740,1426.AOT13_04745,1426.AOT13_04750,1426.AOT13_04755,1426.AOT13_06970,1426.AOT13_07930,1426.AOT13_08710,1426.AOT13_08730,1426.AOT13_08740,1426.AOT13_09015,1426.AOT13_09020,1426.AOT13_12615,1426.AOT13_15105,1426.AOT…	ALF08615.1,hisI,ALF08903.1,cysK_2,metG1,ALF09073.1,purE,purK,ALF09368.1,purC,purM,purN,purH,purD,rocD,mtnW,pyrR,carA-2,pyrK,sucC,sucD,purU,ALF11232.1,ALF11358.1,ALF11489.1,aroE,mtnN,nadE,mdh,ALF12129.1,argH
GO Process	GO:0006807	Nitrogen compound metabolic process	29	1171	0.24	0.29	0.0089	1426.AOT13_00335,1426.AOT13_00825,1426.AOT13_01935,1426.AOT13_02675,1426.AOT13_02860,1426.AOT13_03000,1426.AOT13_04700,1426.AOT13_04705,1426.AOT13_04710,1426.AOT13_04715,1426.AOT13_04740,1426.AOT13_04745,1426.AOT13_04750,1426.AOT13_04755,1426.AOT13_06800,1426.AOT13_06970,1426.AOT13_07930,1426.AOT13_08710,1426.AOT13_08730,1426.AOT13_08740,1426.AOT13_11915,1426.AOT13_12615,1426.AOT13_15825,1426.AOT…	ALF08615.1,hisI,ALF08903.1,cysK_2,metG1,ALF09073.1,purE,purK,ALF09368.1,purC,purM,purN,purH,purD,hemE,rocD,mtnW,pyrR,carA-2,pyrK,ALF10662.1,purU,ALF11358.1,ALF11364.1,ALF11489.1,aroE,mtnN,nadE,argH
GO Process	GO:0006796	Phosphate-containing compound metabolic process	13	312	0.47	0.39	0.0091	1426.AOT13_04700,1426.AOT13_04705,1426.AOT13_04710,1426.AOT13_04715,1426.AOT13_04740,1426.AOT13_04745,1426.AOT13_04750,1426.AOT13_04755,1426.AOT13_08730,1426.AOT13_08740,1426.AOT13_09745,1426.AOT13_12615,1426.AOT13_17410	purE,purK,ALF09368.1,purC,purM,purN,purH,purD,carA-2,pyrK,ALF10277.1,purU,nadE
GO Process	GO:0006725	Cellular aromatic compound metabolic process	20	653	0.33	0.33	0.0096	1426.AOT13_02860,1426.AOT13_04700,1426.AOT13_04705,1426.AOT13_04710,1426.AOT13_04715,1426.AOT13_04740,1426.AOT13_04745,1426.AOT13_04750,1426.AOT13_04755,1426.AOT13_06800,1426.AOT13_08710,1426.AOT13_08730,1426.AOT13_08740,1426.AOT13_11915,1426.AOT13_12615,1426.AOT13_13625,1426.AOT13_15855,1426.AOT13_17085,1426.AOT13_17165,1426.AOT13_17410	metG1,purE,purK,ALF09368.1,purC,purM,purN,purH,purD,hemE,pyrR,carA-2,pyrK,ALF10662.1,purU,ALF12084.1,ALF11364.1,aroE,mtnN,nadE
GO Process	GO:1901607	Alpha-amino acid biosynthetic process	7	95	0.71	0.47	0.0107	1426.AOT13_02675,1426.AOT13_06970,1426.AOT13_07930,1426.AOT13_08730,1426.AOT13_15825,1426.AOT13_17165,1426.AOT13_18220	cysK_2,rocD,mtnW,carA-2,ALF11358.1,mtnN,argH
GO Process	GO:0009987	Cellular process	43	2258	0.13	0.23	0.0184	1426.AOT13_00165,1426.AOT13_00335,1426.AOT13_00825,1426.AOT13_01935,1426.AOT13_02675,1426.AOT13_02860,1426.AOT13_03000,1426.AOT13_04700,1426.AOT13_04705,1426.AOT13_04710,1426.AOT13_04715,1426.AOT13_04740,1426.AOT13_04745,1426.AOT13_04750,1426.AOT13_04755,1426.AOT13_05645,1426.AOT13_06800,1426.AOT13_06845,1426.AOT13_06970,1426.AOT13_07930,1426.AOT13_08130,1426.AOT13_08710,1426.AOT13_08730,1426.AOT…	ALF08583.1,ALF08615.1,hisI,ALF08903.1,cysK_2,metG1,ALF09073.1,purE,purK,ALF09368.1,purC,purM,purN,purH,purD,ALF12005.1,hemE,ALF12016.1,rocD,mtnW,ykwC_2,pyrR,carA-2,pyrK,ALF10093.1,sucC,sucD,ALF10229.1,ALF10277.1,ALF10662.1,purU,ALF12084.1,ALF11358.1,ALF11364.1,ALF11428.1,aroE,mtnN,nadE,mdh,ALF12129.1,argH,menD,ALF11914.1
GO Process	GO:0006091	Generation of precursor metabolites and energy	7	107	0.66	0.41	0.0196	1426.AOT13_05645,1426.AOT13_08740,1426.AOT13_09015,1426.AOT13_09020,1426.AOT13_09745,1426.AOT13_18115,1426.AOT13_18120	ALF12005.1,pyrK,sucC,sucD,ALF10277.1,mdh,ALF12129.1
GO Process	GO:0006099	Tricarboxylic acid cycle	3	13	1.21	0.5	0.0263	1426.AOT13_09015,1426.AOT13_09020,1426.AOT13_18120	sucC,sucD,ALF12129.1
GO Process	GO:0009069	Serine family amino acid metabolic process	4	31	0.96	0.46	0.0264	1426.AOT13_00335,1426.AOT13_01935,1426.AOT13_02675,1426.AOT13_15825	ALF08615.1,ALF08903.1,cysK_2,ALF11358.1
GO Process	GO:1901360	Organic cyclic compound metabolic process	19	675	0.3	0.27	0.0353	1426.AOT13_02860,1426.AOT13_04700,1426.AOT13_04705,1426.AOT13_04710,1426.AOT13_04715,1426.AOT13_04740,1426.AOT13_04745,1426.AOT13_04750,1426.AOT13_04755,1426.AOT13_06800,1426.AOT13_08710,1426.AOT13_08730,1426.AOT13_08740,1426.AOT13_11915,1426.AOT13_12615,1426.AOT13_15855,1426.AOT13_17085,1426.AOT13_17165,1426.AOT13_17410	metG1,purE,purK,ALF09368.1,purC,purM,purN,purH,purD,hemE,pyrR,carA-2,pyrK,ALF10662.1,purU,ALF11364.1,aroE,mtnN,nadE
GO Function	GO:0003824	Catalytic activity	46	1794	0.25	0.41	1.21e-06	1426.AOT13_00165,1426.AOT13_00185,1426.AOT13_00335,1426.AOT13_00825,1426.AOT13_01935,1426.AOT13_02675,1426.AOT13_02860,1426.AOT13_03000,1426.AOT13_04700,1426.AOT13_04705,1426.AOT13_04710,1426.AOT13_04715,1426.AOT13_04740,1426.AOT13_04745,1426.AOT13_04750,1426.AOT13_04755,1426.AOT13_05645,1426.AOT13_06800,1426.AOT13_06970,1426.AOT13_07060,1426.AOT13_07930,1426.AOT13_08130,1426.AOT13_08710,1426.AOT…	ALF08583.1,ALF08587.1,ALF08615.1,hisI,ALF08903.1,cysK_2,metG1,ALF09073.1,purE,purK,ALF09368.1,purC,purM,purN,purH,purD,ALF12005.1,hemE,rocD,ALF09773.1,mtnW,ykwC_2,pyrR,carA-2,pyrK,sucC,sucD,ALF10229.1,ALF10277.1,ALF10662.1,purU,ALF12084.1,ALF11232.1,aspB,ALF11358.1,ALF11364.1,ALF11428.1,ALF11489.1,aroE,mtnN,nadE,mdh,ALF12129.1,argH,menD,ALF11914.1
GO Function	GO:0036094	Small molecule binding	24	672	0.4	0.41	0.0018	1426.AOT13_00165,1426.AOT13_00825,1426.AOT13_01935,1426.AOT13_02860,1426.AOT13_04705,1426.AOT13_04715,1426.AOT13_04740,1426.AOT13_04755,1426.AOT13_06845,1426.AOT13_06970,1426.AOT13_08130,1426.AOT13_08730,1426.AOT13_08740,1426.AOT13_08780,1426.AOT13_09015,1426.AOT13_09020,1426.AOT13_09490,1426.AOT13_15420,1426.AOT13_15825,1426.AOT13_15855,1426.AOT13_17085,1426.AOT13_17410,1426.AOT13_18120,1426.AOT…	ALF08583.1,hisI,ALF08903.1,metG1,purK,purC,purM,purD,ALF12016.1,rocD,ykwC_2,carA-2,pyrK,ALF10093.1,sucC,sucD,ALF10229.1,aspB,ALF11358.1,ALF11364.1,aroE,nadE,ALF12129.1,menD
GO Function	GO:0016874	Ligase activity	9	115	0.74	0.49	0.0103	1426.AOT13_02860,1426.AOT13_04705,1426.AOT13_04715,1426.AOT13_04740,1426.AOT13_04755,1426.AOT13_08730,1426.AOT13_09015,1426.AOT13_09020,1426.AOT13_17410	metG1,purK,purC,purM,purD,carA-2,sucC,sucD,nadE
GO Function	GO:0016879	Ligase activity, forming carbon-nitrogen bonds	6	45	0.97	0.55	0.0114	1426.AOT13_04705,1426.AOT13_04715,1426.AOT13_04740,1426.AOT13_04755,1426.AOT13_08730,1426.AOT13_17410	purK,purC,purM,purD,carA-2,nadE
GO Function	GO:0000166	Nucleotide binding	19	592	0.35	0.27	0.0441	1426.AOT13_00165,1426.AOT13_00825,1426.AOT13_02860,1426.AOT13_04705,1426.AOT13_04715,1426.AOT13_04740,1426.AOT13_04755,1426.AOT13_06845,1426.AOT13_08130,1426.AOT13_08730,1426.AOT13_08740,1426.AOT13_08780,1426.AOT13_09015,1426.AOT13_09020,1426.AOT13_15825,1426.AOT13_15855,1426.AOT13_17085,1426.AOT13_17410,1426.AOT13_18120	ALF08583.1,hisI,metG1,purK,purC,purM,purD,ALF12016.1,ykwC_2,carA-2,pyrK,ALF10093.1,sucC,sucD,ALF11358.1,ALF11364.1,aroE,nadE,ALF12129.1
GO Function	GO:0016742	Hydroxymethyl-, formyl- and related transferase activity	3	8	1.42	0.45	0.0441	1426.AOT13_04745,1426.AOT13_04750,1426.AOT13_12615	purN,purH,purU
GO Function	GO:0016829	Lyase activity	8	118	0.68	0.36	0.0441	1426.AOT13_01935,1426.AOT13_02675,1426.AOT13_04705,1426.AOT13_04710,1426.AOT13_05645,1426.AOT13_06800,1426.AOT13_07930,1426.AOT13_18220	ALF08903.1,cysK_2,purK,ALF09368.1,ALF12005.1,hemE,mtnW,argH
GO Function	GO:0043168	Anion binding	19	596	0.35	0.27	0.0441	1426.AOT13_00165,1426.AOT13_00825,1426.AOT13_01935,1426.AOT13_02860,1426.AOT13_04705,1426.AOT13_04715,1426.AOT13_04740,1426.AOT13_04755,1426.AOT13_06845,1426.AOT13_06970,1426.AOT13_08730,1426.AOT13_08740,1426.AOT13_08780,1426.AOT13_09015,1426.AOT13_09490,1426.AOT13_15420,1426.AOT13_15855,1426.AOT13_17410,1426.AOT13_18675	ALF08583.1,hisI,ALF08903.1,metG1,purK,purC,purM,purD,ALF12016.1,rocD,carA-2,pyrK,ALF10093.1,sucC,ALF10229.1,aspB,ALF11364.1,nadE,menD
GO Component	GO:0005737	Cytoplasm	35	1218	0.3	0.41	7.67e-05	1426.AOT13_00165,1426.AOT13_00335,1426.AOT13_00825,1426.AOT13_01935,1426.AOT13_02675,1426.AOT13_02860,1426.AOT13_04705,1426.AOT13_04710,1426.AOT13_04715,1426.AOT13_04740,1426.AOT13_04745,1426.AOT13_04750,1426.AOT13_04755,1426.AOT13_06800,1426.AOT13_06970,1426.AOT13_07060,1426.AOT13_08730,1426.AOT13_08740,1426.AOT13_09015,1426.AOT13_09020,1426.AOT13_09490,1426.AOT13_09745,1426.AOT13_12615,1426.AOT…	ALF08583.1,ALF08615.1,hisI,ALF08903.1,cysK_2,metG1,purK,ALF09368.1,purC,purM,purN,purH,purD,hemE,rocD,ALF09773.1,carA-2,pyrK,sucC,sucD,ALF10229.1,ALF10277.1,purU,ALF12084.1,ALF11232.1,aspB,ALF11364.1,ALF11428.1,ALF11489.1,aroE,mtnN,nadE,mdh,argH,ALF11914.1
GO Component	GO:0005622	Intracellular anatomical structure	36	1338	0.28	0.39	0.00012	1426.AOT13_00165,1426.AOT13_00335,1426.AOT13_00825,1426.AOT13_01935,1426.AOT13_02675,1426.AOT13_02860,1426.AOT13_04705,1426.AOT13_04710,1426.AOT13_04715,1426.AOT13_04740,1426.AOT13_04745,1426.AOT13_04750,1426.AOT13_04755,1426.AOT13_06800,1426.AOT13_06970,1426.AOT13_07060,1426.AOT13_07930,1426.AOT13_08730,1426.AOT13_08740,1426.AOT13_09015,1426.AOT13_09020,1426.AOT13_09490,1426.AOT13_09745,1426.AOT…	ALF08583.1,ALF08615.1,hisI,ALF08903.1,cysK_2,metG1,purK,ALF09368.1,purC,purM,purN,purH,purD,hemE,rocD,ALF09773.1,mtnW,carA-2,pyrK,sucC,sucD,ALF10229.1,ALF10277.1,purU,ALF12084.1,ALF11232.1,aspB,ALF11364.1,ALF11428.1,ALF11489.1,aroE,mtnN,nadE,mdh,argH,ALF11914.1
GO Component	GO:0005829	Cytosol	14	318	0.49	0.42	0.0051	1426.AOT13_04705,1426.AOT13_04710,1426.AOT13_04715,1426.AOT13_04745,1426.AOT13_04750,1426.AOT13_04755,1426.AOT13_09020,1426.AOT13_09490,1426.AOT13_09745,1426.AOT13_12615,1426.AOT13_15105,1426.AOT13_16525,1426.AOT13_17085,1426.AOT13_17165	purK,ALF09368.1,purC,purN,purH,purD,sucD,ALF10229.1,ALF10277.1,purU,ALF11232.1,ALF11489.1,aroE,mtnN
STRING clusters	CL:1290	Ribonucleoside monophosphate metabolic process, and Pyrimidine metabolism	11	53	1.16	1.46	4.79e-07	1426.AOT13_04700,1426.AOT13_04705,1426.AOT13_04710,1426.AOT13_04715,1426.AOT13_04740,1426.AOT13_04745,1426.AOT13_04750,1426.AOT13_04755,1426.AOT13_08710,1426.AOT13_08730,1426.AOT13_08740	purE,purK,ALF09368.1,purC,purM,purN,purH,purD,pyrR,carA-2,pyrK
STRING clusters	CL:1294	De novo IMP biosynthetic process	7	11	1.65	1.85	8.24e-07	1426.AOT13_04700,1426.AOT13_04705,1426.AOT13_04715,1426.AOT13_04740,1426.AOT13_04745,1426.AOT13_04750,1426.AOT13_04755	purE,purK,purC,purM,purN,purH,purD
STRING clusters	CL:1292	Purine ribonucleoside monophosphate metabolic process, and Glycine metabolic process	8	32	1.24	1.33	7.75e-06	1426.AOT13_04700,1426.AOT13_04705,1426.AOT13_04710,1426.AOT13_04715,1426.AOT13_04740,1426.AOT13_04745,1426.AOT13_04750,1426.AOT13_04755	purE,purK,ALF09368.1,purC,purM,purN,purH,purD
STRING clusters	CL:1296	De novo IMP biosynthetic process	4	5	1.75	1.08	0.00057	1426.AOT13_04740,1426.AOT13_04745,1426.AOT13_04750,1426.AOT13_04755	purM,purN,purH,purD
STRING clusters	CL:1638	Citrate cycle (TCA cycle), and Thiamin diphosphate-binding fold	7	52	0.97	0.73	0.0016	1426.AOT13_05645,1426.AOT13_09015,1426.AOT13_09020,1426.AOT13_09490,1426.AOT13_12615,1426.AOT13_18115,1426.AOT13_18120	ALF12005.1,sucC,sucD,ALF10229.1,purU,mdh,ALF12129.1
STRING clusters	CL:1637	Citrate cycle (TCA cycle), and Propanoate metabolism	8	77	0.86	0.66	0.0019	1426.AOT13_05645,1426.AOT13_08130,1426.AOT13_09015,1426.AOT13_09020,1426.AOT13_09490,1426.AOT13_12615,1426.AOT13_18115,1426.AOT13_18120	ALF12005.1,ykwC_2,sucC,sucD,ALF10229.1,purU,mdh,ALF12129.1
STRING clusters	CL:1016	Biosynthesis of amino acids, and Folate biosynthesis	9	137	0.66	0.44	0.0141	1426.AOT13_00825,1426.AOT13_01935,1426.AOT13_02675,1426.AOT13_06970,1426.AOT13_15420,1426.AOT13_15825,1426.AOT13_17085,1426.AOT13_17165,1426.AOT13_18220	hisI,ALF08903.1,cysK_2,rocD,aspB,ALF11358.1,aroE,mtnN,argH
STRING clusters	CL:1722	Mixed, incl. Malate dehydrogenase activity, and Cupin	3	6	1.54	0.59	0.0170	1426.AOT13_05645,1426.AOT13_12615,1426.AOT13_18115	ALF12005.1,purU,mdh
STRING clusters	CL:1017	Biosynthesis of amino acids, and Oxidoreductase activity, acting on the CH-NH2 group of donors, NAD or NADP as acceptor	7	92	0.73	0.4	0.0294	1426.AOT13_01935,1426.AOT13_02675,1426.AOT13_06970,1426.AOT13_15420,1426.AOT13_15825,1426.AOT13_17165,1426.AOT13_18220	ALF08903.1,cysK_2,rocD,aspB,ALF11358.1,mtnN,argH
KEGG	ptl01100	Metabolic pathways	39	729	0.57	0.88	2.91e-15	1426.AOT13_00335,1426.AOT13_00825,1426.AOT13_01935,1426.AOT13_02675,1426.AOT13_02860,1426.AOT13_03000,1426.AOT13_04700,1426.AOT13_04705,1426.AOT13_04710,1426.AOT13_04715,1426.AOT13_04740,1426.AOT13_04745,1426.AOT13_04750,1426.AOT13_04755,1426.AOT13_05645,1426.AOT13_06800,1426.AOT13_06970,1426.AOT13_07930,1426.AOT13_08130,1426.AOT13_08710,1426.AOT13_08730,1426.AOT13_08740,1426.AOT13_09015,1426.AOT…	ALF08615.1,hisI,ALF08903.1,cysK_2,metG1,ALF09073.1,purE,purK,ALF09368.1,purC,purM,purN,purH,purD,ALF12005.1,hemE,rocD,mtnW,ykwC_2,pyrR,carA-2,pyrK,sucC,sucD,ALF10229.1,ALF10277.1,ALF10662.1,ALF12084.1,aspB,ALF11358.1,ALF11364.1,aroE,mtnN,nadE,mdh,ALF12129.1,argH,menD,ALF11914.1
KEGG	ptl01110	Biosynthesis of secondary metabolites	24	322	0.72	1.04	1.73e-10	1426.AOT13_00825,1426.AOT13_02675,1426.AOT13_04700,1426.AOT13_04705,1426.AOT13_04710,1426.AOT13_04715,1426.AOT13_04740,1426.AOT13_04745,1426.AOT13_04750,1426.AOT13_04755,1426.AOT13_05645,1426.AOT13_06800,1426.AOT13_06970,1426.AOT13_09015,1426.AOT13_09020,1426.AOT13_09490,1426.AOT13_09745,1426.AOT13_15420,1426.AOT13_15825,1426.AOT13_17085,1426.AOT13_18115,1426.AOT13_18120,1426.AOT13_18220,1426.AOT…	hisI,cysK_2,purE,purK,ALF09368.1,purC,purM,purN,purH,purD,ALF12005.1,hemE,rocD,sucC,sucD,ALF10229.1,ALF10277.1,aspB,ALF11358.1,aroE,mdh,ALF12129.1,argH,menD
KEGG	ptl00230	Purine metabolism	8	47	1.08	1.11	2.36e-05	1426.AOT13_04700,1426.AOT13_04705,1426.AOT13_04710,1426.AOT13_04715,1426.AOT13_04740,1426.AOT13_04745,1426.AOT13_04750,1426.AOT13_04755	purE,purK,ALF09368.1,purC,purM,purN,purH,purD
KEGG	ptl00270	Cysteine and methionine metabolism	7	43	1.06	0.97	0.00012	1426.AOT13_01935,1426.AOT13_02675,1426.AOT13_07930,1426.AOT13_15420,1426.AOT13_15825,1426.AOT13_17165,1426.AOT13_18115	ALF08903.1,cysK_2,mtnW,aspB,ALF11358.1,mtnN,mdh
KEGG	ptl00020	Citrate cycle (TCA cycle)	6	32	1.12	0.95	0.00025	1426.AOT13_05645,1426.AOT13_09015,1426.AOT13_09020,1426.AOT13_09490,1426.AOT13_18115,1426.AOT13_18120	ALF12005.1,sucC,sucD,ALF10229.1,mdh,ALF12129.1
KEGG	ptl01200	Carbon metabolism	9	114	0.74	0.65	0.00075	1426.AOT13_02675,1426.AOT13_05645,1426.AOT13_09015,1426.AOT13_09020,1426.AOT13_09490,1426.AOT13_09745,1426.AOT13_15825,1426.AOT13_18115,1426.AOT13_18120	cysK_2,ALF12005.1,sucC,sucD,ALF10229.1,ALF10277.1,ALF11358.1,mdh,ALF12129.1
KEGG	ptl01230	Biosynthesis of amino acids	9	116	0.74	0.65	0.00075	1426.AOT13_00825,1426.AOT13_02675,1426.AOT13_09745,1426.AOT13_15420,1426.AOT13_15825,1426.AOT13_17085,1426.AOT13_17165,1426.AOT13_18120,1426.AOT13_18220	hisI,cysK_2,ALF10277.1,aspB,ALF11358.1,aroE,mtnN,ALF12129.1,argH
KEGG	ptl00670	One carbon pool by folate	3	13	1.21	0.55	0.0179	1426.AOT13_04745,1426.AOT13_04750,1426.AOT13_12615	purN,purH,purU
KEGG	ptl00250	Alanine, aspartate and glutamate metabolism	4	32	0.94	0.5	0.0181	1426.AOT13_04710,1426.AOT13_08730,1426.AOT13_15420,1426.AOT13_18220	ALF09368.1,carA-2,aspB,argH
KEGG	ptl00450	Selenocompound metabolism	3	14	1.18	0.54	0.0181	1426.AOT13_00335,1426.AOT13_01935,1426.AOT13_02860	ALF08615.1,ALF08903.1,metG1
COMPARTMENTS	GOCC:0005622	Intracellular	34	1297	0.26	0.33	0.0030	1426.AOT13_00165,1426.AOT13_00335,1426.AOT13_00825,1426.AOT13_01935,1426.AOT13_02860,1426.AOT13_03605,1426.AOT13_04700,1426.AOT13_04705,1426.AOT13_04710,1426.AOT13_04715,1426.AOT13_04740,1426.AOT13_04745,1426.AOT13_04750,1426.AOT13_04755,1426.AOT13_05645,1426.AOT13_06800,1426.AOT13_06970,1426.AOT13_07060,1426.AOT13_07930,1426.AOT13_08730,1426.AOT13_08740,1426.AOT13_09015,1426.AOT13_09020,1426.AOT…	ALF08583.1,ALF08615.1,hisI,ALF08903.1,metG1,ALF09183.1,purE,purK,ALF09368.1,purC,purM,purN,purH,purD,ALF12005.1,hemE,rocD,ALF09773.1,mtnW,carA-2,pyrK,sucC,sucD,ALF10277.1,purU,ALF11232.1,ALF11358.1,ALF11364.1,ALF11489.1,aroE,nadE,mdh,ALF12129.1,ALF11914.1
COMPARTMENTS	GOCC:0005737	Cytoplasm	28	921	0.33	0.36	0.0030	1426.AOT13_00165,1426.AOT13_00825,1426.AOT13_01935,1426.AOT13_02860,1426.AOT13_04700,1426.AOT13_04705,1426.AOT13_04710,1426.AOT13_04715,1426.AOT13_04740,1426.AOT13_04745,1426.AOT13_04750,1426.AOT13_04755,1426.AOT13_05645,1426.AOT13_06800,1426.AOT13_06970,1426.AOT13_08730,1426.AOT13_08740,1426.AOT13_09015,1426.AOT13_09020,1426.AOT13_09745,1426.AOT13_12615,1426.AOT13_15105,1426.AOT13_15825,1426.AOT…	ALF08583.1,hisI,ALF08903.1,metG1,purE,purK,ALF09368.1,purC,purM,purN,purH,purD,ALF12005.1,hemE,rocD,carA-2,pyrK,sucC,sucD,ALF10277.1,purU,ALF11232.1,ALF11358.1,ALF11489.1,aroE,mdh,ALF12129.1,ALF11914.1
UniProt Keywords	KW-0658	Purine biosynthesis	9	17	1.57	2.29	6.09e-09	1426.AOT13_04700,1426.AOT13_04705,1426.AOT13_04710,1426.AOT13_04715,1426.AOT13_04740,1426.AOT13_04745,1426.AOT13_04750,1426.AOT13_04755,1426.AOT13_12615	purE,purK,ALF09368.1,purC,purM,purN,purH,purD,purU
UniProt Keywords	KW-0028	Amino-acid biosynthesis	9	82	0.89	0.78	0.00038	1426.AOT13_00825,1426.AOT13_02675,1426.AOT13_06970,1426.AOT13_07930,1426.AOT13_08730,1426.AOT13_15825,1426.AOT13_17085,1426.AOT13_17165,1426.AOT13_18220	hisI,cysK_2,rocD,mtnW,carA-2,ALF11358.1,aroE,mtnN,argH
UniProt Keywords	KW-0436	Ligase	9	84	0.88	0.77	0.00038	1426.AOT13_02860,1426.AOT13_04705,1426.AOT13_04715,1426.AOT13_04740,1426.AOT13_04755,1426.AOT13_08730,1426.AOT13_09015,1426.AOT13_09020,1426.AOT13_17410	metG1,purK,purC,purM,purD,carA-2,sucC,sucD,nadE
UniProt Keywords	KW-0816	Tricarboxylic acid cycle	4	7	1.6	1.04	0.00060	1426.AOT13_09015,1426.AOT13_09020,1426.AOT13_18115,1426.AOT13_18120	sucC,sucD,mdh,ALF12129.1

## Sheet: enrichment_blue
#category	term ID	term description	observed gene count	background gene count	strength	signal	false discovery rate	matching proteins in your network (IDs)	matching proteins in your network (labels)
GO Process	GO:1901564	Organonitrogen compound metabolic process	95	803	0.33	0.83	5.46e-11	1426.AOT13_00055,1426.AOT13_00130,1426.AOT13_00175,1426.AOT13_00415,1426.AOT13_00740,1426.AOT13_00745,1426.AOT13_00755,1426.AOT13_00995,1426.AOT13_01310,1426.AOT13_02290,1426.AOT13_02295,1426.AOT13_02340,1426.AOT13_02385,1426.AOT13_02395,1426.AOT13_02400,1426.AOT13_02410,1426.AOT13_02460,1426.AOT13_02515,1426.AOT13_02630,1426.AOT13_02760,1426.AOT13_02785,1426.AOT13_02800,1426.AOT13_02985,1426.AOT…	pgi,pepA,dapF,ALF08631.1,eno,gpmI,pgk,prfB,ALF08789.1,map,adk,rplE,rplB,rplD,rplC,tuf,rplA,gltX,lysS,ALF09033.1,pth,glmU,serS,guaB,purA,ALF09140.1,glyQS,eutD,speE,speB_2,argS,pyrG,ALF09189.1,prfA,glyA,upp,murA1,guaA,purF,gsaB,hemH,hxlA,trpS,ALF09873.1,queF,ALF09972.1,dapH,pdhA-2,ALF10004.1,ALF10103.1,cheB,rpsB,tsf,pyrH,proS,infB,asd,ALF10205.1,glnA,ALF10557.1,ALF10646.1,ALF12068.1,speE-2,cysK_1,A…
GO Process	GO:0044238	Primary metabolic process	122	1249	0.24	0.71	1.76e-10	1426.AOT13_00055,1426.AOT13_00130,1426.AOT13_00175,1426.AOT13_00415,1426.AOT13_00740,1426.AOT13_00745,1426.AOT13_00755,1426.AOT13_00760,1426.AOT13_00995,1426.AOT13_01015,1426.AOT13_01100,1426.AOT13_01310,1426.AOT13_01555,1426.AOT13_02105,1426.AOT13_02265,1426.AOT13_02290,1426.AOT13_02295,1426.AOT13_02340,1426.AOT13_02385,1426.AOT13_02395,1426.AOT13_02400,1426.AOT13_02410,1426.AOT13_02460,1426.AOT…	pgi,pepA,dapF,ALF08631.1,eno,gpmI,pgk,gapA,prfB,hpf,ALF08752.1,ALF08789.1,ALF08832.1,glmM,rpoA,map,adk,rplE,rplB,rplD,rplC,tuf,rplA,yacO,gltX,lysS,ALF09033.1,pth,glmU,serS,guaB,purA,glyQS,eutD,speB_2,argS,pyrG,ALF09189.1,glpX,prfA,glyA,upp,murA1,ALF09331.1,guaA,purF,ALF09455.1,ALF09644.1,ALF09673.1,ALF12020.1,hxlA,trpS,ALF09873.1,ALF09903.1,queF,ALF09972.1,dapH,pdhA-2,ALF10004.1,ALF10091.1,ALF101…
GO Process	GO:0044271	Cellular nitrogen compound biosynthetic process	61	389	0.45	0.99	1.76e-10	1426.AOT13_00995,1426.AOT13_02265,1426.AOT13_02295,1426.AOT13_02340,1426.AOT13_02385,1426.AOT13_02395,1426.AOT13_02400,1426.AOT13_02410,1426.AOT13_02460,1426.AOT13_02515,1426.AOT13_02630,1426.AOT13_02785,1426.AOT13_02800,1426.AOT13_02985,1426.AOT13_03005,1426.AOT13_03190,1426.AOT13_03380,1426.AOT13_03445,1426.AOT13_03490,1426.AOT13_03545,1426.AOT13_03560,1426.AOT13_03620,1426.AOT13_03700,1426.AOT…	prfB,rpoA,adk,rplE,rplB,rplD,rplC,tuf,rplA,gltX,lysS,pth,glmU,serS,guaB,purA,ALF09140.1,glyQS,eutD,speE,argS,pyrG,prfA,upp,murA1,guaA,purF,gsaB,hemH,hxlA,trpS,queF,ALF10103.1,rpsB,tsf,pyrH,proS,infB,ALF10646.1,ALF12068.1,speE-2,ALF12093.1,asnC,folE,ypfD,cmk,folD,sigA,alaS,aspS,relA,tgt,hemL,hemC,pheS,polA,ackA,rpsD,tyrS1,ALF11842.1,leuS
GO Process	GO:1901566	Organonitrogen compound biosynthetic process	67	472	0.4	0.91	3.60e-10	1426.AOT13_00175,1426.AOT13_00995,1426.AOT13_02295,1426.AOT13_02340,1426.AOT13_02385,1426.AOT13_02395,1426.AOT13_02400,1426.AOT13_02410,1426.AOT13_02460,1426.AOT13_02515,1426.AOT13_02630,1426.AOT13_02785,1426.AOT13_02800,1426.AOT13_02985,1426.AOT13_03005,1426.AOT13_03190,1426.AOT13_03380,1426.AOT13_03445,1426.AOT13_03490,1426.AOT13_03545,1426.AOT13_03560,1426.AOT13_03620,1426.AOT13_03700,1426.AOT…	dapF,prfB,adk,rplE,rplB,rplD,rplC,tuf,rplA,gltX,lysS,pth,glmU,serS,guaB,purA,ALF09140.1,glyQS,eutD,speE,argS,pyrG,prfA,glyA,upp,murA1,guaA,purF,gsaB,hemH,hxlA,trpS,queF,dapH,ALF10103.1,rpsB,tsf,pyrH,proS,infB,asd,ALF10205.1,glnA,ALF10646.1,ALF12068.1,speE-2,cysK_1,ALF12093.1,asnC,folE,ypfD,folD,ALF11605.1,alaS,aspS,relA,tgt,hemL,hemC,pheS,ackA,rpsD,tyrS1,ALF11836.1,murC,ALF11842.1,leuS
GO Process	GO:0044281	Small molecule metabolic process	83	682	0.34	0.82	3.65e-10	1426.AOT13_00055,1426.AOT13_00175,1426.AOT13_00415,1426.AOT13_00740,1426.AOT13_00745,1426.AOT13_00755,1426.AOT13_00760,1426.AOT13_01565,1426.AOT13_02295,1426.AOT13_02515,1426.AOT13_02630,1426.AOT13_02760,1426.AOT13_02800,1426.AOT13_02985,1426.AOT13_03005,1426.AOT13_03190,1426.AOT13_03380,1426.AOT13_03445,1426.AOT13_03490,1426.AOT13_03550,1426.AOT13_03560,1426.AOT13_03620,1426.AOT13_03635,1426.AOT…	pgi,dapF,ALF08631.1,eno,gpmI,pgk,gapA,ALF08834.1,adk,gltX,lysS,ALF09033.1,glmU,serS,guaB,purA,ALF09140.1,glyQS,eutD,speB_2,argS,pyrG,ALF09189.1,glpX,ALF09196.1,glyA,upp,murA1,guaA,purF,ALF09455.1,lutC,lutB,ALF12020.1,hxlA,trpS,ALF09873.1,ALF09903.1,queF,ALF09972.1,dapH,pdhA-2,ALF10003.1,ALF10004.1,ALF10103.1,ALF10117.1,pyrH,proS,asd,ALF10205.1,glnA,mtlD,ALF10557.1,ALF10646.1,ALF12068.1,cysK_1,ALF…
GO Process	GO:0008152	Metabolic process	150	1798	0.17	0.62	5.29e-10	1426.AOT13_00055,1426.AOT13_00130,1426.AOT13_00160,1426.AOT13_00175,1426.AOT13_00415,1426.AOT13_00740,1426.AOT13_00745,1426.AOT13_00755,1426.AOT13_00760,1426.AOT13_00815,1426.AOT13_00995,1426.AOT13_01015,1426.AOT13_01100,1426.AOT13_01310,1426.AOT13_01555,1426.AOT13_01565,1426.AOT13_02105,1426.AOT13_02265,1426.AOT13_02290,1426.AOT13_02295,1426.AOT13_02340,1426.AOT13_02385,1426.AOT13_02395,1426.AOT…	pgi,pepA,yumB,dapF,ALF08631.1,eno,gpmI,pgk,gapA,trxB,prfB,hpf,ALF08752.1,ALF08789.1,ALF08832.1,ALF08834.1,glmM,rpoA,map,adk,rplE,rplB,rplD,rplC,tuf,rplA,yacO,gltX,lysS,ALF09033.1,pth,glmU,serS,guaB,purA,ALF09139.1,ALF09140.1,glyQS,eutD,speE,speB_2,argS,pyrG,ALF09189.1,glpX,ALF09196.1,prfA,glyA,upp,murA1,ALF09331.1,guaA,purF,ALF09455.1,lutC,lutB,bshB2,fabL,gsaB,ALF09644.1,ALF09650.1,ALF09673.1,hem…
GO Process	GO:0034641	Cellular nitrogen compound metabolic process	88	759	0.32	0.79	5.29e-10	1426.AOT13_00055,1426.AOT13_00740,1426.AOT13_00745,1426.AOT13_00755,1426.AOT13_00995,1426.AOT13_02265,1426.AOT13_02295,1426.AOT13_02340,1426.AOT13_02385,1426.AOT13_02395,1426.AOT13_02400,1426.AOT13_02410,1426.AOT13_02460,1426.AOT13_02495,1426.AOT13_02515,1426.AOT13_02630,1426.AOT13_02760,1426.AOT13_02785,1426.AOT13_02800,1426.AOT13_02985,1426.AOT13_03005,1426.AOT13_03190,1426.AOT13_03380,1426.AOT…	pgi,eno,gpmI,pgk,prfB,rpoA,adk,rplE,rplB,rplD,rplC,tuf,rplA,yacO,gltX,lysS,ALF09033.1,pth,glmU,serS,guaB,purA,ALF09140.1,glyQS,eutD,speE,speB_2,argS,pyrG,ALF09189.1,prfA,upp,murA1,ALF09331.1,guaA,purF,gsaB,ALF09673.1,hemH,hxlA,trpS,queF,ALF09972.1,ALF10004.1,ALF10091.1,ALF10103.1,rnhB,gid,rpsB,tsf,pyrH,proS,infB,pnp,recA,ALF10275.1,ALF10557.1,ALF10646.1,ALF12068.1,speE-2,ALF12093.1,asnC,folE,ypfD…
GO Process	GO:1901576	Organic substance biosynthetic process	82	678	0.33	0.82	5.29e-10	1426.AOT13_00055,1426.AOT13_00175,1426.AOT13_00995,1426.AOT13_01100,1426.AOT13_01555,1426.AOT13_01565,1426.AOT13_02265,1426.AOT13_02295,1426.AOT13_02340,1426.AOT13_02385,1426.AOT13_02395,1426.AOT13_02400,1426.AOT13_02410,1426.AOT13_02460,1426.AOT13_02515,1426.AOT13_02630,1426.AOT13_02785,1426.AOT13_02800,1426.AOT13_02985,1426.AOT13_03005,1426.AOT13_03190,1426.AOT13_03380,1426.AOT13_03445,1426.AOT…	pgi,dapF,prfB,ALF08752.1,ALF08832.1,ALF08834.1,rpoA,adk,rplE,rplB,rplD,rplC,tuf,rplA,gltX,lysS,pth,glmU,serS,guaB,purA,ALF09140.1,glyQS,eutD,speE,argS,pyrG,glpX,prfA,glyA,upp,murA1,guaA,purF,ALF09455.1,bshB2,gsaB,hemH,hxlA,trpS,queF,dapH,ALF10103.1,rpsB,tsf,pyrH,proS,infB,asd,ALF10205.1,glnA,ALF10646.1,ALF12068.1,speE-2,cysK_1,ALF12093.1,asnC,folE,ypfD,cmk,ALF11472.1,folD,sigA,ALF11605.1,alaS,asp…
GO Process	GO:0071704	Organic substance metabolic process	138	1581	0.19	0.64	7.15e-10	1426.AOT13_00055,1426.AOT13_00130,1426.AOT13_00175,1426.AOT13_00415,1426.AOT13_00740,1426.AOT13_00745,1426.AOT13_00755,1426.AOT13_00760,1426.AOT13_00995,1426.AOT13_01100,1426.AOT13_01310,1426.AOT13_01555,1426.AOT13_01565,1426.AOT13_02105,1426.AOT13_02265,1426.AOT13_02290,1426.AOT13_02295,1426.AOT13_02340,1426.AOT13_02385,1426.AOT13_02395,1426.AOT13_02400,1426.AOT13_02410,1426.AOT13_02460,1426.AOT…	pgi,pepA,dapF,ALF08631.1,eno,gpmI,pgk,gapA,prfB,ALF08752.1,ALF08789.1,ALF08832.1,ALF08834.1,glmM,rpoA,map,adk,rplE,rplB,rplD,rplC,tuf,rplA,yacO,gltX,lysS,ALF09033.1,pth,glmU,serS,guaB,purA,ALF09140.1,glyQS,eutD,speE,speB_2,argS,pyrG,ALF09189.1,glpX,ALF09196.1,prfA,glyA,upp,murA1,ALF09331.1,guaA,purF,ALF09455.1,lutC,lutB,bshB2,gsaB,ALF09644.1,ALF09673.1,hemH,ALF12020.1,hxlA,trpS,ALF09873.1,ALF0990…
GO Process	GO:0006807	Nitrogen compound metabolic process	114	1171	0.24	0.7	8.87e-10	1426.AOT13_00055,1426.AOT13_00130,1426.AOT13_00175,1426.AOT13_00415,1426.AOT13_00740,1426.AOT13_00745,1426.AOT13_00755,1426.AOT13_00995,1426.AOT13_01310,1426.AOT13_02265,1426.AOT13_02290,1426.AOT13_02295,1426.AOT13_02340,1426.AOT13_02385,1426.AOT13_02395,1426.AOT13_02400,1426.AOT13_02410,1426.AOT13_02460,1426.AOT13_02495,1426.AOT13_02515,1426.AOT13_02630,1426.AOT13_02760,1426.AOT13_02785,1426.AOT…	pgi,pepA,dapF,ALF08631.1,eno,gpmI,pgk,prfB,ALF08789.1,rpoA,map,adk,rplE,rplB,rplD,rplC,tuf,rplA,yacO,gltX,lysS,ALF09033.1,pth,glmU,serS,guaB,purA,ALF09139.1,ALF09140.1,glyQS,eutD,speE,speB_2,argS,pyrG,ALF09189.1,prfA,glyA,upp,murA1,ALF09331.1,guaA,purF,gsaB,ALF09673.1,hemH,ALF09772.1,hxlA,trpS,ALF09873.1,queF,ALF09972.1,dapH,pdhA-2,ALF10004.1,ALF10091.1,ALF10103.1,rnhB,gid,cheB,rpsB,tsf,pyrH,proS…
GO Process	GO:0044237	Cellular metabolic process	131	1462	0.2	0.65	8.87e-10	1426.AOT13_00055,1426.AOT13_00175,1426.AOT13_00415,1426.AOT13_00740,1426.AOT13_00745,1426.AOT13_00755,1426.AOT13_00815,1426.AOT13_00995,1426.AOT13_01310,1426.AOT13_01565,1426.AOT13_02265,1426.AOT13_02295,1426.AOT13_02340,1426.AOT13_02385,1426.AOT13_02395,1426.AOT13_02400,1426.AOT13_02410,1426.AOT13_02460,1426.AOT13_02495,1426.AOT13_02515,1426.AOT13_02630,1426.AOT13_02760,1426.AOT13_02785,1426.AOT…	pgi,dapF,ALF08631.1,eno,gpmI,pgk,trxB,prfB,ALF08789.1,ALF08834.1,rpoA,adk,rplE,rplB,rplD,rplC,tuf,rplA,yacO,gltX,lysS,ALF09033.1,pth,glmU,serS,guaB,purA,ALF09140.1,glyQS,eutD,speE,speB_2,argS,pyrG,ALF09189.1,glpX,ALF09196.1,prfA,glyA,upp,murA1,ALF09331.1,guaA,purF,ALF09455.1,lutC,lutB,bshB2,fabL,gsaB,ALF09650.1,ALF09673.1,hemH,ALF12020.1,hxlA,trpS,ALF09873.1,ALF09903.1,queF,ALF09969.1,ALF09972.1,…
GO Process	GO:0044249	Cellular biosynthetic process	78	646	0.33	0.8	1.55e-09	1426.AOT13_00175,1426.AOT13_00995,1426.AOT13_01565,1426.AOT13_02265,1426.AOT13_02295,1426.AOT13_02340,1426.AOT13_02385,1426.AOT13_02395,1426.AOT13_02400,1426.AOT13_02410,1426.AOT13_02460,1426.AOT13_02515,1426.AOT13_02630,1426.AOT13_02785,1426.AOT13_02800,1426.AOT13_02985,1426.AOT13_03005,1426.AOT13_03190,1426.AOT13_03380,1426.AOT13_03445,1426.AOT13_03490,1426.AOT13_03545,1426.AOT13_03560,1426.AOT…	dapF,prfB,ALF08834.1,rpoA,adk,rplE,rplB,rplD,rplC,tuf,rplA,gltX,lysS,pth,glmU,serS,guaB,purA,ALF09140.1,glyQS,eutD,speE,argS,pyrG,prfA,glyA,upp,murA1,guaA,purF,ALF09455.1,bshB2,gsaB,hemH,hxlA,trpS,queF,dapH,ALF10103.1,rpsB,tsf,pyrH,proS,infB,asd,ALF10205.1,glnA,ALF10646.1,ALF12068.1,speE-2,cysK_1,ALF12093.1,asnC,folE,ypfD,cmk,ALF11472.1,folD,sigA,ALF11605.1,alaS,aspS,relA,tgt,hemL,hemC,pheS,polA,…
GO Process	GO:0006412	Translation	28	108	0.67	1.18	1.68e-08	1426.AOT13_00995,1426.AOT13_02340,1426.AOT13_02385,1426.AOT13_02395,1426.AOT13_02400,1426.AOT13_02410,1426.AOT13_02460,1426.AOT13_02515,1426.AOT13_02630,1426.AOT13_02785,1426.AOT13_02985,1426.AOT13_03445,1426.AOT13_03560,1426.AOT13_03700,1426.AOT13_07350,1426.AOT13_09230,1426.AOT13_09235,1426.AOT13_09270,1426.AOT13_09300,1426.AOT13_15415,1426.AOT13_15700,1426.AOT13_17235,1426.AOT13_17310,1426.AOT…	prfB,rplE,rplB,rplD,rplC,tuf,rplA,gltX,lysS,pth,serS,glyQS,argS,prfA,trpS,rpsB,tsf,proS,infB,asnC,ypfD,alaS,aspS,pheS,rpsD,tyrS1,ALF11842.1,leuS
GO Process	GO:0006082	Organic acid metabolic process	52	376	0.39	0.8	1.45e-07	1426.AOT13_00055,1426.AOT13_00175,1426.AOT13_00415,1426.AOT13_00740,1426.AOT13_00745,1426.AOT13_00755,1426.AOT13_01565,1426.AOT13_02515,1426.AOT13_02630,1426.AOT13_02985,1426.AOT13_03445,1426.AOT13_03550,1426.AOT13_03560,1426.AOT13_03620,1426.AOT13_03635,1426.AOT13_03745,1426.AOT13_04635,1426.AOT13_04735,1426.AOT13_05185,1426.AOT13_05460,1426.AOT13_05465,1426.AOT13_07350,1426.AOT13_07575,1426.AOT…	pgi,dapF,ALF08631.1,eno,gpmI,pgk,ALF08834.1,gltX,lysS,serS,glyQS,speB_2,argS,pyrG,ALF09189.1,glyA,guaA,purF,ALF09455.1,lutC,lutB,trpS,ALF09873.1,ALF09972.1,dapH,pdhA-2,ALF10004.1,ALF10103.1,proS,asd,ALF10205.1,glnA,ALF10557.1,cysK_1,asnC,ALF11433.1,gndA,ALF11458.1,folD,ALF11604.1,ALF11605.1,alaS,aspS,pheS,ALF11791.1,pfkA,fabG-2,ackA,tyrS1,ALF11836.1,ALF11842.1,leuS
GO Process	GO:0006418	tRNA aminoacylation for protein translation	14	23	1.04	1.46	1.45e-07	1426.AOT13_02515,1426.AOT13_02630,1426.AOT13_02985,1426.AOT13_03445,1426.AOT13_03560,1426.AOT13_07350,1426.AOT13_09270,1426.AOT13_15415,1426.AOT13_17235,1426.AOT13_17310,1426.AOT13_17990,1426.AOT13_18335,1426.AOT13_18400,1426.AOT13_18505	gltX,lysS,serS,glyQS,argS,trpS,proS,asnC,alaS,aspS,pheS,tyrS1,ALF11842.1,leuS
GO Process	GO:0043603	Cellular amide metabolic process	34	178	0.53	0.95	1.45e-07	1426.AOT13_00995,1426.AOT13_02340,1426.AOT13_02385,1426.AOT13_02395,1426.AOT13_02400,1426.AOT13_02410,1426.AOT13_02460,1426.AOT13_02515,1426.AOT13_02630,1426.AOT13_02785,1426.AOT13_02985,1426.AOT13_03445,1426.AOT13_03490,1426.AOT13_03560,1426.AOT13_03700,1426.AOT13_07350,1426.AOT13_08120,1426.AOT13_08290,1426.AOT13_08830,1426.AOT13_09230,1426.AOT13_09235,1426.AOT13_09270,1426.AOT13_09300,1426.AOT…	prfB,rplE,rplB,rplD,rplC,tuf,rplA,gltX,lysS,pth,serS,glyQS,eutD,argS,prfA,trpS,ALF09972.1,ALF10004.1,ALF10103.1,rpsB,tsf,proS,infB,ALF10557.1,asnC,ypfD,alaS,aspS,pheS,ackA,rpsD,tyrS1,ALF11842.1,leuS
GO Process	GO:0019752	Carboxylic acid metabolic process	50	357	0.4	0.79	2.07e-07	1426.AOT13_00055,1426.AOT13_00175,1426.AOT13_00415,1426.AOT13_00740,1426.AOT13_00745,1426.AOT13_00755,1426.AOT13_02515,1426.AOT13_02630,1426.AOT13_02985,1426.AOT13_03445,1426.AOT13_03550,1426.AOT13_03560,1426.AOT13_03620,1426.AOT13_03635,1426.AOT13_03745,1426.AOT13_04635,1426.AOT13_04735,1426.AOT13_05185,1426.AOT13_05460,1426.AOT13_05465,1426.AOT13_07350,1426.AOT13_07575,1426.AOT13_08120,1426.AOT…	pgi,dapF,ALF08631.1,eno,gpmI,pgk,gltX,lysS,serS,glyQS,speB_2,argS,pyrG,ALF09189.1,glyA,guaA,purF,ALF09455.1,lutC,lutB,trpS,ALF09873.1,ALF09972.1,dapH,pdhA-2,ALF10004.1,ALF10103.1,proS,asd,ALF10205.1,glnA,ALF10557.1,cysK_1,asnC,ALF11433.1,gndA,ALF11458.1,folD,ALF11604.1,ALF11605.1,alaS,aspS,pheS,ALF11791.1,pfkA,fabG-2,tyrS1,ALF11836.1,ALF11842.1,leuS
GO Process	GO:0043604	Amide biosynthetic process	30	144	0.57	0.98	2.14e-07	1426.AOT13_00995,1426.AOT13_02340,1426.AOT13_02385,1426.AOT13_02395,1426.AOT13_02400,1426.AOT13_02410,1426.AOT13_02460,1426.AOT13_02515,1426.AOT13_02630,1426.AOT13_02785,1426.AOT13_02985,1426.AOT13_03445,1426.AOT13_03490,1426.AOT13_03560,1426.AOT13_03700,1426.AOT13_07350,1426.AOT13_09230,1426.AOT13_09235,1426.AOT13_09270,1426.AOT13_09300,1426.AOT13_15415,1426.AOT13_15700,1426.AOT13_17235,1426.AOT…	prfB,rplE,rplB,rplD,rplC,tuf,rplA,gltX,lysS,pth,serS,glyQS,eutD,argS,prfA,trpS,rpsB,tsf,proS,infB,asnC,ypfD,alaS,aspS,pheS,ackA,rpsD,tyrS1,ALF11842.1,leuS
GO Process	GO:0034645	Cellular macromolecule biosynthetic process	32	165	0.54	0.94	2.61e-07	1426.AOT13_00995,1426.AOT13_01565,1426.AOT13_02340,1426.AOT13_02385,1426.AOT13_02395,1426.AOT13_02400,1426.AOT13_02410,1426.AOT13_02460,1426.AOT13_02515,1426.AOT13_02630,1426.AOT13_02785,1426.AOT13_02800,1426.AOT13_02985,1426.AOT13_03445,1426.AOT13_03560,1426.AOT13_03700,1426.AOT13_03880,1426.AOT13_07350,1426.AOT13_09230,1426.AOT13_09235,1426.AOT13_09270,1426.AOT13_09300,1426.AOT13_15415,1426.AOT…	prfB,ALF08834.1,rplE,rplB,rplD,rplC,tuf,rplA,gltX,lysS,pth,glmU,serS,glyQS,argS,prfA,murA1,trpS,rpsB,tsf,proS,infB,asnC,ypfD,alaS,aspS,pheS,rpsD,tyrS1,murC,ALF11842.1,leuS
GO Process	GO:0006725	Cellular aromatic compound metabolic process	72	653	0.29	0.68	3.54e-07	1426.AOT13_00055,1426.AOT13_00740,1426.AOT13_00745,1426.AOT13_00755,1426.AOT13_02265,1426.AOT13_02295,1426.AOT13_02495,1426.AOT13_02515,1426.AOT13_02630,1426.AOT13_02760,1426.AOT13_02800,1426.AOT13_02985,1426.AOT13_03005,1426.AOT13_03190,1426.AOT13_03380,1426.AOT13_03445,1426.AOT13_03490,1426.AOT13_03560,1426.AOT13_03620,1426.AOT13_03635,1426.AOT13_03745,1426.AOT13_03750,1426.AOT13_03880,1426.AOT…	pgi,eno,gpmI,pgk,rpoA,adk,yacO,gltX,lysS,ALF09033.1,glmU,serS,guaB,purA,ALF09140.1,glyQS,eutD,argS,pyrG,ALF09189.1,glyA,upp,murA1,ALF09331.1,guaA,purF,gsaB,ALF09673.1,hemH,hxlA,trpS,queF,ALF09972.1,ALF10004.1,ALF10091.1,ALF10103.1,rnhB,gid,pyrH,proS,pnp,recA,ALF10275.1,ALF10646.1,ALF12068.1,ALF12093.1,asnC,folE,cmk,ALF11433.1,folD,cshB,ALF11553.1,sigA,deoC,alaS,aspS,relA,tgt,ruvA,hemL,hemC,pheS,p…
GO Process	GO:0046483	Heterocycle metabolic process	71	646	0.29	0.67	5.27e-07	1426.AOT13_00055,1426.AOT13_00740,1426.AOT13_00745,1426.AOT13_00755,1426.AOT13_02265,1426.AOT13_02295,1426.AOT13_02495,1426.AOT13_02515,1426.AOT13_02630,1426.AOT13_02760,1426.AOT13_02800,1426.AOT13_02985,1426.AOT13_03005,1426.AOT13_03190,1426.AOT13_03380,1426.AOT13_03445,1426.AOT13_03490,1426.AOT13_03560,1426.AOT13_03620,1426.AOT13_03635,1426.AOT13_03745,1426.AOT13_03750,1426.AOT13_03880,1426.AOT…	pgi,eno,gpmI,pgk,rpoA,adk,yacO,gltX,lysS,ALF09033.1,glmU,serS,guaB,purA,ALF09140.1,glyQS,eutD,argS,pyrG,ALF09189.1,glyA,upp,murA1,ALF09331.1,guaA,purF,gsaB,ALF09673.1,hemH,hxlA,trpS,queF,ALF09972.1,ALF10004.1,ALF10091.1,ALF10103.1,rnhB,gid,pyrH,proS,pnp,recA,ALF10275.1,ALF10646.1,ALF12068.1,ALF12093.1,asnC,folE,cmk,ALF11433.1,folD,cshB,ALF11553.1,sigA,deoC,alaS,aspS,relA,tgt,ruvA,hemL,hemC,pheS,p…
GO Process	GO:0006139	Nucleobase-containing compound metabolic process	61	515	0.33	0.7	7.01e-07	1426.AOT13_00055,1426.AOT13_00740,1426.AOT13_00745,1426.AOT13_00755,1426.AOT13_02265,1426.AOT13_02295,1426.AOT13_02495,1426.AOT13_02515,1426.AOT13_02630,1426.AOT13_02760,1426.AOT13_02800,1426.AOT13_02985,1426.AOT13_03005,1426.AOT13_03190,1426.AOT13_03445,1426.AOT13_03490,1426.AOT13_03560,1426.AOT13_03620,1426.AOT13_03635,1426.AOT13_03750,1426.AOT13_03880,1426.AOT13_04420,1426.AOT13_04635,1426.AOT…	pgi,eno,gpmI,pgk,rpoA,adk,yacO,gltX,lysS,ALF09033.1,glmU,serS,guaB,purA,glyQS,eutD,argS,pyrG,ALF09189.1,upp,murA1,ALF09331.1,guaA,purF,ALF09673.1,hxlA,trpS,queF,ALF09972.1,ALF10004.1,ALF10091.1,ALF10103.1,rnhB,gid,pyrH,proS,pnp,recA,ALF10275.1,ALF10646.1,asnC,cmk,folD,cshB,ALF11553.1,sigA,deoC,alaS,aspS,relA,tgt,ruvA,pheS,polA,ALF11791.1,pfkA,ackA,tyrS1,ALF11842.1,trmB,leuS
GO Process	GO:0006520	Cellular amino acid metabolic process	33	186	0.5	0.86	8.48e-07	1426.AOT13_00175,1426.AOT13_00415,1426.AOT13_02515,1426.AOT13_02630,1426.AOT13_02985,1426.AOT13_03445,1426.AOT13_03550,1426.AOT13_03560,1426.AOT13_03620,1426.AOT13_03745,1426.AOT13_04635,1426.AOT13_04735,1426.AOT13_07350,1426.AOT13_07575,1426.AOT13_08220,1426.AOT13_09270,1426.AOT13_09360,1426.AOT13_09365,1426.AOT13_09720,1426.AOT13_11345,1426.AOT13_14250,1426.AOT13_15415,1426.AOT13_16225,1426.AOT…	dapF,ALF08631.1,gltX,lysS,serS,glyQS,speB_2,argS,pyrG,glyA,guaA,purF,trpS,ALF09873.1,dapH,proS,asd,ALF10205.1,glnA,ALF10557.1,cysK_1,asnC,ALF11433.1,folD,ALF11604.1,ALF11605.1,alaS,aspS,pheS,tyrS1,ALF11836.1,ALF11842.1,leuS
GO Process	GO:0055086	Nucleobase-containing small molecule metabolic process	31	168	0.52	0.87	1.05e-06	1426.AOT13_00055,1426.AOT13_00740,1426.AOT13_00745,1426.AOT13_00755,1426.AOT13_02295,1426.AOT13_02760,1426.AOT13_02800,1426.AOT13_03005,1426.AOT13_03190,1426.AOT13_03490,1426.AOT13_03620,1426.AOT13_03635,1426.AOT13_03750,1426.AOT13_03880,1426.AOT13_04635,1426.AOT13_04735,1426.AOT13_07080,1426.AOT13_08035,1426.AOT13_08120,1426.AOT13_08290,1426.AOT13_08830,1426.AOT13_09240,1426.AOT13_11820,1426.AOT…	pgi,eno,gpmI,pgk,adk,ALF09033.1,glmU,guaB,purA,eutD,pyrG,ALF09189.1,upp,murA1,guaA,purF,hxlA,queF,ALF09972.1,ALF10004.1,ALF10103.1,pyrH,ALF10646.1,cmk,folD,deoC,relA,tgt,ALF11791.1,pfkA,ackA
GO Process	GO:1901360	Organic cyclic compound metabolic process	72	675	0.28	0.64	1.14e-06	1426.AOT13_00055,1426.AOT13_00740,1426.AOT13_00745,1426.AOT13_00755,1426.AOT13_02265,1426.AOT13_02295,1426.AOT13_02495,1426.AOT13_02515,1426.AOT13_02630,1426.AOT13_02760,1426.AOT13_02800,1426.AOT13_02985,1426.AOT13_03005,1426.AOT13_03190,1426.AOT13_03380,1426.AOT13_03445,1426.AOT13_03490,1426.AOT13_03560,1426.AOT13_03620,1426.AOT13_03635,1426.AOT13_03745,1426.AOT13_03750,1426.AOT13_03880,1426.AOT…	pgi,eno,gpmI,pgk,rpoA,adk,yacO,gltX,lysS,ALF09033.1,glmU,serS,guaB,purA,ALF09140.1,glyQS,eutD,argS,pyrG,ALF09189.1,glyA,upp,murA1,ALF09331.1,guaA,purF,gsaB,ALF09673.1,hemH,hxlA,trpS,queF,ALF09972.1,ALF10004.1,ALF10091.1,ALF10103.1,rnhB,gid,pyrH,proS,pnp,recA,ALF10275.1,ALF10646.1,ALF12068.1,ALF12093.1,asnC,folE,cmk,ALF11433.1,folD,cshB,ALF11553.1,sigA,deoC,alaS,aspS,relA,tgt,ruvA,hemL,hemC,pheS,p…
GO Process	GO:0009059	Macromolecule biosynthetic process	37	234	0.45	0.8	1.44e-06	1426.AOT13_00995,1426.AOT13_01100,1426.AOT13_01555,1426.AOT13_01565,1426.AOT13_02265,1426.AOT13_02340,1426.AOT13_02385,1426.AOT13_02395,1426.AOT13_02400,1426.AOT13_02410,1426.AOT13_02460,1426.AOT13_02515,1426.AOT13_02630,1426.AOT13_02785,1426.AOT13_02800,1426.AOT13_02985,1426.AOT13_03445,1426.AOT13_03560,1426.AOT13_03700,1426.AOT13_03880,1426.AOT13_07350,1426.AOT13_09230,1426.AOT13_09235,1426.AOT…	prfB,ALF08752.1,ALF08832.1,ALF08834.1,rpoA,rplE,rplB,rplD,rplC,tuf,rplA,gltX,lysS,pth,glmU,serS,glyQS,argS,prfA,murA1,trpS,rpsB,tsf,proS,infB,asnC,ypfD,sigA,alaS,aspS,pheS,polA,rpsD,tyrS1,murC,ALF11842.1,leuS
GO Process	GO:0009259	Ribonucleotide metabolic process	22	91	0.64	0.95	2.21e-06	1426.AOT13_00055,1426.AOT13_00740,1426.AOT13_00745,1426.AOT13_00755,1426.AOT13_02295,1426.AOT13_02760,1426.AOT13_03005,1426.AOT13_03190,1426.AOT13_03490,1426.AOT13_03620,1426.AOT13_03635,1426.AOT13_03750,1426.AOT13_04635,1426.AOT13_04735,1426.AOT13_08120,1426.AOT13_08290,1426.AOT13_08830,1426.AOT13_09240,1426.AOT13_17330,1426.AOT13_18145,1426.AOT13_18150,1426.AOT13_18250	pgi,eno,gpmI,pgk,adk,ALF09033.1,guaB,purA,eutD,pyrG,ALF09189.1,upp,guaA,purF,ALF09972.1,ALF10004.1,ALF10103.1,pyrH,relA,ALF11791.1,pfkA,ackA
GO Process	GO:0009117	Nucleotide metabolic process	26	129	0.56	0.87	3.07e-06	1426.AOT13_00055,1426.AOT13_00740,1426.AOT13_00745,1426.AOT13_00755,1426.AOT13_02295,1426.AOT13_02760,1426.AOT13_03005,1426.AOT13_03190,1426.AOT13_03490,1426.AOT13_03620,1426.AOT13_03635,1426.AOT13_03750,1426.AOT13_04635,1426.AOT13_04735,1426.AOT13_08120,1426.AOT13_08290,1426.AOT13_08830,1426.AOT13_09240,1426.AOT13_11820,1426.AOT13_15710,1426.AOT13_16455,1426.AOT13_16965,1426.AOT13_17330,1426.AOT…	pgi,eno,gpmI,pgk,adk,ALF09033.1,guaB,purA,eutD,pyrG,ALF09189.1,upp,guaA,purF,ALF09972.1,ALF10004.1,ALF10103.1,pyrH,ALF10646.1,cmk,folD,deoC,relA,ALF11791.1,pfkA,ackA
GO Process	GO:0006163	Purine nucleotide metabolic process	20	81	0.64	0.91	6.15e-06	1426.AOT13_00055,1426.AOT13_00740,1426.AOT13_00745,1426.AOT13_00755,1426.AOT13_02295,1426.AOT13_02760,1426.AOT13_03005,1426.AOT13_03190,1426.AOT13_03490,1426.AOT13_03635,1426.AOT13_04635,1426.AOT13_04735,1426.AOT13_08120,1426.AOT13_08290,1426.AOT13_08830,1426.AOT13_16455,1426.AOT13_17330,1426.AOT13_18145,1426.AOT13_18150,1426.AOT13_18250	pgi,eno,gpmI,pgk,adk,ALF09033.1,guaB,purA,eutD,ALF09189.1,guaA,purF,ALF09972.1,ALF10004.1,ALF10103.1,folD,relA,ALF11791.1,pfkA,ackA
GO Process	GO:0010467	Gene expression	36	241	0.43	0.73	6.99e-06	1426.AOT13_00995,1426.AOT13_02265,1426.AOT13_02340,1426.AOT13_02385,1426.AOT13_02395,1426.AOT13_02400,1426.AOT13_02410,1426.AOT13_02460,1426.AOT13_02495,1426.AOT13_02515,1426.AOT13_02630,1426.AOT13_02785,1426.AOT13_02985,1426.AOT13_03445,1426.AOT13_03560,1426.AOT13_03700,1426.AOT13_07350,1426.AOT13_09040,1426.AOT13_09230,1426.AOT13_09235,1426.AOT13_09270,1426.AOT13_09300,1426.AOT13_09330,1426.AOT…	prfB,rpoA,rplE,rplB,rplD,rplC,tuf,rplA,yacO,gltX,lysS,pth,serS,glyQS,argS,prfA,trpS,gid,rpsB,tsf,proS,infB,pnp,asnC,ypfD,ALF11553.1,sigA,alaS,aspS,tgt,pheS,rpsD,tyrS1,ALF11842.1,trmB,leuS
GO Process	GO:0009987	Cellular process	160	2258	0.1	0.46	1.17e-05	1426.AOT13_00055,1426.AOT13_00175,1426.AOT13_00345,1426.AOT13_00415,1426.AOT13_00740,1426.AOT13_00745,1426.AOT13_00755,1426.AOT13_00795,1426.AOT13_00815,1426.AOT13_00995,1426.AOT13_01040,1426.AOT13_01310,1426.AOT13_01565,1426.AOT13_02255,1426.AOT13_02265,1426.AOT13_02295,1426.AOT13_02340,1426.AOT13_02385,1426.AOT13_02395,1426.AOT13_02400,1426.AOT13_02410,1426.AOT13_02460,1426.AOT13_02495,1426.AOT…	pgi,dapF,sufC,ALF08631.1,eno,gpmI,pgk,whiA,trxB,prfB,ALF08744.1,ALF08789.1,ALF08834.1,cbiO-2,rpoA,adk,rplE,rplB,rplD,rplC,tuf,rplA,yacO,gltX,lysS,ALF09033.1,pth,glmU,serS,guaB,ALF09086.1,noc,purA,ALF09140.1,glyQS,eutD,speE,speB_2,argS,pyrG,ALF09189.1,glpX,ALF09196.1,prfA,glyA,upp,murA1,ALF09331.1,guaA,purF,ALF09455.1,lutC,lutB,bshB2,ALF09555.1,fabL,gsaB,ALF09650.1,ALF09673.1,ALF09693.1,hemH,ALF12…
GO Process	GO:1901135	Carbohydrate derivative metabolic process	33	221	0.43	0.69	2.35e-05	1426.AOT13_00055,1426.AOT13_00740,1426.AOT13_00745,1426.AOT13_00755,1426.AOT13_01565,1426.AOT13_02295,1426.AOT13_02760,1426.AOT13_02800,1426.AOT13_03005,1426.AOT13_03190,1426.AOT13_03490,1426.AOT13_03620,1426.AOT13_03635,1426.AOT13_03750,1426.AOT13_03880,1426.AOT13_04635,1426.AOT13_04735,1426.AOT13_05540,1426.AOT13_07075,1426.AOT13_08035,1426.AOT13_08120,1426.AOT13_08290,1426.AOT13_08830,1426.AOT…	pgi,eno,gpmI,pgk,ALF08834.1,adk,ALF09033.1,glmU,guaB,purA,eutD,pyrG,ALF09189.1,upp,murA1,guaA,purF,bshB2,ALF12020.1,queF,ALF09972.1,ALF10004.1,ALF10103.1,pyrH,zwf-2,gndA,deoC,relA,tgt,ALF11791.1,pfkA,ackA,murC
GO Process	GO:0006399	tRNA metabolic process	18	73	0.64	0.85	2.42e-05	1426.AOT13_02515,1426.AOT13_02630,1426.AOT13_02985,1426.AOT13_03445,1426.AOT13_03560,1426.AOT13_07350,1426.AOT13_09040,1426.AOT13_09270,1426.AOT13_15415,1426.AOT13_16865,1426.AOT13_17235,1426.AOT13_17310,1426.AOT13_17370,1426.AOT13_17990,1426.AOT13_18335,1426.AOT13_18400,1426.AOT13_18435,1426.AOT13_18505	gltX,lysS,serS,glyQS,argS,trpS,gid,proS,asnC,ALF11553.1,alaS,aspS,tgt,pheS,tyrS1,ALF11842.1,trmB,leuS
GO Process	GO:0044260	Cellular macromolecule metabolic process	46	382	0.33	0.61	3.22e-05	1426.AOT13_00995,1426.AOT13_01565,1426.AOT13_02340,1426.AOT13_02385,1426.AOT13_02395,1426.AOT13_02400,1426.AOT13_02410,1426.AOT13_02460,1426.AOT13_02495,1426.AOT13_02515,1426.AOT13_02630,1426.AOT13_02785,1426.AOT13_02800,1426.AOT13_02985,1426.AOT13_03445,1426.AOT13_03560,1426.AOT13_03700,1426.AOT13_03880,1426.AOT13_06525,1426.AOT13_07350,1426.AOT13_08770,1426.AOT13_09000,1426.AOT13_09040,1426.AOT…	prfB,ALF08834.1,rplE,rplB,rplD,rplC,tuf,rplA,yacO,gltX,lysS,pth,glmU,serS,glyQS,argS,prfA,murA1,ALF09673.1,trpS,ALF10091.1,rnhB,gid,rpsB,tsf,proS,infB,pnp,recA,ALF10275.1,ALF12068.1,asnC,ypfD,cshB,ALF11553.1,alaS,aspS,ruvA,pheS,polA,rpsD,tyrS1,murC,ALF11842.1,trmB,leuS
GO Process	GO:0009150	Purine ribonucleotide metabolic process	18	76	0.63	0.81	3.81e-05	1426.AOT13_00055,1426.AOT13_00740,1426.AOT13_00745,1426.AOT13_00755,1426.AOT13_02295,1426.AOT13_03005,1426.AOT13_03190,1426.AOT13_03490,1426.AOT13_03635,1426.AOT13_04635,1426.AOT13_04735,1426.AOT13_08120,1426.AOT13_08290,1426.AOT13_08830,1426.AOT13_17330,1426.AOT13_18145,1426.AOT13_18150,1426.AOT13_18250	pgi,eno,gpmI,pgk,adk,guaB,purA,eutD,ALF09189.1,guaA,purF,ALF09972.1,ALF10004.1,ALF10103.1,relA,ALF11791.1,pfkA,ackA
GO Process	GO:0019538	Protein metabolic process	40	321	0.35	0.59	8.35e-05	1426.AOT13_00130,1426.AOT13_00995,1426.AOT13_01310,1426.AOT13_02290,1426.AOT13_02340,1426.AOT13_02385,1426.AOT13_02395,1426.AOT13_02400,1426.AOT13_02410,1426.AOT13_02460,1426.AOT13_02515,1426.AOT13_02630,1426.AOT13_02785,1426.AOT13_02985,1426.AOT13_03445,1426.AOT13_03560,1426.AOT13_03700,1426.AOT13_07350,1426.AOT13_09190,1426.AOT13_09230,1426.AOT13_09235,1426.AOT13_09270,1426.AOT13_09300,1426.AOT…	pepA,prfB,ALF08789.1,map,rplE,rplB,rplD,rplC,tuf,rplA,gltX,lysS,pth,serS,glyQS,argS,prfA,trpS,cheB,rpsB,tsf,proS,infB,ALF12068.1,ALF11277.1,asnC,ypfD,pepT_1,yrrO,alaS,aspS,hemC,lon1,pheS,yhfE,pepQ,rpsD,tyrS1,ALF11842.1,leuS
GO Process	GO:0019637	Organophosphate metabolic process	30	208	0.41	0.62	0.00013	1426.AOT13_00055,1426.AOT13_00740,1426.AOT13_00745,1426.AOT13_00755,1426.AOT13_02295,1426.AOT13_02760,1426.AOT13_02800,1426.AOT13_03005,1426.AOT13_03190,1426.AOT13_03490,1426.AOT13_03620,1426.AOT13_03635,1426.AOT13_03750,1426.AOT13_04635,1426.AOT13_04735,1426.AOT13_08120,1426.AOT13_08290,1426.AOT13_08830,1426.AOT13_09240,1426.AOT13_11820,1426.AOT13_15625,1426.AOT13_15710,1426.AOT13_16220,1426.AOT…	pgi,eno,gpmI,pgk,adk,ALF09033.1,glmU,guaB,purA,eutD,pyrG,ALF09189.1,upp,guaA,purF,ALF09972.1,ALF10004.1,ALF10103.1,pyrH,ALF10646.1,folE,cmk,zwf-2,gndA,folD,deoC,relA,ALF11791.1,pfkA,ackA
GO Process	GO:0009199	Ribonucleoside triphosphate metabolic process	10	25	0.85	0.82	0.00022	1426.AOT13_00055,1426.AOT13_00740,1426.AOT13_00745,1426.AOT13_00755,1426.AOT13_02760,1426.AOT13_03620,1426.AOT13_03635,1426.AOT13_09240,1426.AOT13_18145,1426.AOT13_18150	pgi,eno,gpmI,pgk,ALF09033.1,pyrG,ALF09189.1,pyrH,ALF11791.1,pfkA
GO Process	GO:0019438	Aromatic compound biosynthetic process	32	246	0.37	0.54	0.00042	1426.AOT13_02265,1426.AOT13_02295,1426.AOT13_02800,1426.AOT13_02985,1426.AOT13_03005,1426.AOT13_03190,1426.AOT13_03380,1426.AOT13_03490,1426.AOT13_03620,1426.AOT13_03750,1426.AOT13_03880,1426.AOT13_04635,1426.AOT13_04735,1426.AOT13_05955,1426.AOT13_06805,1426.AOT13_08035,1426.AOT13_08830,1426.AOT13_09240,1426.AOT13_11820,1426.AOT13_11910,1426.AOT13_14390,1426.AOT13_15625,1426.AOT13_15710,1426.AOT…	rpoA,adk,glmU,serS,guaB,purA,ALF09140.1,eutD,pyrG,upp,murA1,guaA,purF,gsaB,hemH,queF,ALF10103.1,pyrH,ALF10646.1,ALF12068.1,ALF12093.1,folE,cmk,folD,sigA,relA,tgt,hemL,hemC,polA,ackA,ALF11836.1
GO Process	GO:0016070	RNA metabolic process	24	155	0.44	0.58	0.00043	1426.AOT13_02265,1426.AOT13_02495,1426.AOT13_02515,1426.AOT13_02630,1426.AOT13_02985,1426.AOT13_03445,1426.AOT13_03560,1426.AOT13_07350,1426.AOT13_09000,1426.AOT13_09040,1426.AOT13_09270,1426.AOT13_09330,1426.AOT13_15415,1426.AOT13_16845,1426.AOT13_16865,1426.AOT13_16880,1426.AOT13_17235,1426.AOT13_17310,1426.AOT13_17370,1426.AOT13_17990,1426.AOT13_18335,1426.AOT13_18400,1426.AOT13_18435,1426.AOT…	rpoA,yacO,gltX,lysS,serS,glyQS,argS,trpS,rnhB,gid,proS,pnp,asnC,cshB,ALF11553.1,sigA,alaS,aspS,tgt,pheS,tyrS1,ALF11842.1,trmB,leuS
GO Process	GO:0006096	Glycolytic process	7	11	1.06	0.81	0.00052	1426.AOT13_00055,1426.AOT13_00740,1426.AOT13_00745,1426.AOT13_00755,1426.AOT13_03635,1426.AOT13_18145,1426.AOT13_18150	pgi,eno,gpmI,pgk,ALF09189.1,ALF11791.1,pfkA
GO Process	GO:0006793	Phosphorus metabolic process	37	320	0.32	0.5	0.00075	1426.AOT13_00055,1426.AOT13_00740,1426.AOT13_00745,1426.AOT13_00755,1426.AOT13_01310,1426.AOT13_02295,1426.AOT13_02760,1426.AOT13_02800,1426.AOT13_03005,1426.AOT13_03190,1426.AOT13_03380,1426.AOT13_03490,1426.AOT13_03620,1426.AOT13_03635,1426.AOT13_03750,1426.AOT13_03880,1426.AOT13_04635,1426.AOT13_04735,1426.AOT13_08105,1426.AOT13_08120,1426.AOT13_08290,1426.AOT13_08830,1426.AOT13_09240,1426.AOT…	pgi,eno,gpmI,pgk,ALF08789.1,adk,ALF09033.1,glmU,guaB,purA,ALF09140.1,eutD,pyrG,ALF09189.1,upp,murA1,guaA,purF,ALF09969.1,ALF09972.1,ALF10004.1,ALF10103.1,pyrH,ALF10205.1,ALF10646.1,ALF12093.1,folE,cmk,zwf-2,gndA,folD,ALF11522.1,deoC,relA,ALF11791.1,pfkA,ackA
GO Process	GO:0034654	Nucleobase-containing compound biosynthetic process	23	151	0.44	0.55	0.00075	1426.AOT13_02265,1426.AOT13_02295,1426.AOT13_02800,1426.AOT13_02985,1426.AOT13_03005,1426.AOT13_03190,1426.AOT13_03490,1426.AOT13_03620,1426.AOT13_03750,1426.AOT13_03880,1426.AOT13_04635,1426.AOT13_04735,1426.AOT13_08035,1426.AOT13_08830,1426.AOT13_09240,1426.AOT13_11820,1426.AOT13_15710,1426.AOT13_16455,1426.AOT13_16880,1426.AOT13_17330,1426.AOT13_17370,1426.AOT13_18100,1426.AOT13_18250	rpoA,adk,glmU,serS,guaB,purA,eutD,pyrG,upp,murA1,guaA,purF,queF,ALF10103.1,pyrH,ALF10646.1,cmk,folD,sigA,relA,tgt,polA,ackA
GO Process	GO:0006796	Phosphate-containing compound metabolic process	36	312	0.31	0.48	0.00098	1426.AOT13_00055,1426.AOT13_00740,1426.AOT13_00745,1426.AOT13_00755,1426.AOT13_01310,1426.AOT13_02295,1426.AOT13_02760,1426.AOT13_02800,1426.AOT13_03005,1426.AOT13_03190,1426.AOT13_03380,1426.AOT13_03490,1426.AOT13_03620,1426.AOT13_03635,1426.AOT13_03750,1426.AOT13_04635,1426.AOT13_04735,1426.AOT13_08105,1426.AOT13_08120,1426.AOT13_08290,1426.AOT13_08830,1426.AOT13_09240,1426.AOT13_09365,1426.AOT…	pgi,eno,gpmI,pgk,ALF08789.1,adk,ALF09033.1,glmU,guaB,purA,ALF09140.1,eutD,pyrG,ALF09189.1,upp,guaA,purF,ALF09969.1,ALF09972.1,ALF10004.1,ALF10103.1,pyrH,ALF10205.1,ALF10646.1,ALF12093.1,folE,cmk,zwf-2,gndA,folD,ALF11522.1,deoC,relA,ALF11791.1,pfkA,ackA
GO Process	GO:0051246	Regulation of protein metabolic process	8	20	0.85	0.67	0.0013	1426.AOT13_00995,1426.AOT13_01015,1426.AOT13_02410,1426.AOT13_02460,1426.AOT13_03700,1426.AOT13_09055,1426.AOT13_09235,1426.AOT13_09300	prfB,hpf,tuf,rplA,prfA,clpY,tsf,infB
GO Process	GO:0018130	Heterocycle biosynthetic process	32	269	0.33	0.47	0.0015	1426.AOT13_02265,1426.AOT13_02295,1426.AOT13_02800,1426.AOT13_02985,1426.AOT13_03005,1426.AOT13_03190,1426.AOT13_03380,1426.AOT13_03490,1426.AOT13_03620,1426.AOT13_03750,1426.AOT13_03880,1426.AOT13_04635,1426.AOT13_04735,1426.AOT13_05955,1426.AOT13_06805,1426.AOT13_07080,1426.AOT13_08035,1426.AOT13_08830,1426.AOT13_09240,1426.AOT13_11820,1426.AOT13_11910,1426.AOT13_14390,1426.AOT13_15625,1426.AOT…	rpoA,adk,glmU,serS,guaB,purA,ALF09140.1,eutD,pyrG,upp,murA1,guaA,purF,gsaB,hemH,hxlA,queF,ALF10103.1,pyrH,ALF10646.1,ALF12068.1,ALF12093.1,folE,cmk,folD,sigA,relA,tgt,hemL,hemC,polA,ackA
GO Process	GO:1901362	Organic cyclic compound biosynthetic process	33	281	0.32	0.47	0.0015	1426.AOT13_02265,1426.AOT13_02295,1426.AOT13_02800,1426.AOT13_02985,1426.AOT13_03005,1426.AOT13_03190,1426.AOT13_03380,1426.AOT13_03490,1426.AOT13_03620,1426.AOT13_03750,1426.AOT13_03880,1426.AOT13_04635,1426.AOT13_04735,1426.AOT13_05955,1426.AOT13_06805,1426.AOT13_07080,1426.AOT13_08035,1426.AOT13_08830,1426.AOT13_09240,1426.AOT13_11820,1426.AOT13_11910,1426.AOT13_14390,1426.AOT13_15625,1426.AOT…	rpoA,adk,glmU,serS,guaB,purA,ALF09140.1,eutD,pyrG,upp,murA1,guaA,purF,gsaB,hemH,hxlA,queF,ALF10103.1,pyrH,ALF10646.1,ALF12068.1,ALF12093.1,folE,cmk,folD,sigA,relA,tgt,hemL,hemC,polA,ackA,ALF11836.1
GO Process	GO:0005975	Carbohydrate metabolic process	23	164	0.4	0.49	0.0019	1426.AOT13_00055,1426.AOT13_00740,1426.AOT13_00745,1426.AOT13_00755,1426.AOT13_00760,1426.AOT13_01100,1426.AOT13_01555,1426.AOT13_02105,1426.AOT13_02800,1426.AOT13_03635,1426.AOT13_03650,1426.AOT13_06360,1426.AOT13_07075,1426.AOT13_07080,1426.AOT13_08900,1426.AOT13_11170,1426.AOT13_12560,1426.AOT13_16220,1426.AOT13_16230,1426.AOT13_16700,1426.AOT13_16965,1426.AOT13_18145,1426.AOT13_18150	pgi,eno,gpmI,pgk,gapA,ALF08752.1,ALF08832.1,glmM,glmU,ALF09189.1,glpX,ALF09644.1,ALF12020.1,hxlA,ALF10117.1,mtlD,ALF10781.1,zwf-2,gndA,ALF11522.1,deoC,ALF11791.1,pfkA
GO Process	GO:0016052	Carbohydrate catabolic process	10	39	0.66	0.54	0.0035	1426.AOT13_00055,1426.AOT13_00740,1426.AOT13_00745,1426.AOT13_00755,1426.AOT13_03635,1426.AOT13_16230,1426.AOT13_16700,1426.AOT13_16965,1426.AOT13_18145,1426.AOT13_18150	pgi,eno,gpmI,pgk,ALF09189.1,gndA,ALF11522.1,deoC,ALF11791.1,pfkA
GO Process	GO:0006417	Regulation of translation	7	18	0.84	0.57	0.0042	1426.AOT13_00995,1426.AOT13_01015,1426.AOT13_02410,1426.AOT13_02460,1426.AOT13_03700,1426.AOT13_09235,1426.AOT13_09300	prfB,hpf,tuf,rplA,prfA,tsf,infB
GO Process	GO:0009144	Purine nucleoside triphosphate metabolic process	8	25	0.76	0.55	0.0042	1426.AOT13_00055,1426.AOT13_00740,1426.AOT13_00745,1426.AOT13_00755,1426.AOT13_02760,1426.AOT13_03635,1426.AOT13_18145,1426.AOT13_18150	pgi,eno,gpmI,pgk,ALF09033.1,ALF09189.1,ALF11791.1,pfkA
GO Process	GO:0009165	Nucleotide biosynthetic process	15	88	0.48	0.47	0.0049	1426.AOT13_02295,1426.AOT13_03005,1426.AOT13_03190,1426.AOT13_03490,1426.AOT13_03620,1426.AOT13_03750,1426.AOT13_04635,1426.AOT13_04735,1426.AOT13_08830,1426.AOT13_09240,1426.AOT13_11820,1426.AOT13_15710,1426.AOT13_16455,1426.AOT13_17330,1426.AOT13_18250	adk,guaB,purA,eutD,pyrG,upp,guaA,purF,ALF10103.1,pyrH,ALF10646.1,cmk,folD,relA,ackA
GO Process	GO:0043170	Macromolecule metabolic process	62	727	0.18	0.36	0.0061	1426.AOT13_00130,1426.AOT13_00995,1426.AOT13_01100,1426.AOT13_01310,1426.AOT13_01555,1426.AOT13_01565,1426.AOT13_02265,1426.AOT13_02290,1426.AOT13_02340,1426.AOT13_02385,1426.AOT13_02395,1426.AOT13_02400,1426.AOT13_02410,1426.AOT13_02460,1426.AOT13_02495,1426.AOT13_02515,1426.AOT13_02630,1426.AOT13_02785,1426.AOT13_02800,1426.AOT13_02985,1426.AOT13_03445,1426.AOT13_03560,1426.AOT13_03700,1426.AOT…	pepA,prfB,ALF08752.1,ALF08789.1,ALF08832.1,ALF08834.1,rpoA,map,rplE,rplB,rplD,rplC,tuf,rplA,yacO,gltX,lysS,pth,glmU,serS,glyQS,argS,prfA,murA1,ALF09673.1,trpS,ALF10091.1,rnhB,gid,cheB,rpsB,tsf,proS,infB,pnp,recA,ALF10275.1,ALF12068.1,ALF11277.1,asnC,ypfD,pepT_1,cshB,ALF11553.1,sigA,yrrO,alaS,aspS,tgt,ruvA,hemC,lon1,pheS,yhfE,polA,pepQ,rpsD,tyrS1,murC,ALF11842.1,trmB,leuS
GO Process	GO:1901605	Alpha-amino acid metabolic process	19	137	0.39	0.41	0.0078	1426.AOT13_00175,1426.AOT13_00415,1426.AOT13_02985,1426.AOT13_03550,1426.AOT13_03620,1426.AOT13_03745,1426.AOT13_04635,1426.AOT13_04735,1426.AOT13_07575,1426.AOT13_08220,1426.AOT13_09360,1426.AOT13_09365,1426.AOT13_09720,1426.AOT13_11345,1426.AOT13_14250,1426.AOT13_16225,1426.AOT13_16455,1426.AOT13_17155,1426.AOT13_17160	dapF,ALF08631.1,serS,speB_2,pyrG,glyA,guaA,purF,ALF09873.1,dapH,asd,ALF10205.1,glnA,ALF10557.1,cysK_1,ALF11433.1,folD,ALF11604.1,ALF11605.1
GO Process	GO:0009260	Ribonucleotide biosynthetic process	12	64	0.53	0.44	0.0086	1426.AOT13_02295,1426.AOT13_03005,1426.AOT13_03190,1426.AOT13_03490,1426.AOT13_03620,1426.AOT13_03750,1426.AOT13_04635,1426.AOT13_04735,1426.AOT13_08830,1426.AOT13_09240,1426.AOT13_17330,1426.AOT13_18250	adk,guaB,purA,eutD,pyrG,upp,guaA,purF,ALF10103.1,pyrH,relA,ackA
GO Process	GO:0006730	One-carbon metabolic process	5	10	0.95	0.49	0.0118	1426.AOT13_03745,1426.AOT13_07080,1426.AOT13_15625,1426.AOT13_16455,1426.AOT13_18560	glyA,hxlA,folE,folD,metK
GO Process	GO:1901137	Carbohydrate derivative biosynthetic process	19	143	0.38	0.38	0.0118	1426.AOT13_01565,1426.AOT13_02295,1426.AOT13_02800,1426.AOT13_03005,1426.AOT13_03190,1426.AOT13_03490,1426.AOT13_03620,1426.AOT13_03750,1426.AOT13_03880,1426.AOT13_04635,1426.AOT13_04735,1426.AOT13_05540,1426.AOT13_08035,1426.AOT13_08830,1426.AOT13_09240,1426.AOT13_17330,1426.AOT13_17370,1426.AOT13_18250,1426.AOT13_18390	ALF08834.1,adk,glmU,guaB,purA,eutD,pyrG,upp,murA1,guaA,purF,bshB2,queF,ALF10103.1,pyrH,relA,tgt,ackA,murC
GO Process	GO:0016310	Phosphorylation	18	133	0.38	0.38	0.0131	1426.AOT13_00055,1426.AOT13_00740,1426.AOT13_00745,1426.AOT13_00755,1426.AOT13_01310,1426.AOT13_02295,1426.AOT13_03380,1426.AOT13_03635,1426.AOT13_08105,1426.AOT13_09240,1426.AOT13_09365,1426.AOT13_14390,1426.AOT13_15710,1426.AOT13_16700,1426.AOT13_17330,1426.AOT13_18145,1426.AOT13_18150,1426.AOT13_18250	pgi,eno,gpmI,pgk,ALF08789.1,adk,ALF09140.1,ALF09189.1,ALF09969.1,pyrH,ALF10205.1,ALF12093.1,cmk,ALF11522.1,relA,ALF11791.1,pfkA,ackA
GO Process	GO:0006164	Purine nucleotide biosynthetic process	10	52	0.54	0.38	0.0198	1426.AOT13_02295,1426.AOT13_03005,1426.AOT13_03190,1426.AOT13_03490,1426.AOT13_04635,1426.AOT13_04735,1426.AOT13_08830,1426.AOT13_16455,1426.AOT13_17330,1426.AOT13_18250	adk,guaB,purA,eutD,guaA,purF,ALF10103.1,folD,relA,ackA
GO Process	GO:1901575	Organic substance catabolic process	25	229	0.29	0.32	0.0234	1426.AOT13_00055,1426.AOT13_00415,1426.AOT13_00740,1426.AOT13_00745,1426.AOT13_00755,1426.AOT13_02760,1426.AOT13_03635,1426.AOT13_03670,1426.AOT13_07750,1426.AOT13_08120,1426.AOT13_08280,1426.AOT13_08285,1426.AOT13_08290,1426.AOT13_08830,1426.AOT13_09000,1426.AOT13_09330,1426.AOT13_11345,1426.AOT13_16225,1426.AOT13_16230,1426.AOT13_16700,1426.AOT13_16845,1426.AOT13_16965,1426.AOT13_17680,1426.AOT…	pgi,ALF08631.1,eno,gpmI,pgk,ALF09033.1,ALF09189.1,ALF09196.1,ALF09903.1,ALF09972.1,pdhA-2,ALF10003.1,ALF10004.1,ALF10103.1,rnhB,pnp,ALF10557.1,ALF11433.1,gndA,ALF11522.1,cshB,deoC,lon1,ALF11791.1,pfkA
GO Process	GO:0006790	Sulfur compound metabolic process	15	107	0.4	0.34	0.0247	1426.AOT13_03380,1426.AOT13_03490,1426.AOT13_05540,1426.AOT13_07575,1426.AOT13_08120,1426.AOT13_08290,1426.AOT13_09360,1426.AOT13_14250,1426.AOT13_14390,1426.AOT13_16455,1426.AOT13_17155,1426.AOT13_17160,1426.AOT13_17270,1426.AOT13_18250,1426.AOT13_18560	ALF09140.1,eutD,bshB2,ALF09873.1,ALF09972.1,ALF10004.1,asd,cysK_1,ALF12093.1,folD,ALF11604.1,ALF11605.1,ALF11627.1,ackA,metK
GO Process	GO:0006084	acetyl-CoA metabolic process	4	8	0.95	0.37	0.0386	1426.AOT13_03490,1426.AOT13_08120,1426.AOT13_08290,1426.AOT13_18250	eutD,ALF09972.1,ALF10004.1,ackA
GO Process	GO:0009152	Purine ribonucleotide biosynthetic process	9	50	0.51	0.31	0.0483	1426.AOT13_02295,1426.AOT13_03005,1426.AOT13_03190,1426.AOT13_03490,1426.AOT13_04635,1426.AOT13_04735,1426.AOT13_08830,1426.AOT13_17330,1426.AOT13_18250	adk,guaB,purA,eutD,guaA,purF,ALF10103.1,relA,ackA
GO Function	GO:0003824	Catalytic activity	145	1794	0.16	0.57	5.79e-08	1426.AOT13_00055,1426.AOT13_00130,1426.AOT13_00160,1426.AOT13_00175,1426.AOT13_00415,1426.AOT13_00740,1426.AOT13_00745,1426.AOT13_00755,1426.AOT13_00760,1426.AOT13_00815,1426.AOT13_01065,1426.AOT13_01100,1426.AOT13_01310,1426.AOT13_01555,1426.AOT13_01565,1426.AOT13_02105,1426.AOT13_02265,1426.AOT13_02290,1426.AOT13_02295,1426.AOT13_02385,1426.AOT13_02410,1426.AOT13_02495,1426.AOT13_02515,1426.AOT…	pgi,pepA,yumB,dapF,ALF08631.1,eno,gpmI,pgk,gapA,trxB,ALF08748.1,ALF08752.1,ALF08789.1,ALF08832.1,ALF08834.1,glmM,rpoA,map,adk,rplB,tuf,yacO,gltX,lysS,ALF09033.1,pth,glmU,serS,guaB,ychF,purA,ALF09139.1,ALF09140.1,glyQS,eutD,speE,speB_2,argS,pyrG,ALF09189.1,glpX,ALF09196.1,glyA,upp,murA1,guaA,purF,ALF09455.1,lutC,bshB2,fabL,gsaB,ALF09644.1,ALF09650.1,ALF09673.1,hemH,ALF09772.1,ALF09774.1,ALF12020.1…
GO Function	GO:0005488	Binding	133	1543	0.19	0.6	5.79e-08	1426.AOT13_00055,1426.AOT13_00130,1426.AOT13_00345,1426.AOT13_00415,1426.AOT13_00740,1426.AOT13_00745,1426.AOT13_00755,1426.AOT13_00760,1426.AOT13_00795,1426.AOT13_00995,1426.AOT13_01015,1426.AOT13_01065,1426.AOT13_01305,1426.AOT13_01555,1426.AOT13_01960,1426.AOT13_01965,1426.AOT13_02105,1426.AOT13_02255,1426.AOT13_02265,1426.AOT13_02290,1426.AOT13_02295,1426.AOT13_02340,1426.AOT13_02385,1426.AOT…	pgi,pepA,sufC,ALF08631.1,eno,gpmI,pgk,gapA,whiA,prfB,hpf,ALF08748.1,ALF08788.1,ALF08832.1,ALF08908.1,ALF08909.1,glmM,cbiO-2,rpoA,map,adk,rplE,rplB,rplD,rplC,tuf,rplA,yacO,gltX,lysS,glmU,purR_1,serS,guaB,ALF09086.1,noc,ychF,purA,glyQS,speB_2,argS,pyrG,ALF09189.1,glpX,ALF09196.1,prfA,glyA,upp,ALF09331.1,guaA,purF,ydjF,lutB,lutR,bshB2,gsaB,ALF09644.1,ALF09650.1,ALF09673.1,ALF09693.1,hemH,ALF12020.1,…
GO Function	GO:0097159	Organic cyclic compound binding	106	1088	0.24	0.65	5.79e-08	1426.AOT13_00345,1426.AOT13_00415,1426.AOT13_00755,1426.AOT13_00760,1426.AOT13_00795,1426.AOT13_00995,1426.AOT13_01065,1426.AOT13_01305,1426.AOT13_01555,1426.AOT13_01960,1426.AOT13_01965,1426.AOT13_02255,1426.AOT13_02265,1426.AOT13_02295,1426.AOT13_02340,1426.AOT13_02385,1426.AOT13_02395,1426.AOT13_02400,1426.AOT13_02410,1426.AOT13_02460,1426.AOT13_02495,1426.AOT13_02515,1426.AOT13_02630,1426.AOT…	sufC,ALF08631.1,pgk,gapA,whiA,prfB,ALF08748.1,ALF08788.1,ALF08832.1,ALF08908.1,ALF08909.1,cbiO-2,rpoA,adk,rplE,rplB,rplD,rplC,tuf,rplA,yacO,gltX,lysS,purR_1,serS,guaB,ALF09086.1,noc,ychF,purA,glyQS,argS,pyrG,prfA,glyA,upp,ALF09331.1,guaA,ydjF,lutR,gsaB,ALF09673.1,ALF09693.1,clpB,trpS,ALF09834.1,ALF09835.1,ALF09873.1,ALF10005.1,ALF10091.1,ALF10103.1,ffh,rnhB,gid,clpY,tsf,pyrH,proS,infB,pnp,asd,ALF…
GO Function	GO:1901363	Heterocyclic compound binding	106	1088	0.24	0.65	5.79e-08	1426.AOT13_00345,1426.AOT13_00415,1426.AOT13_00755,1426.AOT13_00760,1426.AOT13_00795,1426.AOT13_00995,1426.AOT13_01065,1426.AOT13_01305,1426.AOT13_01555,1426.AOT13_01960,1426.AOT13_01965,1426.AOT13_02255,1426.AOT13_02265,1426.AOT13_02295,1426.AOT13_02340,1426.AOT13_02385,1426.AOT13_02395,1426.AOT13_02400,1426.AOT13_02410,1426.AOT13_02460,1426.AOT13_02495,1426.AOT13_02515,1426.AOT13_02630,1426.AOT…	sufC,ALF08631.1,pgk,gapA,whiA,prfB,ALF08748.1,ALF08788.1,ALF08832.1,ALF08908.1,ALF08909.1,cbiO-2,rpoA,adk,rplE,rplB,rplD,rplC,tuf,rplA,yacO,gltX,lysS,purR_1,serS,guaB,ALF09086.1,noc,ychF,purA,glyQS,argS,pyrG,prfA,glyA,upp,ALF09331.1,guaA,ydjF,lutR,gsaB,ALF09673.1,ALF09693.1,clpB,trpS,ALF09834.1,ALF09835.1,ALF09873.1,ALF10005.1,ALF10091.1,ALF10103.1,ffh,rnhB,gid,clpY,tsf,pyrH,proS,infB,pnp,asd,ALF…
GO Function	GO:0036094	Small molecule binding	73	672	0.29	0.65	1.40e-06	1426.AOT13_00345,1426.AOT13_00415,1426.AOT13_00755,1426.AOT13_00760,1426.AOT13_01065,1426.AOT13_01555,1426.AOT13_01960,1426.AOT13_01965,1426.AOT13_02255,1426.AOT13_02295,1426.AOT13_02410,1426.AOT13_02515,1426.AOT13_02630,1426.AOT13_02985,1426.AOT13_03005,1426.AOT13_03150,1426.AOT13_03190,1426.AOT13_03445,1426.AOT13_03560,1426.AOT13_03620,1426.AOT13_03745,1426.AOT13_03750,1426.AOT13_04635,1426.AOT…	sufC,ALF08631.1,pgk,gapA,ALF08748.1,ALF08832.1,ALF08908.1,ALF08909.1,cbiO-2,adk,tuf,gltX,lysS,serS,guaB,ychF,purA,glyQS,argS,pyrG,glyA,upp,guaA,gsaB,ALF09673.1,ALF09693.1,clpB,trpS,ALF09834.1,ALF09835.1,ALF09873.1,ALF10005.1,ALF10091.1,ALF10103.1,ffh,gid,clpY,pyrH,proS,infB,asd,ALF10205.1,yufO,recA,glnA,azoR,ALF11277.1,asnC,folE,cmk,yvrA,zwf-2,gndA,ALF11522.1,cshB,dnaK,ALF11604.1,alaS,aspS,relA,r…
GO Function	GO:0043168	Anion binding	67	596	0.3	0.66	1.85e-06	1426.AOT13_00345,1426.AOT13_00415,1426.AOT13_00755,1426.AOT13_01065,1426.AOT13_01960,1426.AOT13_02255,1426.AOT13_02295,1426.AOT13_02410,1426.AOT13_02515,1426.AOT13_02630,1426.AOT13_02985,1426.AOT13_03150,1426.AOT13_03190,1426.AOT13_03445,1426.AOT13_03560,1426.AOT13_03620,1426.AOT13_03745,1426.AOT13_03750,1426.AOT13_04635,1426.AOT13_05955,1426.AOT13_06525,1426.AOT13_06630,1426.AOT13_07295,1426.AOT…	sufC,ALF08631.1,pgk,ALF08748.1,ALF08908.1,cbiO-2,adk,tuf,gltX,lysS,serS,ychF,purA,glyQS,argS,pyrG,glyA,upp,guaA,gsaB,ALF09673.1,ALF09693.1,clpB,trpS,ALF09834.1,ALF09835.1,ALF09873.1,ALF10005.1,ALF10091.1,ALF10103.1,ffh,gid,clpY,pyrH,proS,infB,ALF10205.1,yufO,recA,glnA,azoR,ALF11277.1,asnC,folE,cmk,yvrA,ALF11522.1,cshB,dnaK,ALF11604.1,alaS,aspS,relA,ruvA,obg,mreB,hemL,lon1,pheS,ALF11791.1,pfkA,ack…
GO Function	GO:0004812	aminoacyl-tRNA ligase activity	13	24	0.99	1.23	2.08e-06	1426.AOT13_02515,1426.AOT13_02630,1426.AOT13_02985,1426.AOT13_03445,1426.AOT13_03560,1426.AOT13_07350,1426.AOT13_09270,1426.AOT13_15415,1426.AOT13_17235,1426.AOT13_17310,1426.AOT13_17990,1426.AOT13_18335,1426.AOT13_18505	gltX,lysS,serS,glyQS,argS,trpS,proS,asnC,alaS,aspS,pheS,tyrS1,leuS
GO Function	GO:0043167	Ion binding	94	1014	0.22	0.57	3.30e-06	1426.AOT13_00130,1426.AOT13_00345,1426.AOT13_00415,1426.AOT13_00740,1426.AOT13_00745,1426.AOT13_00755,1426.AOT13_01065,1426.AOT13_01960,1426.AOT13_02105,1426.AOT13_02255,1426.AOT13_02290,1426.AOT13_02295,1426.AOT13_02410,1426.AOT13_02515,1426.AOT13_02630,1426.AOT13_02800,1426.AOT13_02985,1426.AOT13_03005,1426.AOT13_03150,1426.AOT13_03190,1426.AOT13_03445,1426.AOT13_03550,1426.AOT13_03560,1426.AOT…	pepA,sufC,ALF08631.1,eno,gpmI,pgk,ALF08748.1,ALF08908.1,glmM,cbiO-2,map,adk,tuf,gltX,lysS,glmU,serS,guaB,ychF,purA,glyQS,speB_2,argS,pyrG,ALF09189.1,glpX,ALF09196.1,glyA,upp,guaA,purF,lutB,bshB2,gsaB,ALF09644.1,ALF09650.1,ALF09673.1,ALF09693.1,hemH,clpB,trpS,ALF09834.1,ALF09835.1,ALF09873.1,ALF09969.1,ALF10005.1,ALF10091.1,ALF10103.1,ffh,rnhB,gid,clpY,pyrH,proS,infB,pnp,ALF10205.1,yufO,recA,glnA,…
GO Function	GO:0140101	Catalytic activity, acting on a tRNA	18	58	0.74	1.02	3.30e-06	1426.AOT13_02515,1426.AOT13_02630,1426.AOT13_02785,1426.AOT13_02985,1426.AOT13_03445,1426.AOT13_03560,1426.AOT13_07350,1426.AOT13_09040,1426.AOT13_09270,1426.AOT13_15415,1426.AOT13_16865,1426.AOT13_17235,1426.AOT13_17310,1426.AOT13_17370,1426.AOT13_17990,1426.AOT13_18335,1426.AOT13_18435,1426.AOT13_18505	gltX,lysS,pth,serS,glyQS,argS,trpS,gid,proS,asnC,ALF11553.1,alaS,aspS,tgt,pheS,tyrS1,trmB,leuS
GO Function	GO:0000166	Nucleotide binding	65	592	0.29	0.63	4.03e-06	1426.AOT13_00345,1426.AOT13_00415,1426.AOT13_00755,1426.AOT13_00760,1426.AOT13_01555,1426.AOT13_01960,1426.AOT13_02255,1426.AOT13_02295,1426.AOT13_02410,1426.AOT13_02515,1426.AOT13_02630,1426.AOT13_02985,1426.AOT13_03005,1426.AOT13_03150,1426.AOT13_03190,1426.AOT13_03445,1426.AOT13_03560,1426.AOT13_03620,1426.AOT13_03750,1426.AOT13_04635,1426.AOT13_06525,1426.AOT13_06630,1426.AOT13_07295,1426.AOT…	sufC,ALF08631.1,pgk,gapA,ALF08832.1,ALF08908.1,cbiO-2,adk,tuf,gltX,lysS,serS,guaB,ychF,purA,glyQS,argS,pyrG,upp,guaA,ALF09673.1,ALF09693.1,clpB,trpS,ALF09834.1,ALF09835.1,ALF10005.1,ALF10091.1,ALF10103.1,ffh,gid,clpY,pyrH,proS,infB,asd,ALF10205.1,yufO,recA,glnA,azoR,asnC,folE,cmk,yvrA,zwf-2,gndA,ALF11522.1,cshB,dnaK,alaS,aspS,relA,ruvA,obg,mreB,lon1,pheS,ALF11791.1,pfkA,ackA,tyrS1,murC,leuS,metK
GO Function	GO:0097367	Carbohydrate derivative binding	58	496	0.32	0.65	4.03e-06	1426.AOT13_00055,1426.AOT13_00345,1426.AOT13_00755,1426.AOT13_01960,1426.AOT13_02255,1426.AOT13_02295,1426.AOT13_02410,1426.AOT13_02515,1426.AOT13_02630,1426.AOT13_02985,1426.AOT13_03150,1426.AOT13_03190,1426.AOT13_03445,1426.AOT13_03560,1426.AOT13_03620,1426.AOT13_03750,1426.AOT13_04635,1426.AOT13_06525,1426.AOT13_06630,1426.AOT13_07075,1426.AOT13_07295,1426.AOT13_07350,1426.AOT13_07380,1426.AOT…	pgi,sufC,pgk,ALF08908.1,cbiO-2,adk,tuf,gltX,lysS,serS,ychF,purA,glyQS,argS,pyrG,upp,guaA,ALF09673.1,ALF09693.1,ALF12020.1,clpB,trpS,ALF09834.1,ALF09835.1,ALF10091.1,ALF10103.1,ffh,clpY,pyrH,proS,infB,ALF10205.1,yufO,recA,glnA,azoR,asnC,folE,cmk,yvrA,ALF11522.1,cshB,dnaK,alaS,aspS,relA,ruvA,obg,mreB,lon1,pheS,ALF11791.1,pfkA,ackA,tyrS1,murC,leuS,metK
GO Function	GO:0032553	Ribonucleotide binding	56	477	0.32	0.65	5.19e-06	1426.AOT13_00345,1426.AOT13_00755,1426.AOT13_01960,1426.AOT13_02255,1426.AOT13_02295,1426.AOT13_02410,1426.AOT13_02515,1426.AOT13_02630,1426.AOT13_02985,1426.AOT13_03150,1426.AOT13_03190,1426.AOT13_03445,1426.AOT13_03560,1426.AOT13_03620,1426.AOT13_03750,1426.AOT13_04635,1426.AOT13_06525,1426.AOT13_06630,1426.AOT13_07295,1426.AOT13_07350,1426.AOT13_07380,1426.AOT13_07385,1426.AOT13_08770,1426.AOT…	sufC,pgk,ALF08908.1,cbiO-2,adk,tuf,gltX,lysS,serS,ychF,purA,glyQS,argS,pyrG,upp,guaA,ALF09673.1,ALF09693.1,clpB,trpS,ALF09834.1,ALF09835.1,ALF10091.1,ALF10103.1,ffh,clpY,pyrH,proS,infB,ALF10205.1,yufO,recA,glnA,azoR,asnC,folE,cmk,yvrA,ALF11522.1,cshB,dnaK,alaS,aspS,relA,ruvA,obg,mreB,lon1,pheS,ALF11791.1,pfkA,ackA,tyrS1,murC,leuS,metK
GO Function	GO:0035639	Purine ribonucleoside triphosphate binding	54	466	0.32	0.62	1.34e-05	1426.AOT13_00345,1426.AOT13_00755,1426.AOT13_01960,1426.AOT13_02255,1426.AOT13_02295,1426.AOT13_02410,1426.AOT13_02515,1426.AOT13_02630,1426.AOT13_02985,1426.AOT13_03150,1426.AOT13_03190,1426.AOT13_03445,1426.AOT13_03560,1426.AOT13_03620,1426.AOT13_03750,1426.AOT13_04635,1426.AOT13_06525,1426.AOT13_06630,1426.AOT13_07295,1426.AOT13_07350,1426.AOT13_07380,1426.AOT13_07385,1426.AOT13_08770,1426.AOT…	sufC,pgk,ALF08908.1,cbiO-2,adk,tuf,gltX,lysS,serS,ychF,purA,glyQS,argS,pyrG,upp,guaA,ALF09673.1,ALF09693.1,clpB,trpS,ALF09834.1,ALF09835.1,ALF10091.1,ffh,clpY,pyrH,proS,infB,ALF10205.1,yufO,recA,glnA,asnC,folE,cmk,yvrA,ALF11522.1,cshB,dnaK,alaS,aspS,relA,ruvA,obg,mreB,lon1,pheS,ALF11791.1,pfkA,ackA,tyrS1,murC,leuS,metK
GO Function	GO:0032555	Purine ribonucleotide binding	54	469	0.31	0.62	1.52e-05	1426.AOT13_00345,1426.AOT13_00755,1426.AOT13_01960,1426.AOT13_02255,1426.AOT13_02295,1426.AOT13_02410,1426.AOT13_02515,1426.AOT13_02630,1426.AOT13_02985,1426.AOT13_03150,1426.AOT13_03190,1426.AOT13_03445,1426.AOT13_03560,1426.AOT13_03620,1426.AOT13_03750,1426.AOT13_04635,1426.AOT13_06525,1426.AOT13_06630,1426.AOT13_07295,1426.AOT13_07350,1426.AOT13_07380,1426.AOT13_07385,1426.AOT13_08770,1426.AOT…	sufC,pgk,ALF08908.1,cbiO-2,adk,tuf,gltX,lysS,serS,ychF,purA,glyQS,argS,pyrG,upp,guaA,ALF09673.1,ALF09693.1,clpB,trpS,ALF09834.1,ALF09835.1,ALF10091.1,ffh,clpY,pyrH,proS,infB,ALF10205.1,yufO,recA,glnA,asnC,folE,cmk,yvrA,ALF11522.1,cshB,dnaK,alaS,aspS,relA,ruvA,obg,mreB,lon1,pheS,ALF11791.1,pfkA,ackA,tyrS1,murC,leuS,metK
GO Function	GO:0140098	Catalytic activity, acting on RNA	22	103	0.58	0.82	1.53e-05	1426.AOT13_02265,1426.AOT13_02495,1426.AOT13_02515,1426.AOT13_02630,1426.AOT13_02785,1426.AOT13_02985,1426.AOT13_03445,1426.AOT13_03560,1426.AOT13_07350,1426.AOT13_09000,1426.AOT13_09040,1426.AOT13_09270,1426.AOT13_15415,1426.AOT13_16845,1426.AOT13_16865,1426.AOT13_17235,1426.AOT13_17310,1426.AOT13_17370,1426.AOT13_17990,1426.AOT13_18335,1426.AOT13_18435,1426.AOT13_18505	rpoA,yacO,gltX,lysS,pth,serS,glyQS,argS,trpS,rnhB,gid,proS,asnC,cshB,ALF11553.1,alaS,aspS,tgt,pheS,tyrS1,trmB,leuS
GO Function	GO:0005524	ATP binding	46	421	0.29	0.5	0.00046	1426.AOT13_00345,1426.AOT13_00755,1426.AOT13_01960,1426.AOT13_02255,1426.AOT13_02295,1426.AOT13_02515,1426.AOT13_02630,1426.AOT13_02985,1426.AOT13_03150,1426.AOT13_03445,1426.AOT13_03560,1426.AOT13_03620,1426.AOT13_04635,1426.AOT13_06525,1426.AOT13_06630,1426.AOT13_07295,1426.AOT13_07350,1426.AOT13_07380,1426.AOT13_07385,1426.AOT13_08770,1426.AOT13_09055,1426.AOT13_09240,1426.AOT13_09270,1426.AOT…	sufC,pgk,ALF08908.1,cbiO-2,adk,gltX,lysS,serS,ychF,glyQS,argS,pyrG,guaA,ALF09673.1,ALF09693.1,clpB,trpS,ALF09834.1,ALF09835.1,ALF10091.1,clpY,pyrH,proS,ALF10205.1,yufO,recA,glnA,asnC,cmk,yvrA,ALF11522.1,cshB,dnaK,alaS,aspS,ruvA,mreB,lon1,pheS,ALF11791.1,pfkA,ackA,tyrS1,murC,leuS,metK
GO Function	GO:0016874	Ligase activity	20	115	0.49	0.59	0.00065	1426.AOT13_02515,1426.AOT13_02630,1426.AOT13_02985,1426.AOT13_03190,1426.AOT13_03445,1426.AOT13_03560,1426.AOT13_03620,1426.AOT13_04635,1426.AOT13_07350,1426.AOT13_08830,1426.AOT13_09270,1426.AOT13_09720,1426.AOT13_11820,1426.AOT13_15415,1426.AOT13_17235,1426.AOT13_17310,1426.AOT13_17990,1426.AOT13_18335,1426.AOT13_18390,1426.AOT13_18505	gltX,lysS,serS,purA,glyQS,argS,pyrG,guaA,trpS,ALF10103.1,proS,glnA,ALF10646.1,asnC,alaS,aspS,pheS,tyrS1,murC,leuS
GO Function	GO:0000287	Magnesium ion binding	14	64	0.59	0.58	0.0014	1426.AOT13_00740,1426.AOT13_02105,1426.AOT13_02630,1426.AOT13_02800,1426.AOT13_03190,1426.AOT13_03750,1426.AOT13_04735,1426.AOT13_06360,1426.AOT13_09330,1426.AOT13_17460,1426.AOT13_17990,1426.AOT13_18145,1426.AOT13_18250,1426.AOT13_18560	eno,glmM,lysS,glmU,purA,upp,purF,ALF09644.1,pnp,obg,pheS,ALF11791.1,ackA,metK
GO Function	GO:0140640	Catalytic activity, acting on a nucleic acid	26	204	0.36	0.43	0.0043	1426.AOT13_02265,1426.AOT13_02495,1426.AOT13_02515,1426.AOT13_02630,1426.AOT13_02785,1426.AOT13_02985,1426.AOT13_03445,1426.AOT13_03560,1426.AOT13_07350,1426.AOT13_09000,1426.AOT13_09040,1426.AOT13_09270,1426.AOT13_09460,1426.AOT13_09735,1426.AOT13_15415,1426.AOT13_16845,1426.AOT13_16865,1426.AOT13_17235,1426.AOT13_17310,1426.AOT13_17370,1426.AOT13_17390,1426.AOT13_17990,1426.AOT13_18100,1426.AOT…	rpoA,yacO,gltX,lysS,pth,serS,glyQS,argS,trpS,rnhB,gid,proS,recA,ALF10275.1,asnC,cshB,ALF11553.1,alaS,aspS,tgt,ruvA,pheS,polA,tyrS1,trmB,leuS
GO Function	GO:0016740	Transferase activity	50	527	0.23	0.39	0.0045	1426.AOT13_00755,1426.AOT13_01065,1426.AOT13_02265,1426.AOT13_02295,1426.AOT13_02385,1426.AOT13_02495,1426.AOT13_02760,1426.AOT13_02800,1426.AOT13_03380,1426.AOT13_03490,1426.AOT13_03545,1426.AOT13_03745,1426.AOT13_03750,1426.AOT13_03880,1426.AOT13_04735,1426.AOT13_05955,1426.AOT13_07065,1426.AOT13_08105,1426.AOT13_08120,1426.AOT13_08220,1426.AOT13_08290,1426.AOT13_08900,1426.AOT13_09040,1426.AOT…	pgk,ALF08748.1,rpoA,adk,rplB,yacO,ALF09033.1,glmU,ALF09140.1,eutD,speE,glyA,upp,murA1,purF,gsaB,ALF09774.1,ALF09969.1,ALF09972.1,dapH,ALF10004.1,ALF10117.1,gid,pyrH,pnp,ALF10205.1,ALF10646.1,ALF12068.1,speE-2,cysK_1,ALF12093.1,ALF11277.1,cmk,ALF11458.1,ALF11472.1,ALF11522.1,ALF11553.1,ALF11605.1,ALF11627.1,relA,tgt,hemL,hemC,polA,ALF11791.1,pfkA,ackA,ALF11836.1,trmB,metK
GO Function	GO:0003723	RNA binding	18	124	0.41	0.4	0.0112	1426.AOT13_01305,1426.AOT13_02340,1426.AOT13_02385,1426.AOT13_02395,1426.AOT13_02400,1426.AOT13_02460,1426.AOT13_02495,1426.AOT13_02515,1426.AOT13_03090,1426.AOT13_08955,1426.AOT13_09000,1426.AOT13_09330,1426.AOT13_16845,1426.AOT13_17235,1426.AOT13_17990,1426.AOT13_18330,1426.AOT13_18335,1426.AOT13_18400	ALF08788.1,rplE,rplB,rplD,rplC,rplA,yacO,gltX,ALF09086.1,ffh,rnhB,pnp,cshB,alaS,pheS,rpsD,tyrS1,ALF11842.1
GO Function	GO:0016776	Phosphotransferase activity, phosphate group as acceptor	5	9	1.0	0.47	0.0142	1426.AOT13_02295,1426.AOT13_03380,1426.AOT13_09240,1426.AOT13_14390,1426.AOT13_15710	adk,ALF09140.1,pyrH,ALF12093.1,cmk
GO Function	GO:0003676	Nucleic acid binding	46	501	0.22	0.32	0.0160	1426.AOT13_00795,1426.AOT13_00995,1426.AOT13_01305,1426.AOT13_02265,1426.AOT13_02340,1426.AOT13_02385,1426.AOT13_02395,1426.AOT13_02400,1426.AOT13_02410,1426.AOT13_02460,1426.AOT13_02495,1426.AOT13_02515,1426.AOT13_02630,1426.AOT13_02815,1426.AOT13_03090,1426.AOT13_03110,1426.AOT13_03700,1426.AOT13_04420,1426.AOT13_05140,1426.AOT13_05475,1426.AOT13_08770,1426.AOT13_08955,1426.AOT13_09000,1426.AOT…	whiA,prfB,ALF08788.1,rpoA,rplE,rplB,rplD,rplC,tuf,rplA,yacO,gltX,lysS,purR_1,ALF09086.1,noc,prfA,ALF09331.1,ydjF,lutR,ALF10091.1,ffh,rnhB,tsf,infB,pnp,ALF10210.1,recA,ALF10275.1,asnC,ypfD,ALF11382.1,cshB,sigA,alaS,aspS,ruvA,ALF11649.1,lon1,pheS,polA,ALF11785.1,rpsD,tyrS1,ALF11835.1,ALF11842.1
GO Function	GO:0016765	Transferase activity, transferring alkyl or aryl (other than methyl) groups	8	32	0.65	0.39	0.0236	1426.AOT13_03545,1426.AOT13_03880,1426.AOT13_12595,1426.AOT13_14250,1426.AOT13_17160,1426.AOT13_17655,1426.AOT13_18370,1426.AOT13_18560	speE,murA1,speE-2,cysK_1,ALF11605.1,hemC,ALF11836.1,metK
GO Function	GO:0008135	Translation factor activity, RNA binding	5	13	0.84	0.34	0.0460	1426.AOT13_00995,1426.AOT13_02410,1426.AOT13_03700,1426.AOT13_09235,1426.AOT13_09300	prfB,tuf,prfA,tsf,infB
GO Component	GO:0005622	Intracellular anatomical structure	148	1338	0.3	0.92	2.14e-22	1426.AOT13_00055,1426.AOT13_00130,1426.AOT13_00175,1426.AOT13_00740,1426.AOT13_00745,1426.AOT13_00755,1426.AOT13_00760,1426.AOT13_00795,1426.AOT13_00815,1426.AOT13_00995,1426.AOT13_01015,1426.AOT13_01065,1426.AOT13_01305,1426.AOT13_01565,1426.AOT13_02105,1426.AOT13_02265,1426.AOT13_02290,1426.AOT13_02295,1426.AOT13_02340,1426.AOT13_02385,1426.AOT13_02395,1426.AOT13_02400,1426.AOT13_02410,1426.AOT…	pgi,pepA,dapF,eno,gpmI,pgk,gapA,whiA,trxB,prfB,hpf,ALF08748.1,ALF08788.1,ALF08834.1,glmM,rpoA,map,adk,rplE,rplB,rplD,rplC,tuf,rplA,yacO,gltX,lysS,pth,glmU,purR_1,serS,ALF09086.1,noc,ychF,purA,ALF09139.1,ALF09140.1,glyQS,eutD,speE,speB_2,argS,pyrG,ALF09189.1,glpX,ALF09196.1,prfA,glyA,upp,murA1,ALF09331.1,guaA,purF,ydjF,ALF09455.1,lutC,lutR,fabL,gsaB,ALF09644.1,ALF09673.1,hemH,ALF09772.1,hxlA,clpB,…
GO Component	GO:0005737	Cytoplasm	139	1218	0.31	0.94	2.28e-21	1426.AOT13_00055,1426.AOT13_00130,1426.AOT13_00175,1426.AOT13_00740,1426.AOT13_00745,1426.AOT13_00755,1426.AOT13_00760,1426.AOT13_00795,1426.AOT13_00815,1426.AOT13_00995,1426.AOT13_01015,1426.AOT13_01065,1426.AOT13_01305,1426.AOT13_01565,1426.AOT13_02105,1426.AOT13_02265,1426.AOT13_02290,1426.AOT13_02295,1426.AOT13_02395,1426.AOT13_02410,1426.AOT13_02495,1426.AOT13_02515,1426.AOT13_02630,1426.AOT…	pgi,pepA,dapF,eno,gpmI,pgk,gapA,whiA,trxB,prfB,hpf,ALF08748.1,ALF08788.1,ALF08834.1,glmM,rpoA,map,adk,rplD,tuf,yacO,gltX,lysS,pth,glmU,purR_1,serS,ALF09086.1,noc,ychF,purA,ALF09139.1,ALF09140.1,glyQS,eutD,speE,speB_2,argS,pyrG,ALF09189.1,glpX,ALF09196.1,prfA,glyA,upp,murA1,ALF09331.1,guaA,purF,ydjF,ALF09455.1,lutC,lutR,fabL,gsaB,ALF09644.1,ALF09673.1,hemH,ALF09772.1,hxlA,clpB,trpS,ALF09873.1,queF…
GO Component	GO:0110165	Cellular anatomical entity	187	2783	0.08	0.49	1.43e-07	1426.AOT13_00055,1426.AOT13_00130,1426.AOT13_00160,1426.AOT13_00175,1426.AOT13_00345,1426.AOT13_00415,1426.AOT13_00740,1426.AOT13_00745,1426.AOT13_00755,1426.AOT13_00760,1426.AOT13_00795,1426.AOT13_00815,1426.AOT13_00995,1426.AOT13_01015,1426.AOT13_01040,1426.AOT13_01065,1426.AOT13_01100,1426.AOT13_01305,1426.AOT13_01310,1426.AOT13_01555,1426.AOT13_01565,1426.AOT13_01960,1426.AOT13_01965,1426.AOT…	pgi,pepA,yumB,dapF,sufC,ALF08631.1,eno,gpmI,pgk,gapA,whiA,trxB,prfB,hpf,ALF08744.1,ALF08748.1,ALF08752.1,ALF08788.1,ALF08789.1,ALF08832.1,ALF08834.1,ALF08908.1,ALF08909.1,glmM,cbiO-2,rpoA,map,adk,rplE,rplB,rplD,rplC,tuf,rplA,yacO,gltX,lysS,ALF09033.1,pth,glmU,purR_1,serS,guaB,ALF09086.1,noc,ychF,purA,ALF09139.1,ALF09140.1,glyQS,eutD,speE,speB_2,argS,pyrG,ALF09189.1,glpX,ALF09196.1,prfA,glyA,upp,m…
GO Component	GO:0005829	Cytosol	36	318	0.31	0.45	0.0021	1426.AOT13_00740,1426.AOT13_01015,1426.AOT13_01065,1426.AOT13_02105,1426.AOT13_02290,1426.AOT13_02495,1426.AOT13_03380,1426.AOT13_03620,1426.AOT13_03635,1426.AOT13_03750,1426.AOT13_04420,1426.AOT13_04635,1426.AOT13_05185,1426.AOT13_05460,1426.AOT13_06360,1426.AOT13_06525,1426.AOT13_07080,1426.AOT13_09055,1426.AOT13_09090,1426.AOT13_09365,1426.AOT13_11170,1426.AOT13_11820,1426.AOT13_13655,1426.AOT…	eno,hpf,ALF08748.1,glmM,map,yacO,ALF09140.1,pyrG,ALF09189.1,upp,ALF09331.1,guaA,ALF09455.1,lutC,ALF09644.1,ALF09673.1,hxlA,clpY,ALF12039.1,ALF10205.1,mtlD,ALF10646.1,azoR,ALF12093.1,ypfD,ALF11382.1,zwf-2,gndA,folD,cshB,dnaK,tgt,ALF11785.1,ALF11791.1,pepQ,menB_1
GO Component	GO:1990904	Ribonucleoprotein complex	7	21	0.78	0.46	0.0120	1426.AOT13_01015,1426.AOT13_02385,1426.AOT13_02460,1426.AOT13_08955,1426.AOT13_09230,1426.AOT13_15700,1426.AOT13_18330	hpf,rplB,rplA,ffh,rpsB,ypfD,rpsD
GO Component	GO:0044391	Ribosomal subunit	6	18	0.78	0.39	0.0257	1426.AOT13_01015,1426.AOT13_02385,1426.AOT13_02460,1426.AOT13_09230,1426.AOT13_15700,1426.AOT13_18330	hpf,rplB,rplA,rpsB,ypfD,rpsD
STRING clusters	CL:107	Mixed, incl. Translation, and Protein export	43	200	0.58	1.19	2.40e-10	1426.AOT13_00995,1426.AOT13_02265,1426.AOT13_02290,1426.AOT13_02295,1426.AOT13_02340,1426.AOT13_02385,1426.AOT13_02395,1426.AOT13_02400,1426.AOT13_02410,1426.AOT13_02460,1426.AOT13_02515,1426.AOT13_02630,1426.AOT13_02785,1426.AOT13_02985,1426.AOT13_03090,1426.AOT13_03150,1426.AOT13_03445,1426.AOT13_03560,1426.AOT13_03700,1426.AOT13_06525,1426.AOT13_07295,1426.AOT13_07350,1426.AOT13_08955,1426.AOT…	prfB,rpoA,map,adk,rplE,rplB,rplD,rplC,tuf,rplA,gltX,lysS,pth,serS,ALF09086.1,ychF,glyQS,argS,prfA,ALF09673.1,clpB,trpS,ffh,rpsB,tsf,pyrH,proS,infB,pnp,ypfD,cmk,dnaK,alaS,aspS,relA,ALF11649.1,obg,lon1,tig,pheS,rpsD,tyrS1,leuS
STRING clusters	CL:108	Mixed, incl. Translation, and Protein export	41	187	0.59	1.2	2.75e-10	1426.AOT13_00995,1426.AOT13_02265,1426.AOT13_02290,1426.AOT13_02295,1426.AOT13_02340,1426.AOT13_02385,1426.AOT13_02395,1426.AOT13_02400,1426.AOT13_02410,1426.AOT13_02460,1426.AOT13_02515,1426.AOT13_02630,1426.AOT13_02785,1426.AOT13_02985,1426.AOT13_03090,1426.AOT13_03150,1426.AOT13_03445,1426.AOT13_03560,1426.AOT13_03700,1426.AOT13_06525,1426.AOT13_07295,1426.AOT13_07350,1426.AOT13_09230,1426.AOT…	prfB,rpoA,map,adk,rplE,rplB,rplD,rplC,tuf,rplA,gltX,lysS,pth,serS,ALF09086.1,ychF,glyQS,argS,prfA,ALF09673.1,clpB,trpS,rpsB,tsf,pyrH,proS,infB,pnp,ypfD,dnaK,alaS,aspS,relA,ALF11649.1,obg,lon1,tig,pheS,rpsD,tyrS1,leuS
STRING clusters	CL:111	Translation, and Proton-transporting ATP synthase complex	36	148	0.64	1.25	4.32e-10	1426.AOT13_00995,1426.AOT13_02265,1426.AOT13_02290,1426.AOT13_02295,1426.AOT13_02340,1426.AOT13_02385,1426.AOT13_02395,1426.AOT13_02400,1426.AOT13_02410,1426.AOT13_02460,1426.AOT13_02515,1426.AOT13_02630,1426.AOT13_02785,1426.AOT13_02985,1426.AOT13_03090,1426.AOT13_03150,1426.AOT13_03445,1426.AOT13_03560,1426.AOT13_03700,1426.AOT13_07350,1426.AOT13_09230,1426.AOT13_09235,1426.AOT13_09240,1426.AOT…	prfB,rpoA,map,adk,rplE,rplB,rplD,rplC,tuf,rplA,gltX,lysS,pth,serS,ALF09086.1,ychF,glyQS,argS,prfA,trpS,rpsB,tsf,pyrH,proS,infB,pnp,ypfD,alaS,aspS,ALF11649.1,obg,tig,pheS,rpsD,tyrS1,leuS
STRING clusters	CL:113	Translation, and Proton-transporting ATP synthase complex	34	134	0.66	1.27	5.38e-10	1426.AOT13_00995,1426.AOT13_02265,1426.AOT13_02290,1426.AOT13_02295,1426.AOT13_02340,1426.AOT13_02385,1426.AOT13_02395,1426.AOT13_02400,1426.AOT13_02410,1426.AOT13_02460,1426.AOT13_02515,1426.AOT13_02630,1426.AOT13_02785,1426.AOT13_02985,1426.AOT13_03090,1426.AOT13_03150,1426.AOT13_03445,1426.AOT13_03560,1426.AOT13_03700,1426.AOT13_07350,1426.AOT13_09230,1426.AOT13_09235,1426.AOT13_09270,1426.AOT…	prfB,rpoA,map,adk,rplE,rplB,rplD,rplC,tuf,rplA,gltX,lysS,pth,serS,ALF09086.1,ychF,glyQS,argS,prfA,trpS,rpsB,tsf,proS,infB,pnp,ypfD,alaS,aspS,ALF11649.1,tig,pheS,rpsD,tyrS1,leuS
STRING clusters	CL:109	Mixed, incl. Translation, and Protein export	39	181	0.59	1.16	7.16e-10	1426.AOT13_00995,1426.AOT13_02265,1426.AOT13_02290,1426.AOT13_02295,1426.AOT13_02340,1426.AOT13_02385,1426.AOT13_02395,1426.AOT13_02400,1426.AOT13_02410,1426.AOT13_02460,1426.AOT13_02515,1426.AOT13_02630,1426.AOT13_02785,1426.AOT13_02985,1426.AOT13_03090,1426.AOT13_03150,1426.AOT13_03445,1426.AOT13_03560,1426.AOT13_03700,1426.AOT13_07295,1426.AOT13_07350,1426.AOT13_09230,1426.AOT13_09235,1426.AOT…	prfB,rpoA,map,adk,rplE,rplB,rplD,rplC,tuf,rplA,gltX,lysS,pth,serS,ALF09086.1,ychF,glyQS,argS,prfA,clpB,trpS,rpsB,tsf,pyrH,proS,infB,pnp,ypfD,dnaK,alaS,aspS,ALF11649.1,obg,lon1,tig,pheS,rpsD,tyrS1,leuS
STRING clusters	CL:333	tRNA aminoacylation, and RF-1 domain	16	24	1.08	1.72	5.07e-09	1426.AOT13_02515,1426.AOT13_02630,1426.AOT13_02785,1426.AOT13_02985,1426.AOT13_03150,1426.AOT13_03445,1426.AOT13_03560,1426.AOT13_03700,1426.AOT13_07350,1426.AOT13_09270,1426.AOT13_17235,1426.AOT13_17310,1426.AOT13_17400,1426.AOT13_17990,1426.AOT13_18335,1426.AOT13_18505	gltX,lysS,pth,serS,ychF,glyQS,argS,prfA,trpS,proS,alaS,aspS,ALF11649.1,pheS,tyrS1,leuS
STRING clusters	CL:2650	Pentose phosphate pathway, and Glycolytic process	14	27	0.97	1.28	8.87e-07	1426.AOT13_00055,1426.AOT13_00740,1426.AOT13_00745,1426.AOT13_00755,1426.AOT13_00760,1426.AOT13_02105,1426.AOT13_02800,1426.AOT13_03635,1426.AOT13_03650,1426.AOT13_16220,1426.AOT13_16230,1426.AOT13_16700,1426.AOT13_18145,1426.AOT13_18150	pgi,eno,gpmI,pgk,gapA,glmM,glmU,ALF09189.1,glpX,zwf-2,gndA,ALF11522.1,ALF11791.1,pfkA
STRING clusters	CL:2652	Glycolytic process, and NADPH regeneration	12	20	1.03	1.23	2.84e-06	1426.AOT13_00055,1426.AOT13_00740,1426.AOT13_00745,1426.AOT13_00755,1426.AOT13_00760,1426.AOT13_03635,1426.AOT13_03650,1426.AOT13_16220,1426.AOT13_16230,1426.AOT13_16700,1426.AOT13_18145,1426.AOT13_18150	pgi,eno,gpmI,pgk,gapA,ALF09189.1,glpX,zwf-2,gndA,ALF11522.1,ALF11791.1,pfkA
STRING clusters	CL:2649	Pentose phosphate pathway, and Starch and sucrose metabolism	15	40	0.83	1.05	6.41e-06	1426.AOT13_00055,1426.AOT13_00740,1426.AOT13_00745,1426.AOT13_00755,1426.AOT13_00760,1426.AOT13_02105,1426.AOT13_02800,1426.AOT13_03635,1426.AOT13_03650,1426.AOT13_06360,1426.AOT13_16220,1426.AOT13_16230,1426.AOT13_16700,1426.AOT13_18145,1426.AOT13_18150	pgi,eno,gpmI,pgk,gapA,glmM,glmU,ALF09189.1,glpX,ALF09644.1,zwf-2,gndA,ALF11522.1,ALF11791.1,pfkA
STRING clusters	CL:335	tRNA aminoacylation	11	18	1.04	1.16	7.80e-06	1426.AOT13_02515,1426.AOT13_02630,1426.AOT13_02985,1426.AOT13_03445,1426.AOT13_03560,1426.AOT13_07350,1426.AOT13_09270,1426.AOT13_17235,1426.AOT13_17310,1426.AOT13_17990,1426.AOT13_18505	gltX,lysS,serS,glyQS,argS,trpS,proS,alaS,aspS,pheS,leuS
STRING clusters	CL:2647	Mixed, incl. Amino sugar and nucleotide sugar metabolism, and Pentose phosphate pathway	16	54	0.72	0.89	2.83e-05	1426.AOT13_00055,1426.AOT13_00740,1426.AOT13_00745,1426.AOT13_00755,1426.AOT13_00760,1426.AOT13_02105,1426.AOT13_02800,1426.AOT13_03635,1426.AOT13_03650,1426.AOT13_06360,1426.AOT13_16220,1426.AOT13_16230,1426.AOT13_16700,1426.AOT13_18145,1426.AOT13_18150,1426.AOT13_18365	pgi,eno,gpmI,pgk,gapA,glmM,glmU,ALF09189.1,glpX,ALF09644.1,zwf-2,gndA,ALF11522.1,ALF11791.1,pfkA,ALF11835.1
STRING clusters	CL:2644	Import across plasma membrane, and Carbohydrate metabolic process	22	122	0.51	0.64	0.00026	1426.AOT13_00055,1426.AOT13_00740,1426.AOT13_00745,1426.AOT13_00755,1426.AOT13_00760,1426.AOT13_02105,1426.AOT13_02800,1426.AOT13_03635,1426.AOT13_03650,1426.AOT13_06360,1426.AOT13_07075,1426.AOT13_07080,1426.AOT13_08105,1426.AOT13_11170,1426.AOT13_12560,1426.AOT13_15950,1426.AOT13_16220,1426.AOT13_16230,1426.AOT13_16700,1426.AOT13_18145,1426.AOT13_18150,1426.AOT13_18365	pgi,eno,gpmI,pgk,gapA,glmM,glmU,ALF09189.1,glpX,ALF09644.1,ALF12020.1,hxlA,ALF09969.1,mtlD,ALF10781.1,ALF11382.1,zwf-2,gndA,ALF11522.1,ALF11791.1,pfkA,ALF11835.1
STRING clusters	CL:2654	Glycolytic process, and Glyceraldehyde-3-phosphate dehydrogenase, type I	8	13	1.04	0.84	0.00033	1426.AOT13_00740,1426.AOT13_00745,1426.AOT13_00755,1426.AOT13_00760,1426.AOT13_03635,1426.AOT13_03650,1426.AOT13_18145,1426.AOT13_18150	eno,gpmI,pgk,gapA,ALF09189.1,glpX,ALF11791.1,pfkA
STRING clusters	CL:337	tRNA aminoacylation	8	13	1.04	0.84	0.00033	1426.AOT13_02515,1426.AOT13_02630,1426.AOT13_02985,1426.AOT13_03560,1426.AOT13_09270,1426.AOT13_17235,1426.AOT13_17310,1426.AOT13_18505	gltX,lysS,serS,argS,proS,alaS,aspS,leuS
STRING clusters	CL:2642	Import across plasma membrane, and Carbohydrate metabolic process	24	147	0.47	0.6	0.00036	1426.AOT13_00055,1426.AOT13_00740,1426.AOT13_00745,1426.AOT13_00755,1426.AOT13_00760,1426.AOT13_02105,1426.AOT13_02800,1426.AOT13_03635,1426.AOT13_03650,1426.AOT13_05140,1426.AOT13_06360,1426.AOT13_07075,1426.AOT13_07080,1426.AOT13_08105,1426.AOT13_09720,1426.AOT13_11170,1426.AOT13_12560,1426.AOT13_15950,1426.AOT13_16220,1426.AOT13_16230,1426.AOT13_16700,1426.AOT13_18145,1426.AOT13_18150,1426.AOT…	pgi,eno,gpmI,pgk,gapA,glmM,glmU,ALF09189.1,glpX,ydjF,ALF09644.1,ALF12020.1,hxlA,ALF09969.1,glnA,mtlD,ALF10781.1,ALF11382.1,zwf-2,gndA,ALF11522.1,ALF11791.1,pfkA,ALF11835.1
STRING clusters	CL:2646	Import across plasma membrane, and Carbohydrate metabolic process	19	106	0.51	0.57	0.00097	1426.AOT13_00055,1426.AOT13_00740,1426.AOT13_00745,1426.AOT13_00755,1426.AOT13_00760,1426.AOT13_02105,1426.AOT13_02800,1426.AOT13_03635,1426.AOT13_03650,1426.AOT13_06360,1426.AOT13_08105,1426.AOT13_11170,1426.AOT13_12560,1426.AOT13_16220,1426.AOT13_16230,1426.AOT13_16700,1426.AOT13_18145,1426.AOT13_18150,1426.AOT13_18365	pgi,eno,gpmI,pgk,gapA,glmM,glmU,ALF09189.1,glpX,ALF09644.1,ALF09969.1,mtlD,ALF10781.1,zwf-2,gndA,ALF11522.1,ALF11791.1,pfkA,ALF11835.1
STRING clusters	CL:119	Ribosome, and Translation regulator activity	15	79	0.53	0.5	0.0040	1426.AOT13_00995,1426.AOT13_02265,1426.AOT13_02290,1426.AOT13_02295,1426.AOT13_02340,1426.AOT13_02385,1426.AOT13_02395,1426.AOT13_02400,1426.AOT13_02410,1426.AOT13_02460,1426.AOT13_09230,1426.AOT13_09235,1426.AOT13_15700,1426.AOT13_17695,1426.AOT13_18330	prfB,rpoA,map,adk,rplE,rplB,rplD,rplC,tuf,rplA,rpsB,tsf,ypfD,tig,rpsD
STRING clusters	CL:114	Ribosome, and Translation regulator activity	18	110	0.47	0.47	0.0042	1426.AOT13_00995,1426.AOT13_02265,1426.AOT13_02290,1426.AOT13_02295,1426.AOT13_02340,1426.AOT13_02385,1426.AOT13_02395,1426.AOT13_02400,1426.AOT13_02410,1426.AOT13_02460,1426.AOT13_03090,1426.AOT13_09230,1426.AOT13_09235,1426.AOT13_09300,1426.AOT13_09330,1426.AOT13_15700,1426.AOT13_17695,1426.AOT13_18330	prfB,rpoA,map,adk,rplE,rplB,rplD,rplC,tuf,rplA,ALF09086.1,rpsB,tsf,infB,pnp,ypfD,tig,rpsD
STRING clusters	CL:117	Ribosome, and Proton-transporting ATP synthase complex	16	92	0.49	0.47	0.0052	1426.AOT13_00995,1426.AOT13_02265,1426.AOT13_02290,1426.AOT13_02295,1426.AOT13_02340,1426.AOT13_02385,1426.AOT13_02395,1426.AOT13_02400,1426.AOT13_02410,1426.AOT13_02460,1426.AOT13_09230,1426.AOT13_09235,1426.AOT13_09330,1426.AOT13_15700,1426.AOT13_17695,1426.AOT13_18330	prfB,rpoA,map,adk,rplE,rplB,rplD,rplC,tuf,rplA,rpsB,tsf,pnp,ypfD,tig,rpsD
STRING clusters	CL:115	Ribosome, and Translation regulator activity	17	103	0.47	0.46	0.0055	1426.AOT13_00995,1426.AOT13_02265,1426.AOT13_02290,1426.AOT13_02295,1426.AOT13_02340,1426.AOT13_02385,1426.AOT13_02395,1426.AOT13_02400,1426.AOT13_02410,1426.AOT13_02460,1426.AOT13_09230,1426.AOT13_09235,1426.AOT13_09300,1426.AOT13_09330,1426.AOT13_15700,1426.AOT13_17695,1426.AOT13_18330	prfB,rpoA,map,adk,rplE,rplB,rplD,rplC,tuf,rplA,rpsB,tsf,infB,pnp,ypfD,tig,rpsD
STRING clusters	CL:122	Ribosome, and Translation regulator activity	14	74	0.53	0.47	0.0059	1426.AOT13_02265,1426.AOT13_02290,1426.AOT13_02295,1426.AOT13_02340,1426.AOT13_02385,1426.AOT13_02395,1426.AOT13_02400,1426.AOT13_02410,1426.AOT13_02460,1426.AOT13_09230,1426.AOT13_09235,1426.AOT13_15700,1426.AOT13_17695,1426.AOT13_18330	rpoA,map,adk,rplE,rplB,rplD,rplC,tuf,rplA,rpsB,tsf,ypfD,tig,rpsD
STRING clusters	CL:123	Ribosome	13	67	0.54	0.46	0.0075	1426.AOT13_02290,1426.AOT13_02295,1426.AOT13_02340,1426.AOT13_02385,1426.AOT13_02395,1426.AOT13_02400,1426.AOT13_02410,1426.AOT13_02460,1426.AOT13_09230,1426.AOT13_09235,1426.AOT13_15700,1426.AOT13_17695,1426.AOT13_18330	map,adk,rplE,rplB,rplD,rplC,tuf,rplA,rpsB,tsf,ypfD,tig,rpsD
STRING clusters	CL:339	Aminoacyl-tRNA synthetase, class I, conserved site, and lysyl-tRNA aminoacylation	4	5	1.16	0.43	0.0237	1426.AOT13_02515,1426.AOT13_02630,1426.AOT13_03560,1426.AOT13_09270	gltX,lysS,argS,proS
STRING clusters	CL:130	Ribosome	10	51	0.54	0.34	0.0342	1426.AOT13_02340,1426.AOT13_02385,1426.AOT13_02395,1426.AOT13_02400,1426.AOT13_02410,1426.AOT13_02460,1426.AOT13_09230,1426.AOT13_09235,1426.AOT13_15700,1426.AOT13_18330	rplE,rplB,rplD,rplC,tuf,rplA,rpsB,tsf,ypfD,rpsD
STRING clusters	CL:126	Ribosome	11	62	0.5	0.32	0.0388	1426.AOT13_02340,1426.AOT13_02385,1426.AOT13_02395,1426.AOT13_02400,1426.AOT13_02410,1426.AOT13_02460,1426.AOT13_09230,1426.AOT13_09235,1426.AOT13_15700,1426.AOT13_17695,1426.AOT13_18330	rplE,rplB,rplD,rplC,tuf,rplA,rpsB,tsf,ypfD,tig,rpsD
KEGG	ptl01100	Metabolic pathways	84	729	0.31	0.78	1.77e-09	1426.AOT13_00055,1426.AOT13_00130,1426.AOT13_00175,1426.AOT13_00415,1426.AOT13_00740,1426.AOT13_00745,1426.AOT13_00755,1426.AOT13_00760,1426.AOT13_01100,1426.AOT13_01555,1426.AOT13_01565,1426.AOT13_02105,1426.AOT13_02295,1426.AOT13_02515,1426.AOT13_02800,1426.AOT13_03005,1426.AOT13_03190,1426.AOT13_03380,1426.AOT13_03490,1426.AOT13_03545,1426.AOT13_03550,1426.AOT13_03620,1426.AOT13_03635,1426.AOT…	pgi,pepA,dapF,ALF08631.1,eno,gpmI,pgk,gapA,ALF08752.1,ALF08832.1,ALF08834.1,glmM,adk,gltX,glmU,guaB,purA,ALF09140.1,eutD,speE,speB_2,pyrG,ALF09189.1,glpX,glyA,upp,murA1,guaA,purF,fabL,gsaB,ALF09644.1,ALF09673.1,hemH,ALF12020.1,hxlA,ALF09873.1,ALF09903.1,queF,ALF09972.1,dapH,pdhA-2,ALF10003.1,ALF10004.1,ALF10005.1,ALF10103.1,ALF10121.1,pyrH,asd,ALF10205.1,glnA,mtlD,ALF10646.1,ALF12068.1,ALF10781.1…
KEGG	ptl00970	Aminoacyl-tRNA biosynthesis	13	24	0.99	1.27	1.13e-06	1426.AOT13_02515,1426.AOT13_02630,1426.AOT13_02985,1426.AOT13_03445,1426.AOT13_03560,1426.AOT13_07350,1426.AOT13_09270,1426.AOT13_15415,1426.AOT13_17235,1426.AOT13_17310,1426.AOT13_17990,1426.AOT13_18335,1426.AOT13_18505	gltX,lysS,serS,glyQS,argS,trpS,proS,asnC,alaS,aspS,pheS,tyrS1,leuS
KEGG	ptl01200	Carbon metabolism	24	114	0.58	0.87	4.90e-06	1426.AOT13_00055,1426.AOT13_00740,1426.AOT13_00745,1426.AOT13_00755,1426.AOT13_00760,1426.AOT13_03490,1426.AOT13_03635,1426.AOT13_03650,1426.AOT13_03745,1426.AOT13_07075,1426.AOT13_07080,1426.AOT13_08120,1426.AOT13_08280,1426.AOT13_08285,1426.AOT13_08290,1426.AOT13_08295,1426.AOT13_14250,1426.AOT13_16220,1426.AOT13_16230,1426.AOT13_16455,1426.AOT13_16700,1426.AOT13_18145,1426.AOT13_18150,1426.AOT…	pgi,eno,gpmI,pgk,gapA,eutD,ALF09189.1,glpX,glyA,ALF12020.1,hxlA,ALF09972.1,pdhA-2,ALF10003.1,ALF10004.1,ALF10005.1,cysK_1,zwf-2,gndA,folD,ALF11522.1,ALF11791.1,pfkA,ackA
KEGG	ptl00010	Glycolysis / Gluconeogenesis	16	51	0.75	1.0	6.00e-06	1426.AOT13_00055,1426.AOT13_00740,1426.AOT13_00745,1426.AOT13_00755,1426.AOT13_00760,1426.AOT13_03635,1426.AOT13_03650,1426.AOT13_06360,1426.AOT13_07750,1426.AOT13_08280,1426.AOT13_08285,1426.AOT13_08290,1426.AOT13_08295,1426.AOT13_16700,1426.AOT13_18145,1426.AOT13_18150	pgi,eno,gpmI,pgk,gapA,ALF09189.1,glpX,ALF09644.1,ALF09903.1,pdhA-2,ALF10003.1,ALF10004.1,ALF10005.1,ALF11522.1,ALF11791.1,pfkA
KEGG	ptl01110	Biosynthesis of secondary metabolites	41	322	0.36	0.63	2.84e-05	1426.AOT13_00055,1426.AOT13_00175,1426.AOT13_00415,1426.AOT13_00740,1426.AOT13_00745,1426.AOT13_00755,1426.AOT13_00760,1426.AOT13_02295,1426.AOT13_03005,1426.AOT13_03635,1426.AOT13_03650,1426.AOT13_03745,1426.AOT13_04735,1426.AOT13_05955,1426.AOT13_06360,1426.AOT13_06805,1426.AOT13_07575,1426.AOT13_07750,1426.AOT13_08120,1426.AOT13_08220,1426.AOT13_08280,1426.AOT13_08285,1426.AOT13_08290,1426.AOT…	pgi,dapF,ALF08631.1,eno,gpmI,pgk,gapA,adk,guaB,ALF09189.1,glpX,glyA,purF,gsaB,ALF09644.1,hemH,ALF09873.1,ALF09903.1,ALF09972.1,dapH,pdhA-2,ALF10003.1,ALF10004.1,ALF10005.1,ALF10121.1,asd,ALF10205.1,cysK_1,zwf-2,gndA,ALF11472.1,ALF11522.1,ALF11604.1,hemL,hemC,ALF11791.1,pfkA,fabG-2,ALF11836.1,metK,menB_1
KEGG	ptl01120	Microbial metabolism in diverse environments	33	230	0.41	0.67	3.03e-05	1426.AOT13_00055,1426.AOT13_00175,1426.AOT13_00740,1426.AOT13_00745,1426.AOT13_00755,1426.AOT13_00760,1426.AOT13_03490,1426.AOT13_03635,1426.AOT13_03650,1426.AOT13_03745,1426.AOT13_05955,1426.AOT13_06360,1426.AOT13_07075,1426.AOT13_07080,1426.AOT13_07750,1426.AOT13_08120,1426.AOT13_08280,1426.AOT13_08285,1426.AOT13_08290,1426.AOT13_08295,1426.AOT13_09360,1426.AOT13_09365,1426.AOT13_09720,1426.AOT…	pgi,dapF,eno,gpmI,pgk,gapA,eutD,ALF09189.1,glpX,glyA,gsaB,ALF09644.1,ALF12020.1,hxlA,ALF09903.1,ALF09972.1,pdhA-2,ALF10003.1,ALF10004.1,ALF10005.1,asd,ALF10205.1,glnA,cysK_1,zwf-2,gndA,folD,ALF11522.1,hemL,hemC,ALF11791.1,pfkA,ackA
KEGG	ptl00030	Pentose phosphate pathway	10	22	0.91	0.95	5.11e-05	1426.AOT13_00055,1426.AOT13_03635,1426.AOT13_03650,1426.AOT13_06360,1426.AOT13_07075,1426.AOT13_07080,1426.AOT13_16220,1426.AOT13_16230,1426.AOT13_16965,1426.AOT13_18150	pgi,ALF09189.1,glpX,ALF09644.1,ALF12020.1,hxlA,zwf-2,gndA,deoC,pfkA
KEGG	ptl00680	Methane metabolism	10	22	0.91	0.95	5.11e-05	1426.AOT13_00740,1426.AOT13_00745,1426.AOT13_03490,1426.AOT13_03635,1426.AOT13_03650,1426.AOT13_03745,1426.AOT13_07075,1426.AOT13_07080,1426.AOT13_18150,1426.AOT13_18250	eno,gpmI,eutD,ALF09189.1,glpX,glyA,ALF12020.1,hxlA,pfkA,ackA
KEGG	ptl01230	Biosynthesis of amino acids	21	116	0.51	0.7	8.77e-05	1426.AOT13_00175,1426.AOT13_00740,1426.AOT13_00745,1426.AOT13_00755,1426.AOT13_00760,1426.AOT13_03635,1426.AOT13_03745,1426.AOT13_07075,1426.AOT13_07080,1426.AOT13_07575,1426.AOT13_08220,1426.AOT13_09360,1426.AOT13_09365,1426.AOT13_09720,1426.AOT13_14250,1426.AOT13_17155,1426.AOT13_17160,1426.AOT13_18145,1426.AOT13_18150,1426.AOT13_18370,1426.AOT13_18560	dapF,eno,gpmI,pgk,gapA,ALF09189.1,glyA,ALF12020.1,hxlA,ALF09873.1,dapH,asd,ALF10205.1,glnA,cysK_1,ALF11604.1,ALF11605.1,ALF11791.1,pfkA,ALF11836.1,metK
KEGG	ptl00520	Amino sugar and nucleotide sugar metabolism	9	42	0.58	0.42	0.0133	1426.AOT13_00055,1426.AOT13_01100,1426.AOT13_01555,1426.AOT13_01565,1426.AOT13_02105,1426.AOT13_02800,1426.AOT13_03880,1426.AOT13_06360,1426.AOT13_16700	pgi,ALF08752.1,ALF08832.1,ALF08834.1,glmM,glmU,murA1,ALF09644.1,ALF11522.1
KEGG	ptl00270	Cysteine and methionine metabolism	9	43	0.57	0.42	0.0139	1426.AOT13_03545,1426.AOT13_07575,1426.AOT13_09360,1426.AOT13_09365,1426.AOT13_12595,1426.AOT13_14250,1426.AOT13_17155,1426.AOT13_17160,1426.AOT13_18560	speE,ALF09873.1,asd,ALF10205.1,speE-2,cysK_1,ALF11604.1,ALF11605.1,metK
KEGG	ptl00480	Glutathione metabolism	5	12	0.87	0.46	0.0139	1426.AOT13_00130,1426.AOT13_03545,1426.AOT13_12595,1426.AOT13_16220,1426.AOT13_16230	pepA,speE,speE-2,zwf-2,gndA
KEGG	ptl01501	beta-Lactam resistance	5	13	0.84	0.44	0.0165	1426.AOT13_07365,1426.AOT13_07380,1426.AOT13_07385,1426.AOT13_11380,1426.AOT13_15395	oppA_2,ALF09834.1,ALF09835.1,ALF10564.1,ALF11277.1
KEGG	ptl00230	Purine metabolism	9	47	0.53	0.39	0.0187	1426.AOT13_02295,1426.AOT13_03005,1426.AOT13_03190,1426.AOT13_04635,1426.AOT13_04735,1426.AOT13_06360,1426.AOT13_06525,1426.AOT13_17330,1426.AOT13_18145	adk,guaB,purA,guaA,purF,ALF09644.1,ALF09673.1,relA,ALF11791.1
Reactome	MAP-168249	Innate Immune System	6	24	0.65	0.34	0.0378	1426.AOT13_00055,1426.AOT13_01040,1426.AOT13_02815,1426.AOT13_02985,1426.AOT13_11820,1426.AOT13_16965	pgi,ALF08744.1,purR_1,serS,ALF10646.1,deoC
Reactome	MAP-168256	Immune System	7	29	0.64	0.34	0.0378	1426.AOT13_00055,1426.AOT13_01040,1426.AOT13_02815,1426.AOT13_02985,1426.AOT13_11820,1426.AOT13_16965,1426.AOT13_17235	pgi,ALF08744.1,purR_1,serS,ALF10646.1,deoC,alaS
COMPARTMENTS	GOCC:0005622	Intracellular	133	1297	0.26	0.8	9.42e-15	1426.AOT13_00055,1426.AOT13_00130,1426.AOT13_00175,1426.AOT13_00345,1426.AOT13_00740,1426.AOT13_00755,1426.AOT13_00815,1426.AOT13_00995,1426.AOT13_01015,1426.AOT13_01310,1426.AOT13_01555,1426.AOT13_02105,1426.AOT13_02265,1426.AOT13_02290,1426.AOT13_02295,1426.AOT13_02340,1426.AOT13_02385,1426.AOT13_02395,1426.AOT13_02400,1426.AOT13_02410,1426.AOT13_02460,1426.AOT13_02495,1426.AOT13_02515,1426.AOT…	pgi,pepA,dapF,sufC,eno,pgk,trxB,prfB,hpf,ALF08789.1,ALF08832.1,glmM,rpoA,map,adk,rplE,rplB,rplD,rplC,tuf,rplA,yacO,gltX,lysS,pth,glmU,purR_1,serS,guaB,ychF,purA,ALF09139.1,ALF09140.1,glyQS,eutD,speB_2,argS,pyrG,ALF09189.1,glpX,prfA,glyA,upp,murA1,guaA,purF,ydjF,ALF09455.1,lutC,lutR,bshB2,fabL,ALF09644.1,ALF09673.1,hemH,ALF09772.1,clpB,trpS,ALF09873.1,queF,ALF09969.1,ALF09972.1,dapH,pdhA-2,ALF1000…
COMPARTMENTS	GOCC:0005737	Cytoplasm	108	921	0.32	0.88	2.56e-14	1426.AOT13_00055,1426.AOT13_00130,1426.AOT13_00175,1426.AOT13_00345,1426.AOT13_00740,1426.AOT13_00755,1426.AOT13_00815,1426.AOT13_00995,1426.AOT13_01015,1426.AOT13_01310,1426.AOT13_01555,1426.AOT13_02290,1426.AOT13_02295,1426.AOT13_02340,1426.AOT13_02395,1426.AOT13_02400,1426.AOT13_02410,1426.AOT13_02495,1426.AOT13_02515,1426.AOT13_02630,1426.AOT13_02785,1426.AOT13_02800,1426.AOT13_02985,1426.AOT…	pgi,pepA,dapF,sufC,eno,pgk,trxB,prfB,hpf,ALF08789.1,ALF08832.1,map,adk,rplE,rplD,rplC,tuf,yacO,gltX,lysS,pth,glmU,serS,guaB,ychF,purA,ALF09140.1,glyQS,eutD,speB_2,argS,pyrG,ALF09189.1,glpX,prfA,glyA,upp,murA1,guaA,purF,ydjF,ALF09455.1,lutC,lutR,bshB2,fabL,ALF09673.1,hemH,clpB,trpS,ALF09873.1,queF,ALF09969.1,ALF09972.1,dapH,ALF10004.1,ALF10005.1,ALF10103.1,ALF10121.1,ffh,clpY,cheB,rpsB,tsf,pyrH,in…
COMPARTMENTS	GOCC:0005829	Cytosol	52	420	0.35	0.66	6.44e-06	1426.AOT13_00055,1426.AOT13_00175,1426.AOT13_00740,1426.AOT13_01015,1426.AOT13_01555,1426.AOT13_02340,1426.AOT13_02400,1426.AOT13_02495,1426.AOT13_02800,1426.AOT13_03150,1426.AOT13_03380,1426.AOT13_03445,1426.AOT13_03490,1426.AOT13_03560,1426.AOT13_03620,1426.AOT13_03700,1426.AOT13_03745,1426.AOT13_03750,1426.AOT13_04635,1426.AOT13_05140,1426.AOT13_05460,1426.AOT13_05475,1426.AOT13_05540,1426.AOT…	pgi,dapF,eno,hpf,ALF08832.1,rplE,rplC,yacO,glmU,ychF,ALF09140.1,glyQS,eutD,argS,pyrG,prfA,glyA,upp,guaA,ydjF,lutC,lutR,bshB2,ALF09673.1,clpB,trpS,queF,dapH,clpY,cheB,rpsB,asd,ALF10205.1,ALF10646.1,azoR,ALF12093.1,folE,ypfD,cmk,zwf-2,gndA,ALF11458.1,folD,ALF11627.1,aspS,tgt,ALF11649.1,hemC,polA,pfkA,metK,menB_1
COMPARTMENTS	GOCC:0110165	Cellular anatomical entity	160	2222	0.11	0.48	6.44e-06	1426.AOT13_00055,1426.AOT13_00130,1426.AOT13_00160,1426.AOT13_00175,1426.AOT13_00345,1426.AOT13_00415,1426.AOT13_00740,1426.AOT13_00745,1426.AOT13_00755,1426.AOT13_00760,1426.AOT13_00815,1426.AOT13_00995,1426.AOT13_01015,1426.AOT13_01040,1426.AOT13_01100,1426.AOT13_01310,1426.AOT13_01555,1426.AOT13_01565,1426.AOT13_01960,1426.AOT13_01965,1426.AOT13_02105,1426.AOT13_02255,1426.AOT13_02290,1426.AOT…	pgi,pepA,yumB,dapF,sufC,ALF08631.1,eno,gpmI,pgk,gapA,trxB,prfB,hpf,ALF08744.1,ALF08752.1,ALF08789.1,ALF08832.1,ALF08834.1,ALF08908.1,ALF08909.1,glmM,cbiO-2,map,adk,rplE,rplB,rplD,rplC,tuf,rplA,yacO,gltX,lysS,pth,glmU,purR_1,serS,guaB,noc,ychF,purA,ALF09140.1,glyQS,eutD,speE,speB_2,argS,pyrG,ALF09189.1,glpX,ALF09196.1,prfA,glyA,upp,murA1,ALF09331.1,guaA,purF,ydjF,ALF09455.1,lutC,lutR,bshB2,ALF0955…
COMPARTMENTS	GOCC:1990904	Ribonucleoprotein complex	8	31	0.66	0.33	0.0438	1426.AOT13_01015,1426.AOT13_02340,1426.AOT13_02385,1426.AOT13_02400,1426.AOT13_02460,1426.AOT13_08955,1426.AOT13_09230,1426.AOT13_15700	hpf,rplE,rplB,rplC,rplA,ffh,rpsB,ypfD
UniProt Keywords	KW-0963	Cytoplasm	61	292	0.57	1.39	4.52e-16	1426.AOT13_00055,1426.AOT13_00130,1426.AOT13_00175,1426.AOT13_00740,1426.AOT13_00755,1426.AOT13_00995,1426.AOT13_01015,1426.AOT13_02295,1426.AOT13_02410,1426.AOT13_02515,1426.AOT13_02630,1426.AOT13_02785,1426.AOT13_02800,1426.AOT13_02985,1426.AOT13_03110,1426.AOT13_03190,1426.AOT13_03445,1426.AOT13_03545,1426.AOT13_03560,1426.AOT13_03700,1426.AOT13_03745,1426.AOT13_03880,1426.AOT13_05955,1426.AOT…	pgi,pepA,dapF,eno,pgk,prfB,hpf,adk,tuf,gltX,lysS,pth,glmU,serS,noc,purA,glyQS,speE,argS,prfA,glyA,murA1,gsaB,hemH,clpB,trpS,queF,ALF09969.1,ffh,rnhB,gid,clpY,cheB,tsf,pyrH,proS,infB,pnp,recA,glnA,speE-2,asnC,cmk,cshB,sigA,deoC,alaS,aspS,ALF11649.1,obg,hemL,lon1,tig,pheS,pfkA,ackA,tyrS1,murC,ALF11842.1,leuS,metK
UniProt Keywords	KW-0547	Nucleotide-binding	55	355	0.44	0.95	1.35e-09	1426.AOT13_00345,1426.AOT13_00415,1426.AOT13_00755,1426.AOT13_00760,1426.AOT13_01960,1426.AOT13_02255,1426.AOT13_02295,1426.AOT13_02410,1426.AOT13_02515,1426.AOT13_02630,1426.AOT13_02985,1426.AOT13_03150,1426.AOT13_03190,1426.AOT13_03380,1426.AOT13_03445,1426.AOT13_03560,1426.AOT13_03620,1426.AOT13_03750,1426.AOT13_04635,1426.AOT13_06525,1426.AOT13_06630,1426.AOT13_07295,1426.AOT13_07350,1426.AOT…	sufC,ALF08631.1,pgk,gapA,ALF08908.1,cbiO-2,adk,tuf,gltX,lysS,serS,ychF,purA,ALF09140.1,glyQS,argS,pyrG,upp,guaA,ALF09673.1,ALF09693.1,clpB,trpS,ALF09834.1,ALF09835.1,ALF10005.1,ffh,clpY,pyrH,proS,infB,ALF10205.1,yufO,recA,glnA,ALF12093.1,asnC,folE,cmk,yvrA,cshB,dnaK,alaS,aspS,ruvA,obg,lon1,pheS,pfkA,ackA,tyrS1,murC,ALF11842.1,leuS,metK
UniProt Keywords	KW-0648	Protein biosynthesis	19	42	0.91	1.51	7.71e-09	1426.AOT13_00995,1426.AOT13_02410,1426.AOT13_02515,1426.AOT13_02630,1426.AOT13_02985,1426.AOT13_03445,1426.AOT13_03560,1426.AOT13_03700,1426.AOT13_07350,1426.AOT13_09235,1426.AOT13_09270,1426.AOT13_09300,1426.AOT13_15415,1426.AOT13_17235,1426.AOT13_17310,1426.AOT13_17990,1426.AOT13_18335,1426.AOT13_18400,1426.AOT13_18505	prfB,tuf,gltX,lysS,serS,glyQS,argS,prfA,trpS,tsf,proS,infB,asnC,alaS,aspS,pheS,tyrS1,ALF11842.1,leuS
UniProt Keywords	KW-0030	Aminoacyl-tRNA synthetase	14	24	1.02	1.44	1.55e-07	1426.AOT13_02515,1426.AOT13_02630,1426.AOT13_02985,1426.AOT13_03445,1426.AOT13_03560,1426.AOT13_07350,1426.AOT13_09270,1426.AOT13_15415,1426.AOT13_17235,1426.AOT13_17310,1426.AOT13_17990,1426.AOT13_18335,1426.AOT13_18400,1426.AOT13_18505	gltX,lysS,serS,glyQS,argS,trpS,proS,asnC,alaS,aspS,pheS,tyrS1,ALF11842.1,leuS
UniProt Keywords	KW-0067	ATP-binding	45	304	0.42	0.82	2.48e-07	1426.AOT13_00345,1426.AOT13_00755,1426.AOT13_01960,1426.AOT13_02255,1426.AOT13_02295,1426.AOT13_02515,1426.AOT13_02630,1426.AOT13_02985,1426.AOT13_03150,1426.AOT13_03380,1426.AOT13_03445,1426.AOT13_03560,1426.AOT13_03620,1426.AOT13_04635,1426.AOT13_06525,1426.AOT13_06630,1426.AOT13_07295,1426.AOT13_07350,1426.AOT13_07380,1426.AOT13_07385,1426.AOT13_09055,1426.AOT13_09240,1426.AOT13_09270,1426.AOT…	sufC,pgk,ALF08908.1,cbiO-2,adk,gltX,lysS,serS,ychF,ALF09140.1,glyQS,argS,pyrG,guaA,ALF09673.1,ALF09693.1,clpB,trpS,ALF09834.1,ALF09835.1,clpY,pyrH,proS,ALF10205.1,yufO,recA,glnA,ALF12093.1,asnC,cmk,yvrA,cshB,dnaK,alaS,aspS,ruvA,lon1,pheS,pfkA,ackA,tyrS1,murC,ALF11842.1,leuS,metK
UniProt Keywords	KW-0436	Ligase	21	84	0.65	0.96	2.69e-06	1426.AOT13_02515,1426.AOT13_02630,1426.AOT13_02985,1426.AOT13_03190,1426.AOT13_03445,1426.AOT13_03560,1426.AOT13_03620,1426.AOT13_04635,1426.AOT13_07350,1426.AOT13_08830,1426.AOT13_09270,1426.AOT13_09720,1426.AOT13_11820,1426.AOT13_15415,1426.AOT13_17235,1426.AOT13_17310,1426.AOT13_17990,1426.AOT13_18335,1426.AOT13_18390,1426.AOT13_18400,1426.AOT13_18505	gltX,lysS,serS,purA,glyQS,argS,pyrG,guaA,trpS,ALF10103.1,proS,glnA,ALF10646.1,asnC,alaS,aspS,pheS,tyrS1,murC,ALF11842.1,leuS
UniProt Keywords	KW-0479	Metal-binding	37	264	0.4	0.68	1.87e-05	1426.AOT13_00130,1426.AOT13_00740,1426.AOT13_00745,1426.AOT13_02105,1426.AOT13_02290,1426.AOT13_02295,1426.AOT13_02515,1426.AOT13_02630,1426.AOT13_02800,1426.AOT13_03005,1426.AOT13_03190,1426.AOT13_03550,1426.AOT13_03620,1426.AOT13_03635,1426.AOT13_03650,1426.AOT13_03670,1426.AOT13_04735,1426.AOT13_05465,1426.AOT13_06360,1426.AOT13_06390,1426.AOT13_06805,1426.AOT13_08105,1426.AOT13_09000,1426.AOT…	pepA,eno,gpmI,glmM,map,adk,gltX,lysS,glmU,guaB,purA,speB_2,pyrG,ALF09189.1,glpX,ALF09196.1,purF,lutB,ALF09644.1,ALF09650.1,hemH,ALF09969.1,rnhB,pnp,ALF11297.1,folE,pepT_1,alaS,tgt,obg,pheS,yhfE,pfkA,ALF11801.1,ackA,ALF11842.1,metK
UniProt Keywords	KW-0175	Coiled coil	47	436	0.28	0.5	0.00038	1426.AOT13_00995,1426.AOT13_01015,1426.AOT13_01040,1426.AOT13_02265,1426.AOT13_02630,1426.AOT13_02760,1426.AOT13_02985,1426.AOT13_03090,1426.AOT13_03110,1426.AOT13_03150,1426.AOT13_03700,1426.AOT13_03745,1426.AOT13_04420,1426.AOT13_06360,1426.AOT13_06805,1426.AOT13_07295,1426.AOT13_07750,1426.AOT13_08105,1426.AOT13_08280,1426.AOT13_08955,1426.AOT13_09055,1426.AOT13_09085,1426.AOT13_09090,1426.AOT…	prfB,hpf,ALF08744.1,rpoA,lysS,ALF09033.1,serS,ALF09086.1,noc,ychF,prfA,glyA,ALF09331.1,ALF09644.1,hemH,clpB,ALF09903.1,ALF09969.1,pdhA-2,ffh,clpY,fliG,ALF12039.1,rpsB,ALF10210.1,ALF10260.1,ALF10275.1,ALF10646.1,azoR,yvrC,folD,cshB,ALF11553.1,sigA,alaS,ALF11627.1,relA,hemL,hemC,tig,pheS,yhfE,polA,fabG-2,tyrS1,ALF11836.1,ALF11941.1
UniProt Keywords	KW-0324	Glycolysis	7	12	1.02	0.76	0.00078	1426.AOT13_00055,1426.AOT13_00740,1426.AOT13_00745,1426.AOT13_00755,1426.AOT13_08280,1426.AOT13_18145,1426.AOT13_18150	pgi,eno,gpmI,pgk,pdhA-2,ALF11791.1,pfkA
UniProt Keywords	KW-0460	Magnesium	18	99	0.51	0.59	0.00078	1426.AOT13_00740,1426.AOT13_02105,1426.AOT13_02630,1426.AOT13_02800,1426.AOT13_03190,1426.AOT13_03620,1426.AOT13_03750,1426.AOT13_04735,1426.AOT13_06360,1426.AOT13_08105,1426.AOT13_09330,1426.AOT13_17460,1426.AOT13_17990,1426.AOT13_18145,1426.AOT13_18150,1426.AOT13_18250,1426.AOT13_18400,1426.AOT13_18560	eno,glmM,lysS,glmU,purA,pyrG,upp,purF,ALF09644.1,ALF09969.1,pnp,obg,pheS,ALF11791.1,pfkA,ackA,ALF11842.1,metK
UniProt Keywords	KW-0808	Transferase	44	416	0.28	0.47	0.00087	1426.AOT13_00755,1426.AOT13_02265,1426.AOT13_02295,1426.AOT13_02495,1426.AOT13_02760,1426.AOT13_02800,1426.AOT13_03380,1426.AOT13_03490,1426.AOT13_03545,1426.AOT13_03745,1426.AOT13_03750,1426.AOT13_03880,1426.AOT13_04735,1426.AOT13_05955,1426.AOT13_08105,1426.AOT13_08120,1426.AOT13_08220,1426.AOT13_08290,1426.AOT13_08900,1426.AOT13_09040,1426.AOT13_09240,1426.AOT13_09330,1426.AOT13_09365,1426.AOT…	pgk,rpoA,adk,yacO,ALF09033.1,glmU,ALF09140.1,eutD,speE,glyA,upp,murA1,purF,gsaB,ALF09969.1,ALF09972.1,dapH,ALF10004.1,ALF10117.1,gid,pyrH,pnp,ALF10205.1,ALF10646.1,ALF12068.1,speE-2,cysK_1,ALF12093.1,ALF11277.1,cmk,ALF11472.1,ALF11522.1,ALF11553.1,relA,tgt,hemL,hemC,polA,ALF11791.1,pfkA,ackA,ALF11836.1,trmB,metK
UniProt Keywords	KW-0670	Pyruvate	8	26	0.74	0.52	0.0056	1426.AOT13_00740,1426.AOT13_03880,1426.AOT13_08105,1426.AOT13_08280,1426.AOT13_08285,1426.AOT13_08290,1426.AOT13_08295,1426.AOT13_18145	eno,murA1,ALF09969.1,pdhA-2,ALF10003.1,ALF10004.1,ALF10005.1,ALF11791.1
UniProt Keywords	KW-0554	One-carbon metabolism	4	7	1.01	0.39	0.0328	1426.AOT13_03745,1426.AOT13_15625,1426.AOT13_16455,1426.AOT13_18560	glyA,folE,folD,metK
InterPro	IPR006195	Aminoacyl-tRNA synthetase, class II	7	10	1.1	0.45	0.0202	1426.AOT13_02630,1426.AOT13_02985,1426.AOT13_03445,1426.AOT13_09270,1426.AOT13_15415,1426.AOT13_17310,1426.AOT13_17990	lysS,serS,glyQS,proS,asnC,aspS,pheS
InterPro	IPR045864	Class II Aminoacyl-tRNA synthetase/Biotinyl protein ligase (BPL) and lipoyl protein ligase (LPL)	8	15	0.98	0.44	0.0202	1426.AOT13_02630,1426.AOT13_02985,1426.AOT13_03445,1426.AOT13_09270,1426.AOT13_15415,1426.AOT13_17235,1426.AOT13_17310,1426.AOT13_17990	lysS,serS,glyQS,proS,asnC,alaS,aspS,pheS

## Sheet: enrichment_brown
#category	term ID	term description	observed gene count	background gene count	strength	signal	false discovery rate	matching proteins in your network (IDs)	matching proteins in your network (labels)
GO Process	GO:0030435	Sporulation resulting in formation of a cellular spore	50	167	0.74	1.84	8.55e-18	1426.AOT13_00040,1426.AOT13_02750,1426.AOT13_02770,1426.AOT13_02825,1426.AOT13_03480,1426.AOT13_03500,1426.AOT13_03895,1426.AOT13_03950,1426.AOT13_04400,1426.AOT13_05920,1426.AOT13_06385,1426.AOT13_06635,1426.AOT13_06695,1426.AOT13_07485,1426.AOT13_07545,1426.AOT13_07700,1426.AOT13_07830,1426.AOT13_08545,1426.AOT13_08650,1426.AOT13_08660,1426.AOT13_08885,1426.AOT13_09345,1426.AOT13_09350,1426.AOT…	sspH,yabP,ALF09035.1,ALF09046.1,ALF09159.1,ALF09163.1,ALF09240.1,ALF09251.1,ALF09328.1,ALF09588.1,ALF09649.1,ALF09694.1,yheA,ALF09855.1,ALF09867.1,yvdQ,sasP,ALF10050.1,sigE,ylmC,ALF10114.1,ymxH,ALF10202.1,spoVFB,spoVS,ALF10236.1,sspP,sspO,ALF10292.1,ALF10559.1,ALF10761.1,ALF10762.1,tlp,sspN,ALF11068.1,ALF11250.1,ALF11261.1,ALF11271.1,ALF11322.1,ALF11339.1,ALF11411.1,ALF11650.1,ALF11653.1,ALF11695…
GO Process	GO:0030436	Asexual sporulation	7	11	1.06	0.65	0.0026	1426.AOT13_00040,1426.AOT13_09805,1426.AOT13_09815,1426.AOT13_14095,1426.AOT13_14100,1426.AOT13_18005,1426.AOT13_19055	sspH,sspP,sspO,tlp,sspN,sspI,ALF11947.1
GO Component	GO:0042763	Intracellular immature spore	10	24	0.88	0.74	0.00065	1426.AOT13_00040,1426.AOT13_02750,1426.AOT13_03500,1426.AOT13_03895,1426.AOT13_08545,1426.AOT13_09815,1426.AOT13_12445,1426.AOT13_14100,1426.AOT13_15635,1426.AOT13_19055	sspH,yabP,ALF09163.1,ALF09240.1,ALF10050.1,sspO,ALF10761.1,sspN,ALF11322.1,ALF11947.1
GO Component	GO:0042601	Endospore-forming forespore	8	18	0.91	0.64	0.0021	1426.AOT13_00040,1426.AOT13_02750,1426.AOT13_03895,1426.AOT13_09815,1426.AOT13_12445,1426.AOT13_14100,1426.AOT13_15635,1426.AOT13_19055	sspH,yabP,ALF09240.1,sspO,ALF10761.1,sspN,ALF11322.1,ALF11947.1
STRING clusters	CL:3530	Mixed, incl. Cell differentiation, and Hydrolase	38	188	0.56	1.05	1.68e-08	1426.AOT13_00040,1426.AOT13_00305,1426.AOT13_00420,1426.AOT13_00425,1426.AOT13_01905,1426.AOT13_02750,1426.AOT13_02770,1426.AOT13_02825,1426.AOT13_03480,1426.AOT13_03500,1426.AOT13_03895,1426.AOT13_03915,1426.AOT13_04400,1426.AOT13_06635,1426.AOT13_07335,1426.AOT13_07500,1426.AOT13_07525,1426.AOT13_07545,1426.AOT13_07830,1426.AOT13_08230,1426.AOT13_08460,1426.AOT13_08545,1426.AOT13_08650,1426.AOT…	sspH,ALF11955.1,yuzM,ALF08633.1,ALF08898.1,yabP,ALF09035.1,ALF09046.1,ALF09159.1,ALF09163.1,ALF09240.1,ALF09244.1,ALF09328.1,ALF09694.1,ALF12022.1,ALF09858.1,ALF09863.1,ALF09867.1,sasP,ALF09993.1,ALF10034.1,ALF10050.1,sigE,ylmC,ymxH,ALF10236.1,ALF11322.1,ALF11339.1,ALF11348.1,ALF11411.1,ALF11550.1,ALF11568.1,ALF11695.1,gerM,sspI,ALF11815.1,ALF11818.1,ALF11821.1
STRING clusters	CL:3531	Mixed, incl. Cell differentiation, and Ferritin-like	37	176	0.58	1.07	1.68e-08	1426.AOT13_00040,1426.AOT13_00305,1426.AOT13_00420,1426.AOT13_00425,1426.AOT13_01905,1426.AOT13_02750,1426.AOT13_02770,1426.AOT13_03480,1426.AOT13_03500,1426.AOT13_03895,1426.AOT13_03915,1426.AOT13_04400,1426.AOT13_06635,1426.AOT13_07335,1426.AOT13_07500,1426.AOT13_07525,1426.AOT13_07545,1426.AOT13_07830,1426.AOT13_08230,1426.AOT13_08460,1426.AOT13_08545,1426.AOT13_08650,1426.AOT13_08660,1426.AOT…	sspH,ALF11955.1,yuzM,ALF08633.1,ALF08898.1,yabP,ALF09035.1,ALF09159.1,ALF09163.1,ALF09240.1,ALF09244.1,ALF09328.1,ALF09694.1,ALF12022.1,ALF09858.1,ALF09863.1,ALF09867.1,sasP,ALF09993.1,ALF10034.1,ALF10050.1,sigE,ylmC,ymxH,ALF10236.1,ALF11322.1,ALF11339.1,ALF11348.1,ALF11411.1,ALF11550.1,ALF11568.1,ALF11695.1,gerM,sspI,ALF11815.1,ALF11818.1,ALF11821.1
STRING clusters	CL:3532	Mixed, incl. Cell differentiation, and Serine hydrolase activity	34	157	0.59	1.09	1.68e-08	1426.AOT13_00040,1426.AOT13_00305,1426.AOT13_01905,1426.AOT13_02750,1426.AOT13_02770,1426.AOT13_03480,1426.AOT13_03500,1426.AOT13_03895,1426.AOT13_03915,1426.AOT13_04400,1426.AOT13_06635,1426.AOT13_07335,1426.AOT13_07500,1426.AOT13_07525,1426.AOT13_07545,1426.AOT13_07830,1426.AOT13_08460,1426.AOT13_08545,1426.AOT13_08650,1426.AOT13_08660,1426.AOT13_09345,1426.AOT13_09525,1426.AOT13_15635,1426.AOT…	sspH,ALF11955.1,ALF08898.1,yabP,ALF09035.1,ALF09159.1,ALF09163.1,ALF09240.1,ALF09244.1,ALF09328.1,ALF09694.1,ALF12022.1,ALF09858.1,ALF09863.1,ALF09867.1,sasP,ALF10034.1,ALF10050.1,sigE,ylmC,ymxH,ALF10236.1,ALF11322.1,ALF11339.1,ALF11348.1,ALF11411.1,ALF11550.1,ALF11568.1,ALF11695.1,gerM,sspI,ALF11815.1,ALF11818.1,ALF11821.1
STRING clusters	CL:3534	Mixed, incl. Cell differentiation, and Serine hydrolase activity	33	143	0.62	1.12	1.68e-08	1426.AOT13_00040,1426.AOT13_00305,1426.AOT13_01905,1426.AOT13_02750,1426.AOT13_02770,1426.AOT13_03480,1426.AOT13_03500,1426.AOT13_03895,1426.AOT13_03915,1426.AOT13_04400,1426.AOT13_06635,1426.AOT13_07335,1426.AOT13_07500,1426.AOT13_07525,1426.AOT13_07545,1426.AOT13_07830,1426.AOT13_08460,1426.AOT13_08545,1426.AOT13_08650,1426.AOT13_08660,1426.AOT13_09345,1426.AOT13_09525,1426.AOT13_15635,1426.AOT…	sspH,ALF11955.1,ALF08898.1,yabP,ALF09035.1,ALF09159.1,ALF09163.1,ALF09240.1,ALF09244.1,ALF09328.1,ALF09694.1,ALF12022.1,ALF09858.1,ALF09863.1,ALF09867.1,sasP,ALF10034.1,ALF10050.1,sigE,ylmC,ymxH,ALF10236.1,ALF11322.1,ALF11339.1,ALF11411.1,ALF11550.1,ALF11568.1,ALF11695.1,gerM,sspI,ALF11815.1,ALF11818.1,ALF11821.1
STRING clusters	CL:3536	Mixed, incl. Cell differentiation, and Serine hydrolase activity	30	136	0.6	1.04	1.08e-07	1426.AOT13_00305,1426.AOT13_01905,1426.AOT13_02750,1426.AOT13_02770,1426.AOT13_03480,1426.AOT13_03500,1426.AOT13_03895,1426.AOT13_03915,1426.AOT13_04400,1426.AOT13_06635,1426.AOT13_07335,1426.AOT13_07500,1426.AOT13_07525,1426.AOT13_07545,1426.AOT13_08545,1426.AOT13_08650,1426.AOT13_08660,1426.AOT13_09345,1426.AOT13_09525,1426.AOT13_15635,1426.AOT13_15730,1426.AOT13_16100,1426.AOT13_16850,1426.AOT…	ALF11955.1,ALF08898.1,yabP,ALF09035.1,ALF09159.1,ALF09163.1,ALF09240.1,ALF09244.1,ALF09328.1,ALF09694.1,ALF12022.1,ALF09858.1,ALF09863.1,ALF09867.1,ALF10050.1,sigE,ylmC,ymxH,ALF10236.1,ALF11322.1,ALF11339.1,ALF11411.1,ALF11550.1,ALF11568.1,ALF11695.1,gerM,sspI,ALF11815.1,ALF11818.1,ALF11821.1
STRING clusters	CL:3537	Cell differentiation, and Serine hydrolase activity	29	129	0.61	1.04	1.25e-07	1426.AOT13_00305,1426.AOT13_01905,1426.AOT13_02750,1426.AOT13_02770,1426.AOT13_03480,1426.AOT13_03500,1426.AOT13_03895,1426.AOT13_03915,1426.AOT13_04400,1426.AOT13_06635,1426.AOT13_07335,1426.AOT13_07500,1426.AOT13_07525,1426.AOT13_07545,1426.AOT13_08545,1426.AOT13_08650,1426.AOT13_08660,1426.AOT13_09345,1426.AOT13_09525,1426.AOT13_15635,1426.AOT13_16100,1426.AOT13_16850,1426.AOT13_16945,1426.AOT…	ALF11955.1,ALF08898.1,yabP,ALF09035.1,ALF09159.1,ALF09163.1,ALF09240.1,ALF09244.1,ALF09328.1,ALF09694.1,ALF12022.1,ALF09858.1,ALF09863.1,ALF09867.1,ALF10050.1,sigE,ylmC,ymxH,ALF10236.1,ALF11322.1,ALF11411.1,ALF11550.1,ALF11568.1,ALF11695.1,gerM,sspI,ALF11815.1,ALF11818.1,ALF11821.1
STRING clusters	CL:3670	Mixed, incl. Intracellular immature spore, and Sporulation	14	59	0.63	0.59	0.0017	1426.AOT13_02750,1426.AOT13_03480,1426.AOT13_03500,1426.AOT13_03895,1426.AOT13_04400,1426.AOT13_06635,1426.AOT13_07335,1426.AOT13_07545,1426.AOT13_08545,1426.AOT13_09525,1426.AOT13_16850,1426.AOT13_17635,1426.AOT13_17765,1426.AOT13_18005	yabP,ALF09159.1,ALF09163.1,ALF09240.1,ALF09328.1,ALF09694.1,ALF12022.1,ALF09867.1,ALF10050.1,ALF10236.1,ALF11550.1,ALF11695.1,gerM,sspI
STRING clusters	CL:3672	Mixed, incl. Sporulation, and Protein kinase-like domain superfamily	13	51	0.67	0.6	0.0017	1426.AOT13_03480,1426.AOT13_03500,1426.AOT13_03895,1426.AOT13_04400,1426.AOT13_06635,1426.AOT13_07335,1426.AOT13_07545,1426.AOT13_08545,1426.AOT13_09525,1426.AOT13_16850,1426.AOT13_17635,1426.AOT13_17765,1426.AOT13_18005	ALF09159.1,ALF09163.1,ALF09240.1,ALF09328.1,ALF09694.1,ALF12022.1,ALF09867.1,ALF10050.1,ALF10236.1,ALF11550.1,ALF11695.1,gerM,sspI
STRING clusters	CL:3538	Cell differentiation, and Protein of unknown function DUF1657	14	66	0.59	0.51	0.0041	1426.AOT13_01905,1426.AOT13_02770,1426.AOT13_03915,1426.AOT13_07500,1426.AOT13_07525,1426.AOT13_08650,1426.AOT13_08660,1426.AOT13_09345,1426.AOT13_15635,1426.AOT13_16100,1426.AOT13_16945,1426.AOT13_18265,1426.AOT13_18280,1426.AOT13_18295	ALF08898.1,ALF09035.1,ALF09244.1,ALF09858.1,ALF09863.1,sigE,ylmC,ymxH,ALF11322.1,ALF11411.1,ALF11568.1,ALF11815.1,ALF11818.1,ALF11821.1
STRING clusters	CL:5442	Asexual sporulation	5	5	1.26	0.6	0.0056	1426.AOT13_05805,1426.AOT13_09805,1426.AOT13_09815,1426.AOT13_14095,1426.AOT13_14100	ALF09567.1,sspP,sspO,tlp,sspN
STRING clusters	CL:3711	Mixed, incl. Transcription factor, RsfA, and Spore wall	6	11	1.0	0.51	0.0098	1426.AOT13_03480,1426.AOT13_03500,1426.AOT13_04400,1426.AOT13_06635,1426.AOT13_09525,1426.AOT13_18005	ALF09159.1,ALF09163.1,ALF09328.1,ALF09694.1,ALF10236.1,sspI
STRING clusters	CL:5439	Mixed, incl. Asexual sporulation, and Acyl-CoA thioester hydrolase YbgC/YbaW family	6	11	1.0	0.51	0.0098	1426.AOT13_05805,1426.AOT13_09805,1426.AOT13_09810,1426.AOT13_09815,1426.AOT13_14095,1426.AOT13_14100	ALF09567.1,sspP,ALF10289.1,sspO,tlp,sspN
STRING clusters	CL:3674	Intracellular immature spore, and Sporulation	9	33	0.69	0.44	0.0139	1426.AOT13_03480,1426.AOT13_03500,1426.AOT13_04400,1426.AOT13_06635,1426.AOT13_08545,1426.AOT13_09525,1426.AOT13_17635,1426.AOT13_17765,1426.AOT13_18005	ALF09159.1,ALF09163.1,ALF09328.1,ALF09694.1,ALF10050.1,ALF10236.1,ALF11695.1,gerM,sspI
STRING clusters	CL:5438	Mixed, incl. Asexual sporulation, and HIT domain	7	20	0.8	0.43	0.0189	1426.AOT13_05805,1426.AOT13_09805,1426.AOT13_09810,1426.AOT13_09815,1426.AOT13_14095,1426.AOT13_14100,1426.AOT13_18525	ALF09567.1,sspP,ALF10289.1,sspO,tlp,sspN,ALF11866.1
STRING clusters	CL:3540	Cell differentiation, and Protein of unknown function DUF1657	11	56	0.55	0.35	0.0297	1426.AOT13_02770,1426.AOT13_03915,1426.AOT13_07500,1426.AOT13_07525,1426.AOT13_08650,1426.AOT13_08660,1426.AOT13_09345,1426.AOT13_15635,1426.AOT13_16100,1426.AOT13_16945,1426.AOT13_18295	ALF09035.1,ALF09244.1,ALF09858.1,ALF09863.1,sigE,ylmC,ymxH,ALF11322.1,ALF11411.1,ALF11568.1,ALF11821.1
STRING clusters	CL:3542	Cell differentiation, and Protein of unknown function DUF1657	10	47	0.59	0.36	0.0297	1426.AOT13_02770,1426.AOT13_03915,1426.AOT13_07500,1426.AOT13_07525,1426.AOT13_08650,1426.AOT13_08660,1426.AOT13_09345,1426.AOT13_15635,1426.AOT13_16100,1426.AOT13_16945	ALF09035.1,ALF09244.1,ALF09858.1,ALF09863.1,sigE,ylmC,ymxH,ALF11322.1,ALF11411.1,ALF11568.1
STRING clusters	CL:2547	PrkA AAA domain, and AAA domain	4	5	1.16	0.4	0.0328	1426.AOT13_06160,1426.AOT13_06220,1426.AOT13_06225,1426.AOT13_06385	ALF09608.1,ALF09619.1,ALF09620.1,ALF09649.1
STRING clusters	CL:3550	Mixed, incl. RNA polymerase sigma-70 region 4, and Sporulation	5	10	0.96	0.39	0.0328	1426.AOT13_02770,1426.AOT13_03915,1426.AOT13_08650,1426.AOT13_08660,1426.AOT13_15635	ALF09035.1,ALF09244.1,sigE,ylmC,ALF11322.1
STRING clusters	CL:3549	Mixed, incl. RNA polymerase sigma-70 region 4, and Sporulation	6	17	0.81	0.36	0.0368	1426.AOT13_02770,1426.AOT13_03915,1426.AOT13_08650,1426.AOT13_08660,1426.AOT13_15635,1426.AOT13_16100	ALF09035.1,ALF09244.1,sigE,ylmC,ALF11322.1,ALF11411.1
COMPARTMENTS	GOCC:0042763	Intracellular immature spore	9	24	0.83	0.5	0.0085	1426.AOT13_00040,1426.AOT13_02750,1426.AOT13_02965,1426.AOT13_03500,1426.AOT13_08545,1426.AOT13_12445,1426.AOT13_15635,1426.AOT13_15730,1426.AOT13_19055	sspH,yabP,ALF09068.1,ALF09163.1,ALF10050.1,ALF10761.1,ALF11322.1,ALF11339.1,ALF11947.1
UniProt Keywords	KW-0167	Capsid protein	6	10	1.04	0.43	0.0220	1426.AOT13_09525,1426.AOT13_12445,1426.AOT13_14180,1426.AOT13_15200,1426.AOT13_15370,1426.AOT13_15775	ALF10236.1,ALF10761.1,ALF11068.1,ALF11250.1,ALF11272.1,ALF11348.1
UniProt Keywords	KW-0749	Sporulation	7	17	0.87	0.42	0.0220	1426.AOT13_00040,1426.AOT13_09805,1426.AOT13_09815,1426.AOT13_14095,1426.AOT13_14100,1426.AOT13_15635,1426.AOT13_18005	sspH,sspP,sspO,tlp,sspN,ALF11322.1,sspI
UniProt Keywords	KW-0732	Signal	18	130	0.4	0.32	0.0324	1426.AOT13_00360,1426.AOT13_01510,1426.AOT13_03950,1426.AOT13_04225,1426.AOT13_04250,1426.AOT13_04400,1426.AOT13_05515,1426.AOT13_05650,1426.AOT13_10350,1426.AOT13_11985,1426.AOT13_14535,1426.AOT13_14725,1426.AOT13_15730,1426.AOT13_16060,1426.AOT13_16115,1426.AOT13_16260,1426.AOT13_17405,1426.AOT13_17765	ALF08620.1,ALF08823.1,ALF09251.1,ALF09298.1,ALF09303.1,ALF09328.1,ALF09514.1,ALF09537.1,ALF10386.1,ALF10675.1,ALF11131.1,ALF11167.1,ALF11339.1,ALF11403.1,ALF11414.1,ALF11440.1,ALF11650.1,gerM

## Sheet: enrichment_green
#category	term ID	term description	observed gene count	background gene count	strength	signal	false discovery rate	matching proteins in your network (IDs)	matching proteins in your network (labels)
GO Component	GO:0005622	Intracellular anatomical structure	24	1338	0.26	0.26	0.0246	1426.AOT13_03310,1426.AOT13_03660,1426.AOT13_03790,1426.AOT13_03795,1426.AOT13_03920,1426.AOT13_04590,1426.AOT13_05310,1426.AOT13_05385,1426.AOT13_07330,1426.AOT13_07570,1426.AOT13_07920,1426.AOT13_08535,1426.AOT13_08850,1426.AOT13_08870,1426.AOT13_10920,1426.AOT13_10930,1426.AOT13_11935,1426.AOT13_12125,1426.AOT13_12315,1426.AOT13_13340,1426.AOT13_14215,1426.AOT13_15150,1426.AOT13_16860,1426.AOT…	ALF09126.1,rpmE,atpG,atpD,mbl,groEL,ALF09476.1,thiC,fabF,ALF09872.1,ALF09936.1,rpmF,ALF10107.1,rsgA,ALF10482.1,ALF10484.1,cobQ,thyA,ALF10737.1,ALF10915.1,glcB,ALF11240.1,ALF11552.1,accD
KEGG	ptl01100	Metabolic pathways	17	729	0.38	0.31	0.0220	1426.AOT13_02995,1426.AOT13_03790,1426.AOT13_03795,1426.AOT13_05310,1426.AOT13_05385,1426.AOT13_07330,1426.AOT13_07570,1426.AOT13_07920,1426.AOT13_08870,1426.AOT13_10930,1426.AOT13_11895,1426.AOT13_11930,1426.AOT13_11935,1426.AOT13_12125,1426.AOT13_14215,1426.AOT13_14495,1426.AOT13_18160	pdxS,atpG,atpD,ALF09476.1,thiC,fabF,ALF09872.1,ALF09936.1,rsgA,ALF10484.1,ALF10659.1,cbiA,cobQ,thyA,glcB,pxpA,accD
COMPARTMENTS	GOCC:0032991	Protein-containing complex	14	445	0.51	0.38	0.0118	1426.AOT13_02435,1426.AOT13_02995,1426.AOT13_03790,1426.AOT13_03795,1426.AOT13_04590,1426.AOT13_05850,1426.AOT13_08535,1426.AOT13_08850,1426.AOT13_10930,1426.AOT13_11935,1426.AOT13_13340,1426.AOT13_15150,1426.AOT13_17585,1426.AOT13_18160	rpoC,pdxS,atpG,atpD,groEL,ALF09575.1,rpmF,ALF10107.1,ALF10484.1,cobQ,ALF10915.1,ALF11240.1,ALF11686.1,accD

## Sheet: enrichment_magenta
#category	term ID	term description	observed gene count	background gene count	strength	signal	false discovery rate	matching proteins in your network (IDs)	matching proteins in your network (labels)
GO Process	GO:0044281	Small molecule metabolic process	120	682	0.42	1.19	4.10e-22	1426.AOT13_00060,1426.AOT13_00205,1426.AOT13_00215,1426.AOT13_00400,1426.AOT13_00410,1426.AOT13_01635,1426.AOT13_01765,1426.AOT13_01770,1426.AOT13_01780,1426.AOT13_01855,1426.AOT13_01860,1426.AOT13_02510,1426.AOT13_03585,1426.AOT13_03590,1426.AOT13_03595,1426.AOT13_03600,1426.AOT13_03610,1426.AOT13_03775,1426.AOT13_03780,1426.AOT13_04080,1426.AOT13_04730,1426.AOT13_04765,1426.AOT13_04800,1426.AOT…	ALF11950.1,thrB,ALF08593.1,acdA_1,ALF08630.1,aldA,ALF08871.1,ALF08872.1,ALF08874.1,ALF08888.1,ALF08889.1,cysE,ALF09180.1,ALF11984.1,mmgC_2,ALF09182.1,icmF,atpF,atpH,ALF09272.1,purL,ALF09379.1,rocA,ALF09423.1,gabD,ALF09564.1,ALF09604.1,ALF09659.1,ALF09676.1,aceA,ALF09754.1,ALF09755.1,ALF09779.1,odhA,ALF10024.1,ileS,pyrC,carB-2,pyrF,dapA_2,ALF10239.1,fadD_1,ALF10265.1,ALF12041.1,ALF10267.1,ALF10268…
GO Process	GO:0019752	Carboxylic acid metabolic process	78	357	0.51	1.32	3.16e-17	1426.AOT13_00205,1426.AOT13_00215,1426.AOT13_00400,1426.AOT13_00410,1426.AOT13_01765,1426.AOT13_01780,1426.AOT13_01855,1426.AOT13_02510,1426.AOT13_03585,1426.AOT13_03590,1426.AOT13_03595,1426.AOT13_03600,1426.AOT13_04080,1426.AOT13_05000,1426.AOT13_05790,1426.AOT13_06445,1426.AOT13_06540,1426.AOT13_06870,1426.AOT13_06965,1426.AOT13_07095,1426.AOT13_08115,1426.AOT13_08405,1426.AOT13_08695,1426.AOT…	thrB,ALF08593.1,acdA_1,ALF08630.1,ALF08871.1,ALF08874.1,ALF08888.1,cysE,ALF09180.1,ALF11984.1,mmgC_2,ALF09182.1,ALF09272.1,ALF09423.1,ALF09564.1,ALF09659.1,ALF09676.1,aceA,ALF09755.1,ALF09779.1,odhA,ALF10024.1,ileS,carB-2,dapA_2,ALF10265.1,ALF10267.1,ALF10268.1,ALF10334.1,yhfP,ALF10368.1,ALF10373.1,ALF12047.1,ALF10505.1,ALF10506.1,crt_2,ALF10603.1,ALF10616.1,metA,ALF10787.1,ALF10942.1,ALF11007.1,…
GO Process	GO:0043436	Oxoacid metabolic process	79	364	0.51	1.32	3.16e-17	1426.AOT13_00205,1426.AOT13_00215,1426.AOT13_00400,1426.AOT13_00410,1426.AOT13_01765,1426.AOT13_01780,1426.AOT13_01855,1426.AOT13_02510,1426.AOT13_03585,1426.AOT13_03590,1426.AOT13_03595,1426.AOT13_03600,1426.AOT13_04080,1426.AOT13_05000,1426.AOT13_05790,1426.AOT13_06445,1426.AOT13_06540,1426.AOT13_06870,1426.AOT13_06965,1426.AOT13_07095,1426.AOT13_08115,1426.AOT13_08405,1426.AOT13_08695,1426.AOT…	thrB,ALF08593.1,acdA_1,ALF08630.1,ALF08871.1,ALF08874.1,ALF08888.1,cysE,ALF09180.1,ALF11984.1,mmgC_2,ALF09182.1,ALF09272.1,ALF09423.1,ALF09564.1,ALF09659.1,ALF09676.1,aceA,ALF09755.1,ALF09779.1,odhA,ALF10024.1,ileS,carB-2,dapA_2,ALF10265.1,ALF10267.1,ALF10268.1,ALF10334.1,yhfP,ALF10368.1,ALF10373.1,ALF12047.1,ALF10505.1,ALF10506.1,crt_2,ALF10603.1,ALF10616.1,metA,ALF10732.1,ALF10787.1,ALF10942.1,…
GO Process	GO:0044237	Cellular metabolic process	167	1462	0.23	0.79	4.57e-16	1426.AOT13_00205,1426.AOT13_00215,1426.AOT13_00400,1426.AOT13_00410,1426.AOT13_00475,1426.AOT13_01635,1426.AOT13_01765,1426.AOT13_01770,1426.AOT13_01780,1426.AOT13_01855,1426.AOT13_01860,1426.AOT13_02240,1426.AOT13_02510,1426.AOT13_02545,1426.AOT13_03070,1426.AOT13_03580,1426.AOT13_03585,1426.AOT13_03590,1426.AOT13_03595,1426.AOT13_03600,1426.AOT13_03610,1426.AOT13_03640,1426.AOT13_03690,1426.AOT…	thrB,ALF08593.1,acdA_1,ALF08630.1,ALF08643.1,aldA,ALF08871.1,ALF08872.1,ALF08874.1,ALF08888.1,ALF08889.1,truA,cysE,mcsB,dnaA,ALF09179.1,ALF09180.1,ALF11984.1,mmgC_2,ALF09182.1,icmF,tal1,adhA,atpF,atpH,ALF09272.1,purL,ALF09379.1,rocA,ALF09408.1,ALF09409.1,ALF09423.1,gabD,ALF09564.1,ALF09565.1,ALF09604.1,ALF09659.1,ALF09666.1,ALF09676.1,ALF09727.1,aceA,ALF09754.1,ALF09755.1,ALF09779.1,menC,odhA,ALF…
GO Process	GO:0008152	Metabolic process	187	1798	0.19	0.73	1.12e-15	1426.AOT13_00060,1426.AOT13_00090,1426.AOT13_00205,1426.AOT13_00215,1426.AOT13_00400,1426.AOT13_00410,1426.AOT13_00475,1426.AOT13_01635,1426.AOT13_01765,1426.AOT13_01770,1426.AOT13_01780,1426.AOT13_01855,1426.AOT13_01860,1426.AOT13_01945,1426.AOT13_02055,1426.AOT13_02240,1426.AOT13_02510,1426.AOT13_02545,1426.AOT13_03070,1426.AOT13_03580,1426.AOT13_03585,1426.AOT13_03590,1426.AOT13_03595,1426.AOT…	ALF11950.1,ALF08570.1,thrB,ALF08593.1,acdA_1,ALF08630.1,ALF08643.1,aldA,ALF08871.1,ALF08872.1,ALF08874.1,ALF08888.1,ALF08889.1,ALF08905.1,ALF08926.1,truA,cysE,mcsB,dnaA,ALF09179.1,ALF09180.1,ALF11984.1,mmgC_2,ALF09182.1,icmF,tal1,adhA,atpF,atpH,ALF09272.1,ALF09358.1,purL,ALF09379.1,rocA,ALF09408.1,ALF09409.1,ALF09423.1,gabD,ALF09564.1,ALF09565.1,ALF09604.1,ALF09659.1,ALF09666.1,ALF09676.1,ALF0967…
GO Process	GO:0032787	Monocarboxylic acid metabolic process	45	141	0.68	1.57	4.24e-14	1426.AOT13_00400,1426.AOT13_00410,1426.AOT13_01765,1426.AOT13_03585,1426.AOT13_03590,1426.AOT13_03595,1426.AOT13_03600,1426.AOT13_04080,1426.AOT13_05790,1426.AOT13_06540,1426.AOT13_06870,1426.AOT13_06965,1426.AOT13_08115,1426.AOT13_08405,1426.AOT13_09675,1426.AOT13_09690,1426.AOT13_09695,1426.AOT13_10140,1426.AOT13_10430,1426.AOT13_11045,1426.AOT13_11050,1426.AOT13_11340,1426.AOT13_11605,1426.AOT…	acdA_1,ALF08630.1,ALF08871.1,ALF09180.1,ALF11984.1,mmgC_2,ALF09182.1,ALF09272.1,ALF09564.1,ALF09676.1,aceA,ALF09755.1,odhA,ALF10024.1,ALF10265.1,ALF10267.1,ALF10268.1,yhfP,ALF12047.1,ALF10505.1,ALF10506.1,crt_2,ALF10603.1,ALF10616.1,ALF10787.1,ALF10942.1,ALF11008.1,accB_2,ALF11011.1,acdA_2,ALF11139.1,ALF11198.1,ALF11199.1,ALF11200.1,ALF11202.1,ALF11203.1,ALF11206.1,ALF11207.1,paaA,ALF11209.1,panC…
GO Process	GO:1901575	Organic substance catabolic process	55	229	0.56	1.28	4.26e-13	1426.AOT13_00400,1426.AOT13_00410,1426.AOT13_01635,1426.AOT13_01770,1426.AOT13_01780,1426.AOT13_01860,1426.AOT13_03585,1426.AOT13_03595,1426.AOT13_03600,1426.AOT13_03690,1426.AOT13_04765,1426.AOT13_04800,1426.AOT13_05395,1426.AOT13_05790,1426.AOT13_06445,1426.AOT13_06965,1426.AOT13_08115,1426.AOT13_09675,1426.AOT13_09695,1426.AOT13_10075,1426.AOT13_10280,1426.AOT13_10925,1426.AOT13_11045,1426.AOT…	acdA_1,ALF08630.1,aldA,ALF08872.1,ALF08874.1,ALF08889.1,ALF09180.1,mmgC_2,ALF09182.1,adhA,ALF09379.1,rocA,gabD,ALF09564.1,ALF09659.1,ALF09755.1,odhA,ALF10265.1,ALF10268.1,hyuA,ALF10373.1,ALF10483.1,ALF10505.1,ALF10506.1,iolA-2,ALF10551.1,ALF10585.1,ALF10592.1,ALF10603.1,ALF10787.1,ALF12076.1,ALF11008.1,ALF11009.1,acdA_2,ALF11139.1,ALF11188.1,ALF11189.1,pdhA-3,ALF11198.1,ALF11199.1,ALF11201.1,ALF1…
GO Process	GO:0009056	Catabolic process	56	251	0.52	1.19	3.18e-12	1426.AOT13_00400,1426.AOT13_00410,1426.AOT13_01635,1426.AOT13_01770,1426.AOT13_01780,1426.AOT13_01860,1426.AOT13_03585,1426.AOT13_03595,1426.AOT13_03600,1426.AOT13_03690,1426.AOT13_04765,1426.AOT13_04800,1426.AOT13_05395,1426.AOT13_05790,1426.AOT13_06445,1426.AOT13_06490,1426.AOT13_06965,1426.AOT13_08115,1426.AOT13_09675,1426.AOT13_09695,1426.AOT13_10075,1426.AOT13_10280,1426.AOT13_10925,1426.AOT…	acdA_1,ALF08630.1,aldA,ALF08872.1,ALF08874.1,ALF08889.1,ALF09180.1,mmgC_2,ALF09182.1,adhA,ALF09379.1,rocA,gabD,ALF09564.1,ALF09659.1,ALF09666.1,ALF09755.1,odhA,ALF10265.1,ALF10268.1,hyuA,ALF10373.1,ALF10483.1,ALF10505.1,ALF10506.1,iolA-2,ALF10551.1,ALF10585.1,ALF10592.1,ALF10603.1,ALF10787.1,ALF12076.1,ALF11008.1,ALF11009.1,acdA_2,ALF11139.1,ALF11188.1,ALF11189.1,pdhA-3,ALF11198.1,ALF11199.1,ALF1…
GO Process	GO:0044248	Cellular catabolic process	45	167	0.61	1.32	5.74e-12	1426.AOT13_00400,1426.AOT13_00410,1426.AOT13_01635,1426.AOT13_01860,1426.AOT13_03585,1426.AOT13_03595,1426.AOT13_03600,1426.AOT13_03690,1426.AOT13_04765,1426.AOT13_04800,1426.AOT13_05395,1426.AOT13_05790,1426.AOT13_06445,1426.AOT13_06490,1426.AOT13_06965,1426.AOT13_09675,1426.AOT13_09695,1426.AOT13_10075,1426.AOT13_11045,1426.AOT13_11050,1426.AOT13_11145,1426.AOT13_11305,1426.AOT13_11605,1426.AOT…	acdA_1,ALF08630.1,aldA,ALF08889.1,ALF09180.1,mmgC_2,ALF09182.1,adhA,ALF09379.1,rocA,gabD,ALF09564.1,ALF09659.1,ALF09666.1,ALF09755.1,ALF10265.1,ALF10268.1,hyuA,ALF10505.1,ALF10506.1,iolA-2,ALF10551.1,ALF10603.1,ALF10787.1,ALF12076.1,ALF11008.1,ALF11009.1,acdA_2,ALF11139.1,ALF11198.1,ALF11199.1,ALF11201.1,ALF11203.1,ALF11206.1,ALF11207.1,paaA,ALF11209.1,gcvPB,gcvPA,gcvT,ALF11745.1,ALF11833.1,ALF11…
GO Process	GO:0044282	Small molecule catabolic process	39	124	0.67	1.44	5.74e-12	1426.AOT13_00400,1426.AOT13_00410,1426.AOT13_01635,1426.AOT13_03585,1426.AOT13_03595,1426.AOT13_03600,1426.AOT13_04800,1426.AOT13_05395,1426.AOT13_05790,1426.AOT13_06445,1426.AOT13_06965,1426.AOT13_09675,1426.AOT13_09695,1426.AOT13_11045,1426.AOT13_11050,1426.AOT13_11145,1426.AOT13_11305,1426.AOT13_11605,1426.AOT13_12590,1426.AOT13_13865,1426.AOT13_13870,1426.AOT13_13890,1426.AOT13_14580,1426.AOT…	acdA_1,ALF08630.1,aldA,ALF09180.1,mmgC_2,ALF09182.1,rocA,gabD,ALF09564.1,ALF09659.1,ALF09755.1,ALF10265.1,ALF10268.1,ALF10505.1,ALF10506.1,iolA-2,ALF10551.1,ALF10603.1,ALF10787.1,ALF11008.1,ALF11009.1,acdA_2,ALF11139.1,ALF11198.1,ALF11199.1,ALF11201.1,ALF11203.1,ALF11206.1,ALF11207.1,paaA,ALF11209.1,gcvPB,gcvPA,gcvT,ALF11745.1,ALF11833.1,ALF11834.1,ALF11848.1,ALF11942.1
GO Process	GO:0046395	Carboxylic acid catabolic process	28	64	0.82	1.63	4.29e-11	1426.AOT13_00400,1426.AOT13_00410,1426.AOT13_03585,1426.AOT13_03595,1426.AOT13_03600,1426.AOT13_05790,1426.AOT13_06445,1426.AOT13_06965,1426.AOT13_09675,1426.AOT13_09695,1426.AOT13_11045,1426.AOT13_11050,1426.AOT13_12590,1426.AOT13_13865,1426.AOT13_13870,1426.AOT13_13890,1426.AOT13_14580,1426.AOT13_14910,1426.AOT13_14915,1426.AOT13_14935,1426.AOT13_14950,1426.AOT13_14955,1426.AOT13_14960,1426.AOT…	acdA_1,ALF08630.1,ALF09180.1,mmgC_2,ALF09182.1,ALF09564.1,ALF09659.1,ALF09755.1,ALF10265.1,ALF10268.1,ALF10505.1,ALF10506.1,ALF10787.1,ALF11008.1,ALF11009.1,acdA_2,ALF11139.1,ALF11198.1,ALF11199.1,ALF11203.1,ALF11206.1,ALF11207.1,paaA,ALF11209.1,gcvPB,gcvPA,gcvT,ALF11745.1
GO Process	GO:0072329	Monocarboxylic acid catabolic process	23	39	0.95	1.83	5.01e-11	1426.AOT13_00400,1426.AOT13_00410,1426.AOT13_03585,1426.AOT13_03595,1426.AOT13_03600,1426.AOT13_05790,1426.AOT13_06965,1426.AOT13_09675,1426.AOT13_09695,1426.AOT13_11045,1426.AOT13_11050,1426.AOT13_12590,1426.AOT13_13865,1426.AOT13_13890,1426.AOT13_14580,1426.AOT13_14910,1426.AOT13_14915,1426.AOT13_14935,1426.AOT13_14950,1426.AOT13_14955,1426.AOT13_14960,1426.AOT13_14965,1426.AOT13_17895	acdA_1,ALF08630.1,ALF09180.1,mmgC_2,ALF09182.1,ALF09564.1,ALF09755.1,ALF10265.1,ALF10268.1,ALF10505.1,ALF10506.1,ALF10787.1,ALF11008.1,acdA_2,ALF11139.1,ALF11198.1,ALF11199.1,ALF11203.1,ALF11206.1,ALF11207.1,paaA,ALF11209.1,ALF11745.1
GO Process	GO:0006631	Fatty acid metabolic process	28	69	0.78	1.53	1.49e-10	1426.AOT13_00400,1426.AOT13_00410,1426.AOT13_03585,1426.AOT13_03590,1426.AOT13_03595,1426.AOT13_03600,1426.AOT13_05790,1426.AOT13_09675,1426.AOT13_09690,1426.AOT13_09695,1426.AOT13_10140,1426.AOT13_11045,1426.AOT13_11050,1426.AOT13_11340,1426.AOT13_11670,1426.AOT13_12590,1426.AOT13_13485,1426.AOT13_13865,1426.AOT13_13880,1426.AOT13_13890,1426.AOT13_14580,1426.AOT13_14910,1426.AOT13_14915,1426.AOT…	acdA_1,ALF08630.1,ALF09180.1,ALF11984.1,mmgC_2,ALF09182.1,ALF09564.1,ALF10265.1,ALF10267.1,ALF10268.1,yhfP,ALF10505.1,ALF10506.1,crt_2,ALF10616.1,ALF10787.1,ALF10942.1,ALF11008.1,ALF11011.1,acdA_2,ALF11139.1,ALF11198.1,ALF11199.1,ALF11200.1,ALF11202.1,ALF11203.1,accC1,ALF11745.1
GO Process	GO:0071704	Organic substance metabolic process	161	1581	0.18	0.66	1.94e-10	1426.AOT13_00060,1426.AOT13_00205,1426.AOT13_00215,1426.AOT13_00400,1426.AOT13_00410,1426.AOT13_01635,1426.AOT13_01765,1426.AOT13_01770,1426.AOT13_01780,1426.AOT13_01855,1426.AOT13_01860,1426.AOT13_02055,1426.AOT13_02240,1426.AOT13_02510,1426.AOT13_02545,1426.AOT13_03070,1426.AOT13_03580,1426.AOT13_03585,1426.AOT13_03590,1426.AOT13_03595,1426.AOT13_03600,1426.AOT13_03610,1426.AOT13_03640,1426.AOT…	ALF11950.1,thrB,ALF08593.1,acdA_1,ALF08630.1,aldA,ALF08871.1,ALF08872.1,ALF08874.1,ALF08888.1,ALF08889.1,ALF08926.1,truA,cysE,mcsB,dnaA,ALF09179.1,ALF09180.1,ALF11984.1,mmgC_2,ALF09182.1,icmF,tal1,adhA,atpF,atpH,ALF09272.1,ALF09358.1,purL,ALF09379.1,rocA,ALF09408.1,ALF09409.1,ALF09423.1,gabD,ALF09564.1,ALF09565.1,ALF09604.1,ALF09659.1,ALF09676.1,ALF09678.1,ALF09727.1,aceA,ALF09754.1,ALF09755.1,AL…
GO Process	GO:0006635	Fatty acid beta-oxidation	18	26	1.02	1.72	2.12e-09	1426.AOT13_00400,1426.AOT13_00410,1426.AOT13_03585,1426.AOT13_03595,1426.AOT13_03600,1426.AOT13_05790,1426.AOT13_09675,1426.AOT13_09695,1426.AOT13_11045,1426.AOT13_11050,1426.AOT13_12590,1426.AOT13_13865,1426.AOT13_13890,1426.AOT13_14580,1426.AOT13_14910,1426.AOT13_14915,1426.AOT13_14935,1426.AOT13_17895	acdA_1,ALF08630.1,ALF09180.1,mmgC_2,ALF09182.1,ALF09564.1,ALF10265.1,ALF10268.1,ALF10505.1,ALF10506.1,ALF10787.1,ALF11008.1,acdA_2,ALF11139.1,ALF11198.1,ALF11199.1,ALF11203.1,ALF11745.1
GO Process	GO:0006629	Lipid metabolic process	32	130	0.57	1.0	1.21e-07	1426.AOT13_00060,1426.AOT13_00400,1426.AOT13_00410,1426.AOT13_03585,1426.AOT13_03590,1426.AOT13_03595,1426.AOT13_03600,1426.AOT13_05790,1426.AOT13_09675,1426.AOT13_09690,1426.AOT13_09695,1426.AOT13_10140,1426.AOT13_11045,1426.AOT13_11050,1426.AOT13_11340,1426.AOT13_11670,1426.AOT13_12590,1426.AOT13_13485,1426.AOT13_13865,1426.AOT13_13870,1426.AOT13_13880,1426.AOT13_13890,1426.AOT13_14580,1426.AOT…	ALF11950.1,acdA_1,ALF08630.1,ALF09180.1,ALF11984.1,mmgC_2,ALF09182.1,ALF09564.1,ALF10265.1,ALF10267.1,ALF10268.1,yhfP,ALF10505.1,ALF10506.1,crt_2,ALF10616.1,ALF10787.1,ALF10942.1,ALF11008.1,ALF11009.1,ALF11011.1,acdA_2,ALF11139.1,ALF11198.1,ALF11199.1,ALF11200.1,ALF11202.1,ALF11203.1,ALF11335.1,accC1,ALF11745.1,ALF12133.1
GO Process	GO:0009987	Cellular process	193	2258	0.11	0.52	3.58e-07	1426.AOT13_00205,1426.AOT13_00215,1426.AOT13_00275,1426.AOT13_00280,1426.AOT13_00400,1426.AOT13_00410,1426.AOT13_00475,1426.AOT13_01215,1426.AOT13_01275,1426.AOT13_01635,1426.AOT13_01765,1426.AOT13_01770,1426.AOT13_01780,1426.AOT13_01855,1426.AOT13_01860,1426.AOT13_02055,1426.AOT13_02240,1426.AOT13_02510,1426.AOT13_02545,1426.AOT13_03070,1426.AOT13_03580,1426.AOT13_03585,1426.AOT13_03590,1426.AOT…	thrB,ALF08593.1,ALF08604.1,livG,acdA_1,ALF08630.1,ALF08643.1,ALF08774.1,ALF08782.1,aldA,ALF08871.1,ALF08872.1,ALF08874.1,ALF08888.1,ALF08889.1,ALF08926.1,truA,cysE,mcsB,dnaA,ALF09179.1,ALF09180.1,ALF11984.1,mmgC_2,ALF09182.1,icmF,tal1,adhA,atpF,atpH,ALF09272.1,purL,ALF09379.1,rocA,ALF09408.1,ALF09409.1,ALF09423.1,gabD,ALF09564.1,ALF09565.1,ALF09569.1,ALF09604.1,ALF09659.1,ALF09666.1,ALF09676.1,AL…
GO Process	GO:0044255	Cellular lipid metabolic process	29	117	0.57	0.95	5.96e-07	1426.AOT13_00400,1426.AOT13_00410,1426.AOT13_03585,1426.AOT13_03590,1426.AOT13_03595,1426.AOT13_03600,1426.AOT13_05790,1426.AOT13_09675,1426.AOT13_09690,1426.AOT13_09695,1426.AOT13_10140,1426.AOT13_11045,1426.AOT13_11050,1426.AOT13_11340,1426.AOT13_11670,1426.AOT13_12590,1426.AOT13_13485,1426.AOT13_13865,1426.AOT13_13880,1426.AOT13_13890,1426.AOT13_14580,1426.AOT13_14910,1426.AOT13_14915,1426.AOT…	acdA_1,ALF08630.1,ALF09180.1,ALF11984.1,mmgC_2,ALF09182.1,ALF09564.1,ALF10265.1,ALF10267.1,ALF10268.1,yhfP,ALF10505.1,ALF10506.1,crt_2,ALF10616.1,ALF10787.1,ALF10942.1,ALF11008.1,ALF11011.1,acdA_2,ALF11139.1,ALF11198.1,ALF11199.1,ALF11200.1,ALF11202.1,ALF11203.1,ALF11335.1,accC1,ALF11745.1
GO Process	GO:0044238	Primary metabolic process	123	1249	0.17	0.52	1.44e-05	1426.AOT13_00060,1426.AOT13_00205,1426.AOT13_00215,1426.AOT13_00400,1426.AOT13_00410,1426.AOT13_01635,1426.AOT13_01780,1426.AOT13_01855,1426.AOT13_01860,1426.AOT13_02240,1426.AOT13_02510,1426.AOT13_03070,1426.AOT13_03585,1426.AOT13_03590,1426.AOT13_03595,1426.AOT13_03600,1426.AOT13_03610,1426.AOT13_03640,1426.AOT13_03775,1426.AOT13_03780,1426.AOT13_04645,1426.AOT13_04730,1426.AOT13_04765,1426.AOT…	ALF11950.1,thrB,ALF08593.1,acdA_1,ALF08630.1,aldA,ALF08874.1,ALF08888.1,ALF08889.1,truA,cysE,dnaA,ALF09180.1,ALF11984.1,mmgC_2,ALF09182.1,icmF,tal1,atpF,atpH,ALF09358.1,purL,ALF09379.1,rocA,ALF09408.1,ALF09409.1,ALF09423.1,gabD,ALF09564.1,ALF09659.1,aceA,ALF09779.1,odhA,rnj,ALF10024.1,rsmH,ileS,pyrC,carB-2,pyrF,ALF10172.1,dapA_2,ALF10227.1,ALF10265.1,ALF10267.1,ALF10268.1,ALF10291.1,ALF10331.1,AL…
GO Process	GO:0006637	acyl-CoA metabolic process	11	23	0.85	0.84	0.00017	1426.AOT13_01780,1426.AOT13_03610,1426.AOT13_10280,1426.AOT13_11030,1426.AOT13_13880,1426.AOT13_14645,1426.AOT13_14855,1426.AOT13_16470,1426.AOT13_18235,1426.AOT13_18290,1426.AOT13_18345	ALF08874.1,icmF,ALF10373.1,ALF10503.1,ALF11011.1,ALF11152.1,ALF11188.1,accC1,ALF11809.1,ALF11820.1,ALF11831.1
GO Process	GO:0072521	Purine-containing compound metabolic process	20	95	0.5	0.58	0.00091	1426.AOT13_01780,1426.AOT13_01860,1426.AOT13_03610,1426.AOT13_03775,1426.AOT13_03780,1426.AOT13_04730,1426.AOT13_04765,1426.AOT13_08115,1426.AOT13_10075,1426.AOT13_10280,1426.AOT13_11030,1426.AOT13_12935,1426.AOT13_13880,1426.AOT13_14645,1426.AOT13_14855,1426.AOT13_16330,1426.AOT13_16470,1426.AOT13_18235,1426.AOT13_18290,1426.AOT13_18345	ALF08874.1,ALF08889.1,icmF,atpF,atpH,purL,ALF09379.1,odhA,hyuA,ALF10373.1,ALF10503.1,ALF12076.1,ALF11011.1,ALF11152.1,ALF11188.1,ALF11452.1,accC1,ALF11809.1,ALF11820.1,ALF11831.1
GO Process	GO:0006790	Sulfur compound metabolic process	21	107	0.47	0.54	0.0014	1426.AOT13_00215,1426.AOT13_01780,1426.AOT13_01855,1426.AOT13_02510,1426.AOT13_03610,1426.AOT13_04080,1426.AOT13_05000,1426.AOT13_07095,1426.AOT13_10280,1426.AOT13_11015,1426.AOT13_11030,1426.AOT13_12000,1426.AOT13_13880,1426.AOT13_14110,1426.AOT13_14645,1426.AOT13_14855,1426.AOT13_14945,1426.AOT13_16470,1426.AOT13_18235,1426.AOT13_18290,1426.AOT13_18345	ALF08593.1,ALF08874.1,ALF08888.1,cysE,icmF,ALF09272.1,ALF09423.1,ALF09779.1,ALF10373.1,ALF10500.1,ALF10503.1,metA,ALF11011.1,ALF11056.1,ALF11152.1,ALF11188.1,ALF11205.1,accC1,ALF11809.1,ALF11820.1,ALF11831.1
GO Process	GO:1901605	Alpha-amino acid metabolic process	24	137	0.42	0.51	0.0017	1426.AOT13_00205,1426.AOT13_00215,1426.AOT13_01855,1426.AOT13_02510,1426.AOT13_05000,1426.AOT13_06445,1426.AOT13_07095,1426.AOT13_08735,1426.AOT13_10065,1426.AOT13_10255,1426.AOT13_12000,1426.AOT13_13870,1426.AOT13_14110,1426.AOT13_14870,1426.AOT13_15040,1426.AOT13_15055,1426.AOT13_16600,1426.AOT13_16605,1426.AOT13_16610,1426.AOT13_17705,1426.AOT13_17710,1426.AOT13_17715,1426.AOT13_17720,1426.AOT…	thrB,ALF08593.1,ALF08888.1,cysE,ALF09423.1,ALF09659.1,ALF09779.1,carB-2,ALF10334.1,ALF10368.1,metA,ALF11009.1,ALF11056.1,dhlE,ilvD,proA,gcvPB,gcvPA,gcvT,leuD,leuC,leuB,leuA,ilvC
GO Process	GO:0009081	Branched-chain amino acid metabolic process	8	17	0.85	0.59	0.0032	1426.AOT13_00215,1426.AOT13_13870,1426.AOT13_15040,1426.AOT13_17705,1426.AOT13_17710,1426.AOT13_17715,1426.AOT13_17720,1426.AOT13_17725	ALF08593.1,ALF11009.1,ilvD,leuD,leuC,leuB,leuA,ilvC
GO Process	GO:0009259	Ribonucleotide metabolic process	18	91	0.47	0.48	0.0039	1426.AOT13_01780,1426.AOT13_03610,1426.AOT13_03775,1426.AOT13_03780,1426.AOT13_04730,1426.AOT13_08115,1426.AOT13_08725,1426.AOT13_08750,1426.AOT13_10280,1426.AOT13_11030,1426.AOT13_13880,1426.AOT13_14645,1426.AOT13_14855,1426.AOT13_16330,1426.AOT13_16470,1426.AOT13_18235,1426.AOT13_18290,1426.AOT13_18345	ALF08874.1,icmF,atpF,atpH,purL,odhA,pyrC,pyrF,ALF10373.1,ALF10503.1,ALF11011.1,ALF11152.1,ALF11188.1,ALF11452.1,accC1,ALF11809.1,ALF11820.1,ALF11831.1
GO Process	GO:0006099	Tricarboxylic acid cycle	7	13	0.91	0.57	0.0045	1426.AOT13_06870,1426.AOT13_08115,1426.AOT13_09820,1426.AOT13_16330,1426.AOT13_17785,1426.AOT13_17790,1426.AOT13_18125	aceA,odhA,ALF10291.1,ALF11452.1,sdhB,sdhA,citZ
GO Process	GO:0009150	Purine ribonucleotide metabolic process	16	76	0.5	0.48	0.0048	1426.AOT13_01780,1426.AOT13_03610,1426.AOT13_03775,1426.AOT13_03780,1426.AOT13_04730,1426.AOT13_08115,1426.AOT13_10280,1426.AOT13_11030,1426.AOT13_13880,1426.AOT13_14645,1426.AOT13_14855,1426.AOT13_16330,1426.AOT13_16470,1426.AOT13_18235,1426.AOT13_18290,1426.AOT13_18345	ALF08874.1,icmF,atpF,atpH,purL,odhA,ALF10373.1,ALF10503.1,ALF11011.1,ALF11152.1,ALF11188.1,ALF11452.1,accC1,ALF11809.1,ALF11820.1,ALF11831.1
GO Process	GO:0006551	Leucine metabolic process	5	6	1.1	0.52	0.0096	1426.AOT13_13870,1426.AOT13_17705,1426.AOT13_17710,1426.AOT13_17715,1426.AOT13_17720	ALF11009.1,leuD,leuC,leuB,leuA
GO Process	GO:0055086	Nucleobase-containing small molecule metabolic process	25	168	0.35	0.39	0.0097	1426.AOT13_01780,1426.AOT13_01860,1426.AOT13_03610,1426.AOT13_03775,1426.AOT13_03780,1426.AOT13_04730,1426.AOT13_04765,1426.AOT13_08115,1426.AOT13_08725,1426.AOT13_08735,1426.AOT13_08750,1426.AOT13_10075,1426.AOT13_10280,1426.AOT13_11030,1426.AOT13_12935,1426.AOT13_13880,1426.AOT13_14645,1426.AOT13_14855,1426.AOT13_16330,1426.AOT13_16470,1426.AOT13_16605,1426.AOT13_18235,1426.AOT13_18285,1426.AOT…	ALF08874.1,ALF08889.1,icmF,atpF,atpH,purL,ALF09379.1,odhA,pyrC,carB-2,pyrF,hyuA,ALF10373.1,ALF10503.1,ALF12076.1,ALF11011.1,ALF11152.1,ALF11188.1,ALF11452.1,accC1,gcvPA,ALF11809.1,ppnK-2,ALF11820.1,ALF11831.1
GO Process	GO:0009082	Branched-chain amino acid biosynthetic process	7	16	0.82	0.48	0.0104	1426.AOT13_00215,1426.AOT13_15040,1426.AOT13_17705,1426.AOT13_17710,1426.AOT13_17715,1426.AOT13_17720,1426.AOT13_17725	ALF08593.1,ilvD,leuD,leuC,leuB,leuA,ilvC
GO Process	GO:0006520	Cellular amino acid metabolic process	26	186	0.32	0.35	0.0168	1426.AOT13_00205,1426.AOT13_00215,1426.AOT13_01855,1426.AOT13_02510,1426.AOT13_05000,1426.AOT13_06445,1426.AOT13_07095,1426.AOT13_08695,1426.AOT13_08735,1426.AOT13_10065,1426.AOT13_10255,1426.AOT13_12000,1426.AOT13_13870,1426.AOT13_14110,1426.AOT13_14870,1426.AOT13_15040,1426.AOT13_15055,1426.AOT13_15755,1426.AOT13_16600,1426.AOT13_16605,1426.AOT13_16610,1426.AOT13_17705,1426.AOT13_17710,1426.AOT…	thrB,ALF08593.1,ALF08888.1,cysE,ALF09423.1,ALF09659.1,ALF09779.1,ileS,carB-2,ALF10334.1,ALF10368.1,metA,ALF11009.1,ALF11056.1,dhlE,ilvD,proA,gdhA,gcvPB,gcvPA,gcvT,leuD,leuC,leuB,leuA,ilvC
GO Process	GO:0009069	Serine family amino acid metabolic process	9	31	0.64	0.41	0.0176	1426.AOT13_01855,1426.AOT13_02510,1426.AOT13_05000,1426.AOT13_06445,1426.AOT13_12000,1426.AOT13_14110,1426.AOT13_16600,1426.AOT13_16605,1426.AOT13_16610	ALF08888.1,cysE,ALF09423.1,ALF09659.1,metA,ALF11056.1,gcvPB,gcvPA,gcvT
GO Process	GO:0046394	Carboxylic acid biosynthetic process	24	169	0.33	0.34	0.0215	1426.AOT13_00205,1426.AOT13_00215,1426.AOT13_01855,1426.AOT13_02510,1426.AOT13_04080,1426.AOT13_06540,1426.AOT13_07095,1426.AOT13_08735,1426.AOT13_10065,1426.AOT13_10140,1426.AOT13_10255,1426.AOT13_11340,1426.AOT13_12000,1426.AOT13_13880,1426.AOT13_14930,1426.AOT13_15040,1426.AOT13_15055,1426.AOT13_15440,1426.AOT13_16470,1426.AOT13_17705,1426.AOT13_17710,1426.AOT13_17715,1426.AOT13_17720,1426.AOT…	thrB,ALF08593.1,ALF08888.1,cysE,ALF09272.1,ALF09676.1,ALF09779.1,carB-2,ALF10334.1,yhfP,ALF10368.1,crt_2,metA,ALF11011.1,ALF11202.1,ilvD,proA,panC,accC1,leuD,leuC,leuB,leuA,ilvC
GO Process	GO:0009117	Nucleotide metabolic process	20	129	0.37	0.34	0.0218	1426.AOT13_01780,1426.AOT13_03610,1426.AOT13_03775,1426.AOT13_03780,1426.AOT13_04730,1426.AOT13_08115,1426.AOT13_08725,1426.AOT13_08735,1426.AOT13_08750,1426.AOT13_10280,1426.AOT13_11030,1426.AOT13_13880,1426.AOT13_14645,1426.AOT13_14855,1426.AOT13_16330,1426.AOT13_16470,1426.AOT13_18235,1426.AOT13_18285,1426.AOT13_18290,1426.AOT13_18345	ALF08874.1,icmF,atpF,atpH,purL,odhA,pyrC,carB-2,pyrF,ALF10373.1,ALF10503.1,ALF11011.1,ALF11152.1,ALF11188.1,ALF11452.1,accC1,ALF11809.1,ppnK-2,ALF11820.1,ALF11831.1
GO Process	GO:0042180	Cellular ketone metabolic process	7	19	0.74	0.4	0.0218	1426.AOT13_09540,1426.AOT13_11010,1426.AOT13_11025,1426.AOT13_11605,1426.AOT13_18355,1426.AOT13_18360,1426.AOT13_18430	ALF10239.1,ALF10499.1,menB,ALF10603.1,ALF11833.1,ALF11834.1,ALF11848.1
GO Process	GO:1901607	Alpha-amino acid biosynthetic process	16	95	0.4	0.32	0.0324	1426.AOT13_00205,1426.AOT13_00215,1426.AOT13_01855,1426.AOT13_02510,1426.AOT13_07095,1426.AOT13_08735,1426.AOT13_10065,1426.AOT13_10255,1426.AOT13_12000,1426.AOT13_15040,1426.AOT13_15055,1426.AOT13_17705,1426.AOT13_17710,1426.AOT13_17715,1426.AOT13_17720,1426.AOT13_17725	thrB,ALF08593.1,ALF08888.1,cysE,ALF09779.1,carB-2,ALF10334.1,ALF10368.1,metA,ilvD,proA,leuD,leuC,leuB,leuA,ilvC
GO Process	GO:0009098	Leucine biosynthetic process	4	5	1.08	0.38	0.0357	1426.AOT13_17705,1426.AOT13_17710,1426.AOT13_17715,1426.AOT13_17720	leuD,leuC,leuB,leuA
GO Process	GO:0006091	Generation of precursor metabolites and energy	17	107	0.38	0.31	0.0383	1426.AOT13_03640,1426.AOT13_06870,1426.AOT13_08115,1426.AOT13_08425,1426.AOT13_09540,1426.AOT13_09820,1426.AOT13_11010,1426.AOT13_12250,1426.AOT13_12255,1426.AOT13_13870,1426.AOT13_14150,1426.AOT13_16330,1426.AOT13_17785,1426.AOT13_17790,1426.AOT13_17885,1426.AOT13_17890,1426.AOT13_18125	tal1,aceA,odhA,ALF10027.1,ALF10239.1,ALF10291.1,ALF10499.1,ALF10726.1,ALF10727.1,ALF11009.1,cbaB,ALF11452.1,sdhB,sdhA,ALF11743.1,ALF11744.1,citZ
GO Function	GO:0003824	Catalytic activity	190	1794	0.2	0.75	6.82e-17	1426.AOT13_00060,1426.AOT13_00090,1426.AOT13_00205,1426.AOT13_00215,1426.AOT13_00400,1426.AOT13_00410,1426.AOT13_00475,1426.AOT13_01215,1426.AOT13_01275,1426.AOT13_01635,1426.AOT13_01765,1426.AOT13_01770,1426.AOT13_01780,1426.AOT13_01855,1426.AOT13_01860,1426.AOT13_01945,1426.AOT13_02055,1426.AOT13_02240,1426.AOT13_02510,1426.AOT13_02545,1426.AOT13_03585,1426.AOT13_03590,1426.AOT13_03595,1426.AOT…	ALF11950.1,ALF08570.1,thrB,ALF08593.1,acdA_1,ALF08630.1,ALF08643.1,ALF08774.1,ALF08782.1,aldA,ALF08871.1,ALF08872.1,ALF08874.1,ALF08888.1,ALF08889.1,ALF08905.1,ALF08926.1,truA,cysE,mcsB,ALF09180.1,ALF11984.1,mmgC_2,ALF09182.1,icmF,tal1,adhA,atpF,atpH,ALF09272.1,ALF09358.1,purL,ALF09379.1,rocA,ALF09408.1,ALF09409.1,ALF09423.1,gabD,ALF09564.1,ALF09565.1,ALF09569.1,ALF09604.1,ALF09659.1,ALF09666.1,A…
GO Function	GO:0016491	Oxidoreductase activity	68	385	0.42	0.97	1.69e-10	1426.AOT13_00060,1426.AOT13_00215,1426.AOT13_00400,1426.AOT13_00410,1426.AOT13_00475,1426.AOT13_01635,1426.AOT13_01765,1426.AOT13_03590,1426.AOT13_03595,1426.AOT13_03600,1426.AOT13_03690,1426.AOT13_04800,1426.AOT13_05395,1426.AOT13_05790,1426.AOT13_05815,1426.AOT13_06010,1426.AOT13_06445,1426.AOT13_06490,1426.AOT13_06540,1426.AOT13_06810,1426.AOT13_08115,1426.AOT13_08125,1426.AOT13_08140,1426.AOT…	ALF11950.1,ALF08593.1,acdA_1,ALF08630.1,ALF08643.1,aldA,ALF08871.1,ALF11984.1,mmgC_2,ALF09182.1,adhA,rocA,gabD,ALF09564.1,ALF09569.1,ALF09604.1,ALF09659.1,ALF09666.1,ALF09676.1,ALF09727.1,odhA,ALF09973.1,ALF09976.1,ALF09987.1,ALF10011.1,ALF10027.1,ALF10228.1,ALF10265.1,ALF10267.1,ALF10334.1,ALF10335.1,yhfP,ALF10368.1,ALF12047.1,ALF10501.1,ALF10505.1,ALF10521.1,iolA-2,ALF10551.1,ALF10726.1,ALF1072…
GO Function	GO:0003995	acyl-CoA dehydrogenase activity	9	14	0.98	0.74	0.00083	1426.AOT13_00400,1426.AOT13_03595,1426.AOT13_03600,1426.AOT13_05790,1426.AOT13_09675,1426.AOT13_11045,1426.AOT13_12590,1426.AOT13_13890,1426.AOT13_14580	acdA_1,mmgC_2,ALF09182.1,ALF09564.1,ALF10265.1,ALF10505.1,ALF10787.1,acdA_2,ALF11139.1
GO Function	GO:0016627	Oxidoreductase activity, acting on the CH-CH group of donors	12	30	0.78	0.69	0.00083	1426.AOT13_00400,1426.AOT13_03595,1426.AOT13_03600,1426.AOT13_05790,1426.AOT13_06810,1426.AOT13_09675,1426.AOT13_10140,1426.AOT13_11045,1426.AOT13_12590,1426.AOT13_13890,1426.AOT13_14580,1426.AOT13_17790	acdA_1,mmgC_2,ALF09182.1,ALF09564.1,ALF09727.1,ALF10265.1,yhfP,ALF10505.1,ALF10787.1,acdA_2,ALF11139.1,sdhA
GO Function	GO:0016874	Ligase activity	24	115	0.49	0.58	0.00083	1426.AOT13_03775,1426.AOT13_03780,1426.AOT13_04730,1426.AOT13_06955,1426.AOT13_08405,1426.AOT13_08695,1426.AOT13_08735,1426.AOT13_09540,1426.AOT13_09670,1426.AOT13_09685,1426.AOT13_11010,1426.AOT13_11030,1426.AOT13_13860,1426.AOT13_13875,1426.AOT13_13880,1426.AOT13_13885,1426.AOT13_14645,1426.AOT13_14965,1426.AOT13_15440,1426.AOT13_16250,1426.AOT13_16470,1426.AOT13_18235,1426.AOT13_18290,1426.AOT…	atpF,atpH,purL,ALF09754.1,ALF10024.1,ileS,carB-2,ALF10239.1,fadD_1,ALF12041.1,ALF10499.1,ALF10503.1,ALF11007.1,accB_2,ALF11011.1,ALF11012.1,ALF11152.1,ALF11209.1,panC,ALF11438.1,accC1,ALF11809.1,ALF11820.1,ALF11831.1
GO Function	GO:0016878	Acid-thiol ligase activity	10	18	0.92	0.73	0.00083	1426.AOT13_06955,1426.AOT13_09670,1426.AOT13_09685,1426.AOT13_11030,1426.AOT13_13885,1426.AOT13_14645,1426.AOT13_14965,1426.AOT13_18235,1426.AOT13_18290,1426.AOT13_18345	ALF09754.1,fadD_1,ALF12041.1,ALF10503.1,ALF11012.1,ALF11152.1,ALF11209.1,ALF11809.1,ALF11820.1,ALF11831.1
GO Function	GO:0043167	Ion binding	100	1014	0.17	0.42	0.0010	1426.AOT13_00060,1426.AOT13_00090,1426.AOT13_00205,1426.AOT13_00275,1426.AOT13_00280,1426.AOT13_00400,1426.AOT13_00410,1426.AOT13_00805,1426.AOT13_01765,1426.AOT13_01860,1426.AOT13_01945,1426.AOT13_02055,1426.AOT13_02545,1426.AOT13_03070,1426.AOT13_03580,1426.AOT13_03590,1426.AOT13_03595,1426.AOT13_03600,1426.AOT13_03610,1426.AOT13_03690,1426.AOT13_04080,1426.AOT13_04730,1426.AOT13_04925,1426.AOT…	ALF11950.1,ALF08570.1,thrB,ALF08604.1,livG,acdA_1,ALF08630.1,ALF08700.1,ALF08871.1,ALF08889.1,ALF08905.1,ALF08926.1,mcsB,dnaA,ALF09179.1,ALF11984.1,mmgC_2,ALF09182.1,icmF,adhA,ALF09272.1,purL,ALF09409.1,ALF09423.1,ALF09564.1,ALF09659.1,ALF09666.1,ALF09679.1,ALF09697.1,aceA,ALF09754.1,ALF09779.1,menC,odhA,rnj,ALF10024.1,ALF10027.1,ileS,pyrC,carB-2,ALF10172.1,ALF10239.1,fadD_1,ALF10265.1,ALF12041.1…
GO Function	GO:0016903	Oxidoreductase activity, acting on the aldehyde or oxo group of donors	11	36	0.66	0.47	0.0086	1426.AOT13_01635,1426.AOT13_04800,1426.AOT13_05395,1426.AOT13_08115,1426.AOT13_09485,1426.AOT13_11145,1426.AOT13_11305,1426.AOT13_14865,1426.AOT13_14925,1426.AOT13_15055,1426.AOT13_19020	aldA,rocA,gabD,odhA,ALF10228.1,iolA-2,ALF10551.1,pdhA-3,ALF11201.1,proA,ALF11942.1
GO Function	GO:0016746	Acyltransferase activity	15	71	0.5	0.39	0.0163	1426.AOT13_01780,1426.AOT13_02510,1426.AOT13_03585,1426.AOT13_04645,1426.AOT13_07795,1426.AOT13_09695,1426.AOT13_10280,1426.AOT13_11050,1426.AOT13_12000,1426.AOT13_14855,1426.AOT13_14915,1426.AOT13_15705,1426.AOT13_16330,1426.AOT13_17720,1426.AOT13_18125	ALF08874.1,cysE,ALF09180.1,ALF09358.1,ALF09912.1,ALF10268.1,ALF10373.1,ALF10506.1,metA,ALF11188.1,ALF11199.1,ALF11335.1,ALF11452.1,leuA,citZ
GO Function	GO:0050660	Flavin adenine dinucleotide binding	12	48	0.57	0.4	0.0170	1426.AOT13_00400,1426.AOT13_01765,1426.AOT13_03595,1426.AOT13_03600,1426.AOT13_05790,1426.AOT13_09675,1426.AOT13_11045,1426.AOT13_12590,1426.AOT13_13890,1426.AOT13_14580,1426.AOT13_17790,1426.AOT13_17885	acdA_1,ALF08871.1,mmgC_2,ALF09182.1,ALF09564.1,ALF10265.1,ALF10505.1,ALF10787.1,acdA_2,ALF11139.1,sdhA,ALF11743.1
GO Function	GO:0000166	Nucleotide binding	60	592	0.18	0.26	0.0453	1426.AOT13_00205,1426.AOT13_00215,1426.AOT13_00275,1426.AOT13_00280,1426.AOT13_00400,1426.AOT13_00410,1426.AOT13_00805,1426.AOT13_01765,1426.AOT13_02545,1426.AOT13_03070,1426.AOT13_03590,1426.AOT13_03595,1426.AOT13_03600,1426.AOT13_03610,1426.AOT13_04730,1426.AOT13_04925,1426.AOT13_05790,1426.AOT13_06650,1426.AOT13_06955,1426.AOT13_08405,1426.AOT13_08695,1426.AOT13_08735,1426.AOT13_09195,1426.AOT…	thrB,ALF08593.1,ALF08604.1,livG,acdA_1,ALF08630.1,ALF08700.1,ALF08871.1,mcsB,dnaA,ALF11984.1,mmgC_2,ALF09182.1,icmF,purL,ALF09409.1,ALF09564.1,ALF09697.1,ALF09754.1,ALF10024.1,ileS,carB-2,ALF10172.1,ALF10239.1,fadD_1,ALF10265.1,ALF12041.1,ALF10267.1,ALF10331.1,ALF12047.1,ALF10499.1,ALF10505.1,ALF10725.1,ALF10787.1,ALF10907.1,ALF10973.1,accB_2,ALF11011.1,ALF11012.1,acdA_2,ALF11139.1,ALF11193.1,ALF…
GO Function	GO:0016614	Oxidoreductase activity, acting on CH-OH group of donors	12	57	0.5	0.31	0.0453	1426.AOT13_00060,1426.AOT13_00215,1426.AOT13_00410,1426.AOT13_01765,1426.AOT13_03590,1426.AOT13_06540,1426.AOT13_09690,1426.AOT13_10430,1426.AOT13_14920,1426.AOT13_17715,1426.AOT13_17725,1426.AOT13_19075	ALF11950.1,ALF08593.1,ALF08630.1,ALF08871.1,ALF11984.1,ALF09676.1,ALF10267.1,ALF12047.1,ALF11200.1,leuB,ilvC,ALF12133.1
GO Function	GO:0036094	Small molecule binding	66	672	0.17	0.26	0.0453	1426.AOT13_00090,1426.AOT13_00205,1426.AOT13_00215,1426.AOT13_00275,1426.AOT13_00280,1426.AOT13_00400,1426.AOT13_00410,1426.AOT13_00805,1426.AOT13_01765,1426.AOT13_02545,1426.AOT13_03070,1426.AOT13_03590,1426.AOT13_03595,1426.AOT13_03600,1426.AOT13_03610,1426.AOT13_04080,1426.AOT13_04730,1426.AOT13_04925,1426.AOT13_05000,1426.AOT13_05790,1426.AOT13_06650,1426.AOT13_06955,1426.AOT13_07095,1426.AOT…	ALF08570.1,thrB,ALF08593.1,ALF08604.1,livG,acdA_1,ALF08630.1,ALF08700.1,ALF08871.1,mcsB,dnaA,ALF11984.1,mmgC_2,ALF09182.1,icmF,ALF09272.1,purL,ALF09409.1,ALF09423.1,ALF09564.1,ALF09697.1,ALF09754.1,ALF09779.1,odhA,ALF10024.1,ileS,carB-2,ALF10172.1,ALF10239.1,fadD_1,ALF10265.1,ALF12041.1,ALF10267.1,ALF10331.1,ALF12047.1,ALF10499.1,ALF10505.1,ALF10725.1,ALF10787.1,ALF10907.1,ALF10973.1,accB_2,ALF11…
GO Function	GO:0043169	Cation binding	54	518	0.19	0.26	0.0453	1426.AOT13_00060,1426.AOT13_01860,1426.AOT13_01945,1426.AOT13_02055,1426.AOT13_03580,1426.AOT13_03610,1426.AOT13_03690,1426.AOT13_04730,1426.AOT13_06445,1426.AOT13_06490,1426.AOT13_06555,1426.AOT13_06870,1426.AOT13_07095,1426.AOT13_07800,1426.AOT13_08115,1426.AOT13_08255,1426.AOT13_08405,1426.AOT13_08425,1426.AOT13_08695,1426.AOT13_08725,1426.AOT13_08735,1426.AOT13_09820,1426.AOT13_10070,1426.AOT…	ALF11950.1,ALF08889.1,ALF08905.1,ALF08926.1,ALF09179.1,icmF,adhA,purL,ALF09659.1,ALF09666.1,ALF09679.1,aceA,ALF09779.1,menC,odhA,rnj,ALF10024.1,ALF10027.1,ileS,pyrC,carB-2,ALF10291.1,ALF10335.1,hyuA,ALF10368.1,ALF12047.1,ALF10521.1,xylA,ALF10603.1,hypA-2,ALF10725.1,ALF10726.1,ALF10727.1,ALF10732.1,hypC,ALF12072.1,ALF10736.1,ALF12076.1,ALF10932.1,accB_2,ALF11011.1,cbaB,ALF11205.1,ALF11212.1,ilvD,c…
GO Function	GO:0016620	Oxidoreductase activity, acting on the aldehyde or oxo group of donors, NAD or NADP as acceptor	8	27	0.65	0.32	0.0471	1426.AOT13_01635,1426.AOT13_04800,1426.AOT13_05395,1426.AOT13_11145,1426.AOT13_11305,1426.AOT13_14925,1426.AOT13_15055,1426.AOT13_19020	aldA,rocA,gabD,iolA-2,ALF10551.1,ALF11201.1,proA,ALF11942.1
GO Function	GO:0046872	Metal ion binding	53	513	0.19	0.26	0.0471	1426.AOT13_00060,1426.AOT13_01860,1426.AOT13_01945,1426.AOT13_02055,1426.AOT13_03580,1426.AOT13_03610,1426.AOT13_03690,1426.AOT13_04730,1426.AOT13_06445,1426.AOT13_06490,1426.AOT13_06555,1426.AOT13_06870,1426.AOT13_07095,1426.AOT13_07800,1426.AOT13_08255,1426.AOT13_08405,1426.AOT13_08425,1426.AOT13_08695,1426.AOT13_08725,1426.AOT13_08735,1426.AOT13_09820,1426.AOT13_10070,1426.AOT13_10075,1426.AOT…	ALF11950.1,ALF08889.1,ALF08905.1,ALF08926.1,ALF09179.1,icmF,adhA,purL,ALF09659.1,ALF09666.1,ALF09679.1,aceA,ALF09779.1,menC,rnj,ALF10024.1,ALF10027.1,ileS,pyrC,carB-2,ALF10291.1,ALF10335.1,hyuA,ALF10368.1,ALF12047.1,ALF10521.1,xylA,ALF10603.1,hypA-2,ALF10725.1,ALF10726.1,ALF10727.1,ALF10732.1,hypC,ALF12072.1,ALF10736.1,ALF12076.1,ALF10932.1,accB_2,ALF11011.1,cbaB,ALF11205.1,ALF11212.1,ilvD,cca,ac…
GO Component	GO:0005622	Intracellular anatomical structure	138	1338	0.19	0.61	7.37e-08	1426.AOT13_00060,1426.AOT13_00205,1426.AOT13_00400,1426.AOT13_00410,1426.AOT13_00475,1426.AOT13_01765,1426.AOT13_01780,1426.AOT13_01855,1426.AOT13_01860,1426.AOT13_02055,1426.AOT13_02510,1426.AOT13_02545,1426.AOT13_03070,1426.AOT13_03585,1426.AOT13_03590,1426.AOT13_03595,1426.AOT13_03600,1426.AOT13_03610,1426.AOT13_03640,1426.AOT13_03690,1426.AOT13_03775,1426.AOT13_03780,1426.AOT13_04080,1426.AOT…	ALF11950.1,thrB,acdA_1,ALF08630.1,ALF08643.1,ALF08871.1,ALF08874.1,ALF08888.1,ALF08889.1,ALF08926.1,cysE,mcsB,dnaA,ALF09180.1,ALF11984.1,mmgC_2,ALF09182.1,icmF,tal1,adhA,atpF,atpH,ALF09272.1,ALF09358.1,purL,ALF09564.1,ALF09565.1,ALF09604.1,ALF09659.1,ALF09666.1,ALF09676.1,ALF09679.1,hpr,ALF09727.1,aceA,ALF09755.1,ALF09779.1,odhA,ALF09973.1,ALF09976.1,ALF09987.1,rnj,ALF10011.1,ALF10024.1,rsmH,ileS…
GO Component	GO:0005737	Cytoplasm	129	1218	0.2	0.62	7.37e-08	1426.AOT13_00060,1426.AOT13_00205,1426.AOT13_00400,1426.AOT13_00410,1426.AOT13_00475,1426.AOT13_01765,1426.AOT13_01780,1426.AOT13_01855,1426.AOT13_01860,1426.AOT13_02055,1426.AOT13_02510,1426.AOT13_02545,1426.AOT13_03070,1426.AOT13_03585,1426.AOT13_03590,1426.AOT13_03595,1426.AOT13_03600,1426.AOT13_03610,1426.AOT13_03640,1426.AOT13_03690,1426.AOT13_04080,1426.AOT13_04645,1426.AOT13_04730,1426.AOT…	ALF11950.1,thrB,acdA_1,ALF08630.1,ALF08643.1,ALF08871.1,ALF08874.1,ALF08888.1,ALF08889.1,ALF08926.1,cysE,mcsB,dnaA,ALF09180.1,ALF11984.1,mmgC_2,ALF09182.1,icmF,tal1,adhA,ALF09272.1,ALF09358.1,purL,ALF09564.1,ALF09565.1,ALF09604.1,ALF09659.1,ALF09666.1,ALF09676.1,ALF09679.1,hpr,ALF09727.1,aceA,ALF09755.1,ALF09779.1,odhA,ALF09973.1,ALF09976.1,ALF09987.1,rnj,ALF10011.1,ALF10024.1,rsmH,ileS,pyrC,carB…
GO Component	GO:0110165	Cellular anatomical entity	220	2783	0.07	0.49	3.68e-07	1426.AOT13_00060,1426.AOT13_00090,1426.AOT13_00205,1426.AOT13_00215,1426.AOT13_00275,1426.AOT13_00280,1426.AOT13_00295,1426.AOT13_00400,1426.AOT13_00410,1426.AOT13_00475,1426.AOT13_01215,1426.AOT13_01275,1426.AOT13_01635,1426.AOT13_01735,1426.AOT13_01765,1426.AOT13_01770,1426.AOT13_01780,1426.AOT13_01855,1426.AOT13_01860,1426.AOT13_01945,1426.AOT13_02055,1426.AOT13_02240,1426.AOT13_02510,1426.AOT…	ALF11950.1,ALF08570.1,thrB,ALF08593.1,ALF08604.1,livG,ALF08608.1,acdA_1,ALF08630.1,ALF08643.1,ALF08774.1,ALF08782.1,aldA,ALF08866.1,ALF08871.1,ALF08872.1,ALF08874.1,ALF08888.1,ALF08889.1,ALF08905.1,ALF08926.1,truA,cysE,mcsB,dnaA,ALF09121.1,ALF09179.1,ALF09180.1,ALF11984.1,mmgC_2,ALF09182.1,icmF,tal1,adhA,atpF,atpH,ALF09272.1,ALF09358.1,purL,rocA,ALF09408.1,ALF09409.1,ALF09423.1,gabD,ALF09564.1,AL…
GO Component	GO:0005829	Cytosol	38	318	0.25	0.33	0.0177	1426.AOT13_00060,1426.AOT13_06010,1426.AOT13_06870,1426.AOT13_06965,1426.AOT13_07095,1426.AOT13_08115,1426.AOT13_08330,1426.AOT13_08750,1426.AOT13_09820,1426.AOT13_10255,1426.AOT13_10430,1426.AOT13_11025,1426.AOT13_11030,1426.AOT13_12325,1426.AOT13_13870,1426.AOT13_14640,1426.AOT13_14645,1426.AOT13_14895,1426.AOT13_14950,1426.AOT13_14955,1426.AOT13_14960,1426.AOT13_15025,1426.AOT13_15040,1426.AOT…	ALF11950.1,ALF09604.1,aceA,ALF09755.1,ALF09779.1,odhA,ALF10011.1,pyrF,ALF10291.1,ALF10368.1,ALF12047.1,menB,ALF10503.1,ALF10739.1,ALF11009.1,ALF11151.1,ALF11152.1,ALF11196.1,ALF11206.1,ALF11207.1,paaA,ALF11220.1,ilvD,cca,gdhA,ALF11452.1,gcvPB,gcvPA,gcvT,yqfL,leuD,leuA,ilvC,ALF11809.1,ALF11820.1,ALF11831.1,ALF11922.1,ALF12133.1
GO Component	GO:1990204	Oxidoreductase complex	8	27	0.65	0.37	0.0283	1426.AOT13_01765,1426.AOT13_08115,1426.AOT13_12250,1426.AOT13_14950,1426.AOT13_14955,1426.AOT13_14960,1426.AOT13_16600,1426.AOT13_16605	ALF08871.1,odhA,ALF10726.1,ALF11206.1,ALF11207.1,paaA,gcvPB,gcvPA
STRING clusters	CL:1636	Mixed, incl. Carbon metabolism, and Lipid oxidation	74	140	0.9	3.08	4.14e-36	1426.AOT13_00400,1426.AOT13_00410,1426.AOT13_01635,1426.AOT13_01765,1426.AOT13_01770,1426.AOT13_01780,1426.AOT13_03580,1426.AOT13_03585,1426.AOT13_03590,1426.AOT13_03595,1426.AOT13_03600,1426.AOT13_03610,1426.AOT13_03690,1426.AOT13_05395,1426.AOT13_05790,1426.AOT13_05795,1426.AOT13_08115,1426.AOT13_08140,1426.AOT13_08150,1426.AOT13_08405,1426.AOT13_09485,1426.AOT13_09670,1426.AOT13_09675,1426.AOT…	acdA_1,ALF08630.1,aldA,ALF08871.1,ALF08872.1,ALF08874.1,ALF09179.1,ALF09180.1,ALF11984.1,mmgC_2,ALF09182.1,icmF,adhA,gabD,ALF09564.1,ALF09565.1,odhA,ALF09976.1,ALF09978.1,ALF10024.1,ALF10228.1,fadD_1,ALF10265.1,ALF10266.1,ALF12041.1,ALF10267.1,ALF10268.1,ALF10291.1,yhfP,ALF10373.1,ALF12047.1,ALF10483.1,ALF10503.1,ALF10505.1,ALF10506.1,iolA-2,crt_2,ALF10616.1,ALF10787.1,ALF10942.1,ALF10943.1,ALF11…
STRING clusters	CL:1635	Mixed, incl. Fatty acid metabolic process, and Pyruvate metabolism	79	172	0.84	2.79	8.12e-36	1426.AOT13_00400,1426.AOT13_00410,1426.AOT13_01635,1426.AOT13_01765,1426.AOT13_01770,1426.AOT13_01780,1426.AOT13_03580,1426.AOT13_03585,1426.AOT13_03590,1426.AOT13_03595,1426.AOT13_03600,1426.AOT13_03610,1426.AOT13_03690,1426.AOT13_05395,1426.AOT13_05790,1426.AOT13_05795,1426.AOT13_08115,1426.AOT13_08125,1426.AOT13_08140,1426.AOT13_08150,1426.AOT13_08195,1426.AOT13_08405,1426.AOT13_09485,1426.AOT…	acdA_1,ALF08630.1,aldA,ALF08871.1,ALF08872.1,ALF08874.1,ALF09179.1,ALF09180.1,ALF11984.1,mmgC_2,ALF09182.1,icmF,adhA,gabD,ALF09564.1,ALF09565.1,odhA,ALF09973.1,ALF09976.1,ALF09978.1,ALF09987.1,ALF10024.1,ALF10228.1,fadD_1,ALF10265.1,ALF10266.1,ALF12041.1,ALF10267.1,ALF10268.1,ALF10291.1,yhfP,ALF10373.1,ALF12047.1,ALF10483.1,ALF10501.1,ALF10503.1,ALF10505.1,ALF10506.1,iolA-2,crt_2,ALF10616.1,ALF10…
STRING clusters	CL:1634	Mixed, incl. Monocarboxylic acid metabolic process, and Pyruvate metabolism	80	198	0.78	2.49	2.67e-33	1426.AOT13_00400,1426.AOT13_00410,1426.AOT13_01635,1426.AOT13_01765,1426.AOT13_01770,1426.AOT13_01780,1426.AOT13_03580,1426.AOT13_03585,1426.AOT13_03590,1426.AOT13_03595,1426.AOT13_03600,1426.AOT13_03610,1426.AOT13_03690,1426.AOT13_05395,1426.AOT13_05790,1426.AOT13_05795,1426.AOT13_06870,1426.AOT13_08115,1426.AOT13_08125,1426.AOT13_08140,1426.AOT13_08150,1426.AOT13_08195,1426.AOT13_08405,1426.AOT…	acdA_1,ALF08630.1,aldA,ALF08871.1,ALF08872.1,ALF08874.1,ALF09179.1,ALF09180.1,ALF11984.1,mmgC_2,ALF09182.1,icmF,adhA,gabD,ALF09564.1,ALF09565.1,aceA,odhA,ALF09973.1,ALF09976.1,ALF09978.1,ALF09987.1,ALF10024.1,ALF10228.1,fadD_1,ALF10265.1,ALF10266.1,ALF12041.1,ALF10267.1,ALF10268.1,ALF10291.1,yhfP,ALF10373.1,ALF12047.1,ALF10483.1,ALF10501.1,ALF10503.1,ALF10505.1,ALF10506.1,iolA-2,crt_2,ALF10616.1,…
STRING clusters	CL:1790	Mixed, incl. Lipid oxidation, and AMP-binding enzyme C-terminal domain	46	63	1.04	3.3	6.01e-26	1426.AOT13_00400,1426.AOT13_00410,1426.AOT13_03580,1426.AOT13_03585,1426.AOT13_03590,1426.AOT13_03595,1426.AOT13_03600,1426.AOT13_03610,1426.AOT13_05790,1426.AOT13_05795,1426.AOT13_08140,1426.AOT13_08150,1426.AOT13_09670,1426.AOT13_09675,1426.AOT13_09680,1426.AOT13_09685,1426.AOT13_09690,1426.AOT13_09695,1426.AOT13_11045,1426.AOT13_11050,1426.AOT13_11340,1426.AOT13_11670,1426.AOT13_12590,1426.AOT…	acdA_1,ALF08630.1,ALF09179.1,ALF09180.1,ALF11984.1,mmgC_2,ALF09182.1,icmF,ALF09564.1,ALF09565.1,ALF09976.1,ALF09978.1,fadD_1,ALF10265.1,ALF10266.1,ALF12041.1,ALF10267.1,ALF10268.1,ALF10505.1,ALF10506.1,crt_2,ALF10616.1,ALF10787.1,ALF10942.1,ALF10943.1,ALF11007.1,ALF11008.1,ALF11009.1,accB_2,ALF11011.1,ALF11012.1,acdA_2,ALF11139.1,ALF11152.1,ALF11198.1,ALF11199.1,ALF11200.1,ALF11202.1,ALF11203.1,A…
STRING clusters	CL:1791	Mixed, incl. Lipid oxidation, and AMP-binding enzyme C-terminal domain	41	54	1.06	3.2	1.93e-23	1426.AOT13_00400,1426.AOT13_00410,1426.AOT13_03580,1426.AOT13_03585,1426.AOT13_03590,1426.AOT13_03595,1426.AOT13_03600,1426.AOT13_05790,1426.AOT13_05795,1426.AOT13_08140,1426.AOT13_08150,1426.AOT13_09670,1426.AOT13_09675,1426.AOT13_09680,1426.AOT13_09685,1426.AOT13_09690,1426.AOT13_09695,1426.AOT13_11045,1426.AOT13_11050,1426.AOT13_11340,1426.AOT13_11670,1426.AOT13_12590,1426.AOT13_13485,1426.AOT…	acdA_1,ALF08630.1,ALF09179.1,ALF09180.1,ALF11984.1,mmgC_2,ALF09182.1,ALF09564.1,ALF09565.1,ALF09976.1,ALF09978.1,fadD_1,ALF10265.1,ALF10266.1,ALF12041.1,ALF10267.1,ALF10268.1,ALF10505.1,ALF10506.1,crt_2,ALF10616.1,ALF10787.1,ALF10942.1,ALF10943.1,ALF11007.1,ALF11008.1,ALF11009.1,accB_2,ALF11011.1,ALF11012.1,acdA_2,ALF11139.1,ALF11152.1,ALF11198.1,ALF11199.1,ALF11200.1,ALF11202.1,ALF11203.1,ALF117…
STRING clusters	CL:1794	Lipid oxidation, and AMP-binding, conserved site	33	41	1.08	2.94	3.74e-19	1426.AOT13_00400,1426.AOT13_00410,1426.AOT13_03580,1426.AOT13_03585,1426.AOT13_03590,1426.AOT13_03595,1426.AOT13_03600,1426.AOT13_09670,1426.AOT13_09675,1426.AOT13_09690,1426.AOT13_09695,1426.AOT13_11045,1426.AOT13_11050,1426.AOT13_11340,1426.AOT13_11670,1426.AOT13_12590,1426.AOT13_13860,1426.AOT13_13865,1426.AOT13_13870,1426.AOT13_13875,1426.AOT13_13880,1426.AOT13_13885,1426.AOT13_13890,1426.AOT…	acdA_1,ALF08630.1,ALF09179.1,ALF09180.1,ALF11984.1,mmgC_2,ALF09182.1,fadD_1,ALF10265.1,ALF10267.1,ALF10268.1,ALF10505.1,ALF10506.1,crt_2,ALF10616.1,ALF10787.1,ALF11007.1,ALF11008.1,ALF11009.1,accB_2,ALF11011.1,ALF11012.1,acdA_2,ALF11139.1,ALF11152.1,ALF11198.1,ALF11199.1,ALF11200.1,ALF11202.1,ALF11203.1,ALF11743.1,ALF11744.1,ALF11745.1
STRING clusters	CL:1796	Lipid oxidation, and 3-hydroxyacyl-CoA dehydrogenase	24	30	1.08	2.35	1.33e-13	1426.AOT13_00400,1426.AOT13_00410,1426.AOT13_03580,1426.AOT13_03585,1426.AOT13_03590,1426.AOT13_03595,1426.AOT13_03600,1426.AOT13_09675,1426.AOT13_09690,1426.AOT13_09695,1426.AOT13_11045,1426.AOT13_11050,1426.AOT13_11340,1426.AOT13_11670,1426.AOT13_12590,1426.AOT13_14580,1426.AOT13_14910,1426.AOT13_14915,1426.AOT13_14920,1426.AOT13_14930,1426.AOT13_14935,1426.AOT13_17885,1426.AOT13_17890,1426.AOT…	acdA_1,ALF08630.1,ALF09179.1,ALF09180.1,ALF11984.1,mmgC_2,ALF09182.1,ALF10265.1,ALF10267.1,ALF10268.1,ALF10505.1,ALF10506.1,crt_2,ALF10616.1,ALF10787.1,ALF11139.1,ALF11198.1,ALF11199.1,ALF11200.1,ALF11202.1,ALF11203.1,ALF11743.1,ALF11744.1,ALF11745.1
STRING clusters	CL:1799	Lipid oxidation, and 3-hydroxyacyl-CoA dehydrogenase	20	25	1.08	2.05	3.18e-11	1426.AOT13_00410,1426.AOT13_03585,1426.AOT13_03590,1426.AOT13_03595,1426.AOT13_03600,1426.AOT13_09675,1426.AOT13_09690,1426.AOT13_09695,1426.AOT13_11045,1426.AOT13_11050,1426.AOT13_11340,1426.AOT13_14580,1426.AOT13_14910,1426.AOT13_14915,1426.AOT13_14920,1426.AOT13_14930,1426.AOT13_14935,1426.AOT13_17885,1426.AOT13_17890,1426.AOT13_17895	ALF08630.1,ALF09180.1,ALF11984.1,mmgC_2,ALF09182.1,ALF10265.1,ALF10267.1,ALF10268.1,ALF10505.1,ALF10506.1,crt_2,ALF11139.1,ALF11198.1,ALF11199.1,ALF11200.1,ALF11202.1,ALF11203.1,ALF11743.1,ALF11744.1,ALF11745.1
STRING clusters	CL:1800	Lipid oxidation, and 3-hydroxyacyl-CoA dehydrogenase	17	20	1.1	1.87	9.49e-10	1426.AOT13_00410,1426.AOT13_03585,1426.AOT13_03590,1426.AOT13_03600,1426.AOT13_09675,1426.AOT13_09690,1426.AOT13_09695,1426.AOT13_11045,1426.AOT13_11050,1426.AOT13_11340,1426.AOT13_14580,1426.AOT13_14910,1426.AOT13_14915,1426.AOT13_14920,1426.AOT13_14930,1426.AOT13_14935,1426.AOT13_17895	ALF08630.1,ALF09180.1,ALF11984.1,ALF09182.1,ALF10265.1,ALF10267.1,ALF10268.1,ALF10505.1,ALF10506.1,crt_2,ALF11139.1,ALF11198.1,ALF11199.1,ALF11200.1,ALF11202.1,ALF11203.1,ALF11745.1
STRING clusters	CL:1637	Citrate cycle (TCA cycle), and Propanoate metabolism	28	77	0.74	1.38	1.21e-09	1426.AOT13_01635,1426.AOT13_01765,1426.AOT13_01770,1426.AOT13_01780,1426.AOT13_03690,1426.AOT13_05395,1426.AOT13_08115,1426.AOT13_08405,1426.AOT13_09485,1426.AOT13_09820,1426.AOT13_10140,1426.AOT13_10280,1426.AOT13_10430,1426.AOT13_10925,1426.AOT13_11030,1426.AOT13_11145,1426.AOT13_14855,1426.AOT13_14860,1426.AOT13_14865,1426.AOT13_14925,1426.AOT13_14980,1426.AOT13_16330,1426.AOT13_17785,1426.AOT…	aldA,ALF08871.1,ALF08872.1,ALF08874.1,adhA,gabD,odhA,ALF10024.1,ALF10228.1,ALF10291.1,yhfP,ALF10373.1,ALF12047.1,ALF10483.1,ALF10503.1,iolA-2,ALF11188.1,ALF11189.1,pdhA-3,ALF11201.1,ALF11212.1,ALF11452.1,sdhB,sdhA,citZ,ALF11809.1,ALF11820.1,ALF11831.1
STRING clusters	CL:1638	Citrate cycle (TCA cycle), and Thiamin diphosphate-binding fold	18	52	0.71	0.94	1.07e-05	1426.AOT13_01765,1426.AOT13_01770,1426.AOT13_01780,1426.AOT13_05395,1426.AOT13_08115,1426.AOT13_08405,1426.AOT13_09485,1426.AOT13_09820,1426.AOT13_10280,1426.AOT13_10430,1426.AOT13_10925,1426.AOT13_14855,1426.AOT13_14860,1426.AOT13_14865,1426.AOT13_16330,1426.AOT13_17785,1426.AOT13_17790,1426.AOT13_18125	ALF08871.1,ALF08872.1,ALF08874.1,gabD,odhA,ALF10024.1,ALF10228.1,ALF10291.1,ALF10373.1,ALF12047.1,ALF10483.1,ALF11188.1,ALF11189.1,pdhA-3,ALF11452.1,sdhB,sdhA,citZ
STRING clusters	CL:1639	Citrate cycle (TCA cycle), and Thiamin diphosphate-binding fold	16	41	0.77	0.97	1.34e-05	1426.AOT13_01765,1426.AOT13_01770,1426.AOT13_01780,1426.AOT13_08115,1426.AOT13_09485,1426.AOT13_09820,1426.AOT13_10280,1426.AOT13_10430,1426.AOT13_10925,1426.AOT13_14855,1426.AOT13_14860,1426.AOT13_14865,1426.AOT13_16330,1426.AOT13_17785,1426.AOT13_17790,1426.AOT13_18125	ALF08871.1,ALF08872.1,ALF08874.1,odhA,ALF10228.1,ALF10291.1,ALF10373.1,ALF12047.1,ALF10483.1,ALF11188.1,ALF11189.1,pdhA-3,ALF11452.1,sdhB,sdhA,citZ
STRING clusters	CL:1801	Fatty acid degradation	9	10	1.13	1.05	4.30e-05	1426.AOT13_00410,1426.AOT13_03585,1426.AOT13_03590,1426.AOT13_03600,1426.AOT13_09675,1426.AOT13_09695,1426.AOT13_11050,1426.AOT13_14580,1426.AOT13_17895	ALF08630.1,ALF09180.1,ALF11984.1,ALF09182.1,ALF10265.1,ALF10268.1,ALF10506.1,ALF11139.1,ALF11745.1
STRING clusters	CL:6639	Mixed, incl. Nickel cation binding, and ATPase complex	13	31	0.8	0.86	8.79e-05	1426.AOT13_12235,1426.AOT13_12240,1426.AOT13_12245,1426.AOT13_12250,1426.AOT13_12255,1426.AOT13_12260,1426.AOT13_12275,1426.AOT13_12280,1426.AOT13_12285,1426.AOT13_12290,1426.AOT13_12295,1426.AOT13_12300,1426.AOT13_12310	ALF10723.1,hypA-2,ALF10725.1,ALF10726.1,ALF10727.1,ALF10728.1,ALF12071.1,ALF10731.1,ALF10732.1,ALF10733.1,hypC,ALF12072.1,ALF10736.1
STRING clusters	CL:6637	Mixed, incl. Nickel cation binding, and Branched-chain amino acid transport	16	54	0.65	0.73	0.00022	1426.AOT13_00275,1426.AOT13_00280,1426.AOT13_00295,1426.AOT13_12235,1426.AOT13_12240,1426.AOT13_12245,1426.AOT13_12250,1426.AOT13_12255,1426.AOT13_12260,1426.AOT13_12275,1426.AOT13_12280,1426.AOT13_12285,1426.AOT13_12290,1426.AOT13_12295,1426.AOT13_12300,1426.AOT13_12310	ALF08604.1,livG,ALF08608.1,ALF10723.1,hypA-2,ALF10725.1,ALF10726.1,ALF10727.1,ALF10728.1,ALF12071.1,ALF10731.1,ALF10732.1,ALF10733.1,hypC,ALF12072.1,ALF10736.1
STRING clusters	CL:1820	Enoyl-CoA hydratase/isomerase, and 3-hydroxyacyl-CoA dehydrogenase	8	10	1.08	0.87	0.00027	1426.AOT13_09690,1426.AOT13_11045,1426.AOT13_11340,1426.AOT13_14910,1426.AOT13_14915,1426.AOT13_14920,1426.AOT13_14930,1426.AOT13_14935	ALF10267.1,ALF10505.1,crt_2,ALF11198.1,ALF11199.1,ALF11200.1,ALF11202.1,ALF11203.1
STRING clusters	CL:1640	Thiamin diphosphate-binding fold, and e3 binding domain	11	29	0.75	0.67	0.0010	1426.AOT13_01765,1426.AOT13_01770,1426.AOT13_01780,1426.AOT13_09485,1426.AOT13_10280,1426.AOT13_10430,1426.AOT13_10925,1426.AOT13_14855,1426.AOT13_14860,1426.AOT13_14865,1426.AOT13_16330	ALF08871.1,ALF08872.1,ALF08874.1,ALF10228.1,ALF10373.1,ALF12047.1,ALF10483.1,ALF11188.1,ALF11189.1,pdhA-3,ALF11452.1
STRING clusters	CL:1113	Cysteine and methionine metabolism, and Branched-chain amino acid biosynthetic process	13	44	0.65	0.6	0.0015	1426.AOT13_00090,1426.AOT13_00205,1426.AOT13_00215,1426.AOT13_02510,1426.AOT13_05000,1426.AOT13_07095,1426.AOT13_12000,1426.AOT13_15040,1426.AOT13_17705,1426.AOT13_17710,1426.AOT13_17715,1426.AOT13_17720,1426.AOT13_17725	ALF08570.1,thrB,ALF08593.1,cysE,ALF09423.1,ALF09779.1,metA,ilvD,leuD,leuC,leuB,leuA,ilvC
STRING clusters	CL:1741	Chloroalkane and chloroalkene degradation, and Propanoate metabolism	10	25	0.78	0.64	0.0015	1426.AOT13_01635,1426.AOT13_03690,1426.AOT13_10140,1426.AOT13_11030,1426.AOT13_11145,1426.AOT13_14925,1426.AOT13_14980,1426.AOT13_18235,1426.AOT13_18290,1426.AOT13_18345	aldA,adhA,yhfP,ALF10503.1,iolA-2,ALF11201.1,ALF11212.1,ALF11809.1,ALF11820.1,ALF11831.1
STRING clusters	CL:1861	Mixed, incl. Ligase activity, forming carbon-carbon bonds, and Acetyl-CoA carboxylase	6	6	1.17	0.72	0.0016	1426.AOT13_13860,1426.AOT13_13865,1426.AOT13_13875,1426.AOT13_13880,1426.AOT13_13885,1426.AOT13_13890	ALF11007.1,ALF11008.1,accB_2,ALF11011.1,ALF11012.1,acdA_2
STRING clusters	CL:1017	Biosynthesis of amino acids, and Oxidoreductase activity, acting on the CH-NH2 group of donors, NAD or NADP as acceptor	19	92	0.49	0.54	0.0017	1426.AOT13_00090,1426.AOT13_00205,1426.AOT13_00215,1426.AOT13_02510,1426.AOT13_04800,1426.AOT13_05000,1426.AOT13_07095,1426.AOT13_09370,1426.AOT13_10255,1426.AOT13_12000,1426.AOT13_14870,1426.AOT13_15040,1426.AOT13_15055,1426.AOT13_15755,1426.AOT13_17705,1426.AOT13_17710,1426.AOT13_17715,1426.AOT13_17720,1426.AOT13_17725	ALF08570.1,thrB,ALF08593.1,cysE,rocA,ALF09423.1,ALF09779.1,dapA_2,ALF10368.1,metA,dhlE,ilvD,proA,gdhA,leuD,leuC,leuB,leuA,ilvC
STRING clusters	CL:1641	Citrate cycle (TCA cycle)	8	16	0.87	0.62	0.0024	1426.AOT13_01765,1426.AOT13_01770,1426.AOT13_01780,1426.AOT13_09485,1426.AOT13_10430,1426.AOT13_14855,1426.AOT13_14860,1426.AOT13_14865	ALF08871.1,ALF08872.1,ALF08874.1,ALF10228.1,ALF12047.1,ALF11188.1,ALF11189.1,pdhA-3
STRING clusters	CL:1115	Branched-chain amino acid biosynthesis, and Vitamin B6 metabolism	8	17	0.85	0.59	0.0032	1426.AOT13_00205,1426.AOT13_00215,1426.AOT13_15040,1426.AOT13_17705,1426.AOT13_17710,1426.AOT13_17715,1426.AOT13_17720,1426.AOT13_17725	thrB,ALF08593.1,ilvD,leuD,leuC,leuB,leuA,ilvC
STRING clusters	CL:2116	Xenobiotic catabolic process	5	5	1.17	0.58	0.0061	1426.AOT13_14945,1426.AOT13_14950,1426.AOT13_14955,1426.AOT13_14960,1426.AOT13_14965	ALF11205.1,ALF11206.1,ALF11207.1,paaA,ALF11209.1
STRING clusters	CL:6686	Mixed, incl. NIF system FeS cluster assembly, NifU, C-terminal, and Peptidase A31 family	5	5	1.17	0.58	0.0061	1426.AOT13_12260,1426.AOT13_12275,1426.AOT13_12280,1426.AOT13_12285,1426.AOT13_12290	ALF10728.1,ALF12071.1,ALF10731.1,ALF10732.1,ALF10733.1
STRING clusters	CL:1356	Pyrimidine biosynthesis, and beta-Alanine metabolism	8	20	0.78	0.51	0.0069	1426.AOT13_08725,1426.AOT13_08735,1426.AOT13_08750,1426.AOT13_10060,1426.AOT13_10065,1426.AOT13_10070,1426.AOT13_10075,1426.AOT13_12935	pyrC,carB-2,pyrF,ALF12044.1,ALF10334.1,ALF10335.1,hyuA,ALF12076.1
STRING clusters	CL:1742	Propanoate metabolism, and Limonene and pinene degradation	8	20	0.78	0.51	0.0069	1426.AOT13_01635,1426.AOT13_10140,1426.AOT13_11030,1426.AOT13_11145,1426.AOT13_14925,1426.AOT13_18235,1426.AOT13_18290,1426.AOT13_18345	aldA,yhfP,ALF10503.1,iolA-2,ALF11201.1,ALF11809.1,ALF11820.1,ALF11831.1
STRING clusters	CL:2097	Oxoprolinase family, and Acetone carboxylase gamma subunit	5	6	1.1	0.53	0.0092	1426.AOT13_09535,1426.AOT13_09540,1426.AOT13_11005,1426.AOT13_11010,1426.AOT13_11015	ALF10238.1,ALF10239.1,ALF10498.1,ALF10499.1,ALF10500.1
STRING clusters	CL:2034	Mixed, incl. Degradation of aromatic compounds, and Xenobiotic catabolic process	12	50	0.56	0.44	0.0102	1426.AOT13_06490,1426.AOT13_09535,1426.AOT13_09540,1426.AOT13_11005,1426.AOT13_11010,1426.AOT13_11015,1426.AOT13_14940,1426.AOT13_14945,1426.AOT13_14950,1426.AOT13_14955,1426.AOT13_14960,1426.AOT13_14965	ALF09666.1,ALF10238.1,ALF10239.1,ALF10498.1,ALF10499.1,ALF10500.1,ALF11204.1,ALF11205.1,ALF11206.1,ALF11207.1,paaA,ALF11209.1
STRING clusters	CL:1116	Valine, leucine and isoleucine biosynthesis	6	11	0.91	0.49	0.0107	1426.AOT13_15040,1426.AOT13_17705,1426.AOT13_17710,1426.AOT13_17715,1426.AOT13_17720,1426.AOT13_17725	ilvD,leuD,leuC,leuB,leuA,ilvC
STRING clusters	CL:2112	Mixed, incl. Xenobiotic catabolic process, and Thioesterase domain	6	11	0.91	0.49	0.0107	1426.AOT13_14940,1426.AOT13_14945,1426.AOT13_14950,1426.AOT13_14955,1426.AOT13_14960,1426.AOT13_14965	ALF11204.1,ALF11205.1,ALF11206.1,ALF11207.1,paaA,ALF11209.1
STRING clusters	CL:1290	Ribonucleoside monophosphate metabolic process, and Pyrimidine metabolism	12	53	0.53	0.4	0.0146	1426.AOT13_04730,1426.AOT13_08725,1426.AOT13_08735,1426.AOT13_08750,1426.AOT13_10060,1426.AOT13_10065,1426.AOT13_10070,1426.AOT13_10075,1426.AOT13_12935,1426.AOT13_16600,1426.AOT13_16605,1426.AOT13_16610	purL,pyrC,carB-2,pyrF,ALF12044.1,ALF10334.1,ALF10335.1,hyuA,ALF12076.1,gcvPB,gcvPA,gcvT
STRING clusters	CL:1744	Propanoate metabolism, and 3-hydroxyisobutyrate dehydrogenase-related	6	13	0.84	0.43	0.0186	1426.AOT13_01635,1426.AOT13_10140,1426.AOT13_11030,1426.AOT13_18235,1426.AOT13_18290,1426.AOT13_18345	aldA,yhfP,ALF10503.1,ALF11809.1,ALF11820.1,ALF11831.1
STRING clusters	CL:1016	Biosynthesis of amino acids, and Folate biosynthesis	20	137	0.34	0.31	0.0345	1426.AOT13_00090,1426.AOT13_00205,1426.AOT13_00215,1426.AOT13_00805,1426.AOT13_02510,1426.AOT13_04800,1426.AOT13_05000,1426.AOT13_07095,1426.AOT13_09370,1426.AOT13_10255,1426.AOT13_12000,1426.AOT13_14870,1426.AOT13_15040,1426.AOT13_15055,1426.AOT13_15755,1426.AOT13_17705,1426.AOT13_17710,1426.AOT13_17715,1426.AOT13_17720,1426.AOT13_17725	ALF08570.1,thrB,ALF08593.1,ALF08700.1,cysE,rocA,ALF09423.1,ALF09779.1,dapA_2,ALF10368.1,metA,dhlE,ilvD,proA,gdhA,leuD,leuC,leuB,leuA,ilvC
STRING clusters	CL:1384	Dihydroorotate dehydrogenase, and Allantoin metabolic process	4	5	1.08	0.39	0.0345	1426.AOT13_10060,1426.AOT13_10065,1426.AOT13_10070,1426.AOT13_10075	ALF12044.1,ALF10334.1,ALF10335.1,hyuA
STRING clusters	CL:1803	Thiolase, and 3-hydroxyacyl-CoA dehydrogenase, C-terminal	4	5	1.08	0.39	0.0345	1426.AOT13_00410,1426.AOT13_03585,1426.AOT13_03600,1426.AOT13_11050	ALF08630.1,ALF09180.1,ALF09182.1,ALF10506.1
STRING clusters	CL:1821	3-hydroxyacyl-CoA dehydrogenase, and Enoyl-CoA hydratase/isomerase, conserved site	4	5	1.08	0.39	0.0345	1426.AOT13_09690,1426.AOT13_14910,1426.AOT13_14915,1426.AOT13_14920	ALF10267.1,ALF11198.1,ALF11199.1,ALF11200.1
STRING clusters	CL:1830	Caprolactam degradation, and Enoyl-CoA hydratase, C-terminal	4	5	1.08	0.39	0.0345	1426.AOT13_11045,1426.AOT13_11340,1426.AOT13_14930,1426.AOT13_14935	ALF10505.1,crt_2,ALF11202.1,ALF11203.1
STRING clusters	CL:1900	Methylmalonyl-CoA mutase, and Glyoxalase-like domain	4	6	1.0	0.35	0.0479	1426.AOT13_03610,1426.AOT13_16250,1426.AOT13_16290,1426.AOT13_16300	icmF,ALF11438.1,ALF11445.1,ALF11447.1
KEGG	ptl01100	Metabolic pathways	115	729	0.37	1.05	3.98e-18	1426.AOT13_00090,1426.AOT13_00205,1426.AOT13_00215,1426.AOT13_00410,1426.AOT13_01635,1426.AOT13_01765,1426.AOT13_01770,1426.AOT13_01780,1426.AOT13_01860,1426.AOT13_02510,1426.AOT13_03585,1426.AOT13_03590,1426.AOT13_03600,1426.AOT13_03640,1426.AOT13_03690,1426.AOT13_03775,1426.AOT13_03780,1426.AOT13_04080,1426.AOT13_04730,1426.AOT13_04765,1426.AOT13_04800,1426.AOT13_05000,1426.AOT13_05395,1426.AOT…	ALF08570.1,thrB,ALF08593.1,ALF08630.1,aldA,ALF08871.1,ALF08872.1,ALF08874.1,ALF08889.1,cysE,ALF09180.1,ALF11984.1,ALF09182.1,tal1,adhA,atpF,atpH,ALF09272.1,purL,ALF09379.1,rocA,ALF09423.1,gabD,ALF09564.1,ALF09659.1,ALF09666.1,ALF09676.1,ALF09678.1,ALF09727.1,aceA,ALF09779.1,menC,odhA,ALF09973.1,ALF10024.1,ALF10027.1,pyrC,carB-2,pyrF,dapA_2,ALF10228.1,fadD_1,ALF10265.1,ALF10267.1,ALF10268.1,ALF102…
KEGG	ptl01120	Microbial metabolism in diverse environments	62	230	0.61	1.54	1.06e-17	1426.AOT13_00205,1426.AOT13_00215,1426.AOT13_00410,1426.AOT13_01635,1426.AOT13_01770,1426.AOT13_01780,1426.AOT13_01860,1426.AOT13_02510,1426.AOT13_03585,1426.AOT13_03590,1426.AOT13_03600,1426.AOT13_03640,1426.AOT13_03690,1426.AOT13_05395,1426.AOT13_05790,1426.AOT13_06490,1426.AOT13_06870,1426.AOT13_08115,1426.AOT13_08405,1426.AOT13_09370,1426.AOT13_09485,1426.AOT13_09690,1426.AOT13_09695,1426.AOT…	thrB,ALF08593.1,ALF08630.1,aldA,ALF08872.1,ALF08874.1,ALF08889.1,cysE,ALF09180.1,ALF11984.1,ALF09182.1,tal1,adhA,gabD,ALF09564.1,ALF09666.1,aceA,odhA,ALF10024.1,dapA_2,ALF10228.1,ALF10267.1,ALF10268.1,ALF10291.1,ALF10368.1,ALF10373.1,ALF10501.1,ALF10503.1,ALF10505.1,ALF10506.1,crt_2,ALF10616.1,ALF10726.1,ALF10727.1,accB_2,ALF11011.1,ALF11056.1,ALF11188.1,ALF11189.1,pdhA-3,ALF11200.1,ALF11201.1,AL…
KEGG	ptl01200	Carbon metabolism	39	114	0.71	1.6	1.72e-13	1426.AOT13_00410,1426.AOT13_01770,1426.AOT13_01780,1426.AOT13_02510,1426.AOT13_03585,1426.AOT13_03590,1426.AOT13_03600,1426.AOT13_03640,1426.AOT13_06870,1426.AOT13_08115,1426.AOT13_08405,1426.AOT13_09485,1426.AOT13_09690,1426.AOT13_09820,1426.AOT13_10280,1426.AOT13_10430,1426.AOT13_11030,1426.AOT13_11050,1426.AOT13_11145,1426.AOT13_11670,1426.AOT13_13875,1426.AOT13_13880,1426.AOT13_14855,1426.AOT…	ALF08630.1,ALF08872.1,ALF08874.1,cysE,ALF09180.1,ALF11984.1,ALF09182.1,tal1,aceA,odhA,ALF10024.1,ALF10228.1,ALF10267.1,ALF10291.1,ALF10373.1,ALF12047.1,ALF10503.1,ALF10506.1,iolA-2,ALF10616.1,accB_2,ALF11011.1,ALF11188.1,ALF11189.1,pdhA-3,ALF11198.1,ALF11200.1,ALF11438.1,ALF11447.1,accC1,gcvPB,gcvPA,gcvT,sdhB,sdhA,citZ,ALF11809.1,ALF11820.1,ALF11831.1
KEGG	ptl01110	Biosynthesis of secondary metabolites	63	322	0.47	1.1	2.11e-12	1426.AOT13_00090,1426.AOT13_00205,1426.AOT13_00215,1426.AOT13_01275,1426.AOT13_01635,1426.AOT13_01770,1426.AOT13_01780,1426.AOT13_02510,1426.AOT13_03585,1426.AOT13_03600,1426.AOT13_03640,1426.AOT13_03690,1426.AOT13_04730,1426.AOT13_06540,1426.AOT13_06810,1426.AOT13_06870,1426.AOT13_07095,1426.AOT13_07800,1426.AOT13_08115,1426.AOT13_08125,1426.AOT13_09370,1426.AOT13_09485,1426.AOT13_09675,1426.AOT…	ALF08570.1,thrB,ALF08593.1,ALF08782.1,aldA,ALF08872.1,ALF08874.1,cysE,ALF09180.1,ALF09182.1,tal1,adhA,purL,ALF09676.1,ALF09727.1,aceA,ALF09779.1,menC,odhA,ALF09973.1,dapA_2,ALF10228.1,ALF10265.1,ALF10268.1,ALF10291.1,ALF10368.1,ALF10373.1,ALF10503.1,ALF10506.1,metA,ALF10943.1,ALF11009.1,accB_2,ALF11011.1,ALF11139.1,ALF11188.1,ALF11189.1,pdhA-3,dhlE,ALF11201.1,ALF11203.1,ALF11212.1,ilvD,proA,panC,…
KEGG	ptl00620	Pyruvate metabolism	22	56	0.77	1.31	1.78e-08	1426.AOT13_01635,1426.AOT13_01765,1426.AOT13_01770,1426.AOT13_01780,1426.AOT13_03585,1426.AOT13_08405,1426.AOT13_09485,1426.AOT13_10280,1426.AOT13_10430,1426.AOT13_11030,1426.AOT13_11050,1426.AOT13_13875,1426.AOT13_13880,1426.AOT13_14855,1426.AOT13_14860,1426.AOT13_14865,1426.AOT13_14925,1426.AOT13_16470,1426.AOT13_17720,1426.AOT13_18235,1426.AOT13_18290,1426.AOT13_18345	aldA,ALF08871.1,ALF08872.1,ALF08874.1,ALF09180.1,ALF10024.1,ALF10228.1,ALF10373.1,ALF12047.1,ALF10503.1,ALF10506.1,accB_2,ALF11011.1,ALF11188.1,ALF11189.1,pdhA-3,ALF11201.1,accC1,leuA,ALF11809.1,ALF11820.1,ALF11831.1
KEGG	ptl00071	Fatty acid degradation	13	20	0.99	1.34	4.43e-07	1426.AOT13_00410,1426.AOT13_03585,1426.AOT13_03600,1426.AOT13_03690,1426.AOT13_09670,1426.AOT13_09675,1426.AOT13_09695,1426.AOT13_11050,1426.AOT13_14580,1426.AOT13_14925,1426.AOT13_14935,1426.AOT13_14980,1426.AOT13_17895	ALF08630.1,ALF09180.1,ALF09182.1,adhA,fadD_1,ALF10265.1,ALF10268.1,ALF10506.1,ALF11139.1,ALF11201.1,ALF11203.1,ALF11212.1,ALF11745.1
KEGG	ptl00640	Propanoate metabolism	18	45	0.78	1.17	4.43e-07	1426.AOT13_03585,1426.AOT13_03600,1426.AOT13_06445,1426.AOT13_06550,1426.AOT13_10140,1426.AOT13_11030,1426.AOT13_11050,1426.AOT13_11145,1426.AOT13_13875,1426.AOT13_13880,1426.AOT13_14935,1426.AOT13_16250,1426.AOT13_16300,1426.AOT13_16330,1426.AOT13_16470,1426.AOT13_18235,1426.AOT13_18290,1426.AOT13_18345	ALF09180.1,ALF09182.1,ALF09659.1,ALF09678.1,yhfP,ALF10503.1,ALF10506.1,iolA-2,accB_2,ALF11011.1,ALF11203.1,ALF11438.1,ALF11447.1,ALF11452.1,accC1,ALF11809.1,ALF11820.1,ALF11831.1
KEGG	ptl00650	Butanoate metabolism	16	35	0.84	1.22	4.43e-07	1426.AOT13_00410,1426.AOT13_03585,1426.AOT13_03590,1426.AOT13_03600,1426.AOT13_05395,1426.AOT13_09485,1426.AOT13_09690,1426.AOT13_11050,1426.AOT13_11670,1426.AOT13_13870,1426.AOT13_14645,1426.AOT13_14910,1426.AOT13_14920,1426.AOT13_14935,1426.AOT13_17785,1426.AOT13_17790	ALF08630.1,ALF09180.1,ALF11984.1,ALF09182.1,gabD,ALF10228.1,ALF10267.1,ALF10506.1,ALF10616.1,ALF11009.1,ALF11152.1,ALF11198.1,ALF11200.1,ALF11203.1,sdhB,sdhA
KEGG	ptl01212	Fatty acid metabolism	16	34	0.85	1.23	4.43e-07	1426.AOT13_00410,1426.AOT13_03585,1426.AOT13_03600,1426.AOT13_08125,1426.AOT13_09670,1426.AOT13_09675,1426.AOT13_09695,1426.AOT13_11050,1426.AOT13_13490,1426.AOT13_13875,1426.AOT13_13880,1426.AOT13_14580,1426.AOT13_14895,1426.AOT13_14935,1426.AOT13_16470,1426.AOT13_17895	ALF08630.1,ALF09180.1,ALF09182.1,ALF09973.1,fadD_1,ALF10265.1,ALF10268.1,ALF10506.1,ALF10943.1,accB_2,ALF11011.1,ALF11139.1,ALF11196.1,ALF11203.1,accC1,ALF11745.1
KEGG	ptl00280	Valine, leucine and isoleucine degradation	14	29	0.86	1.16	1.67e-06	1426.AOT13_03585,1426.AOT13_03600,1426.AOT13_09675,1426.AOT13_09695,1426.AOT13_11050,1426.AOT13_11145,1426.AOT13_13870,1426.AOT13_14580,1426.AOT13_14645,1426.AOT13_14925,1426.AOT13_14935,1426.AOT13_16250,1426.AOT13_16300,1426.AOT13_16330	ALF09180.1,ALF09182.1,ALF10265.1,ALF10268.1,ALF10506.1,iolA-2,ALF11009.1,ALF11139.1,ALF11152.1,ALF11201.1,ALF11203.1,ALF11438.1,ALF11447.1,ALF11452.1
KEGG	ptl00360	Phenylalanine metabolism	12	25	0.86	1.02	1.28e-05	1426.AOT13_03590,1426.AOT13_09690,1426.AOT13_11340,1426.AOT13_14870,1426.AOT13_14920,1426.AOT13_14930,1426.AOT13_14935,1426.AOT13_14945,1426.AOT13_14950,1426.AOT13_14955,1426.AOT13_14960,1426.AOT13_14965	ALF11984.1,ALF10267.1,crt_2,dhlE,ALF11200.1,ALF11202.1,ALF11203.1,ALF11205.1,ALF11206.1,ALF11207.1,paaA,ALF11209.1
KEGG	ptl00362	Benzoate degradation	12	26	0.84	1.0	1.62e-05	1426.AOT13_00410,1426.AOT13_03585,1426.AOT13_03590,1426.AOT13_05790,1426.AOT13_06490,1426.AOT13_09690,1426.AOT13_09695,1426.AOT13_11020,1426.AOT13_11050,1426.AOT13_14920,1426.AOT13_14935,1426.AOT13_17895	ALF08630.1,ALF09180.1,ALF11984.1,ALF09564.1,ALF09666.1,ALF10267.1,ALF10268.1,ALF10501.1,ALF10506.1,ALF11200.1,ALF11203.1,ALF11745.1
KEGG	ptl00020	Citrate cycle (TCA cycle)	13	32	0.78	0.96	1.65e-05	1426.AOT13_01770,1426.AOT13_01780,1426.AOT13_08115,1426.AOT13_08405,1426.AOT13_09485,1426.AOT13_09820,1426.AOT13_10280,1426.AOT13_14855,1426.AOT13_14860,1426.AOT13_14865,1426.AOT13_17785,1426.AOT13_17790,1426.AOT13_18125	ALF08872.1,ALF08874.1,odhA,ALF10024.1,ALF10228.1,ALF10291.1,ALF10373.1,ALF11188.1,ALF11189.1,pdhA-3,sdhB,sdhA,citZ
KEGG	ptl00630	Glyoxylate and dicarboxylate metabolism	15	44	0.71	0.91	1.65e-05	1426.AOT13_03585,1426.AOT13_06870,1426.AOT13_09820,1426.AOT13_11030,1426.AOT13_11050,1426.AOT13_11670,1426.AOT13_16250,1426.AOT13_16300,1426.AOT13_16600,1426.AOT13_16605,1426.AOT13_16610,1426.AOT13_18125,1426.AOT13_18235,1426.AOT13_18290,1426.AOT13_18345	ALF09180.1,aceA,ALF10291.1,ALF10503.1,ALF10506.1,ALF10616.1,ALF11438.1,ALF11447.1,gcvPB,gcvPA,gcvT,citZ,ALF11809.1,ALF11820.1,ALF11831.1
KEGG	ptl00010	Glycolysis / Gluconeogenesis	15	51	0.64	0.8	6.46e-05	1426.AOT13_01635,1426.AOT13_01770,1426.AOT13_01780,1426.AOT13_03690,1426.AOT13_09485,1426.AOT13_10280,1426.AOT13_11030,1426.AOT13_14855,1426.AOT13_14860,1426.AOT13_14865,1426.AOT13_14925,1426.AOT13_14980,1426.AOT13_18235,1426.AOT13_18290,1426.AOT13_18345	aldA,ALF08872.1,ALF08874.1,adhA,ALF10228.1,ALF10373.1,ALF10503.1,ALF11188.1,ALF11189.1,pdhA-3,ALF11201.1,ALF11212.1,ALF11809.1,ALF11820.1,ALF11831.1
KEGG	ptl00410	beta-Alanine metabolism	9	16	0.93	0.93	7.48e-05	1426.AOT13_03600,1426.AOT13_10060,1426.AOT13_10065,1426.AOT13_10070,1426.AOT13_10075,1426.AOT13_11145,1426.AOT13_14925,1426.AOT13_14935,1426.AOT13_15440	ALF09182.1,ALF12044.1,ALF10334.1,ALF10335.1,hyuA,iolA-2,ALF11201.1,ALF11203.1,panC
KEGG	ptl00770	Pantothenate and CoA biosynthesis	9	26	0.71	0.63	0.0014	1426.AOT13_06540,1426.AOT13_10060,1426.AOT13_10065,1426.AOT13_10070,1426.AOT13_10075,1426.AOT13_14925,1426.AOT13_15040,1426.AOT13_15440,1426.AOT13_17725	ALF09676.1,ALF12044.1,ALF10334.1,ALF10335.1,hyuA,ALF11201.1,ilvD,panC,ilvC
KEGG	ptl01210	2-Oxocarboxylic acid metabolism	8	23	0.72	0.57	0.0029	1426.AOT13_09820,1426.AOT13_15040,1426.AOT13_17705,1426.AOT13_17710,1426.AOT13_17715,1426.AOT13_17720,1426.AOT13_17725,1426.AOT13_18125	ALF10291.1,ilvD,leuD,leuC,leuB,leuA,ilvC,citZ
KEGG	ptl01230	Biosynthesis of amino acids	19	116	0.39	0.46	0.0036	1426.AOT13_00090,1426.AOT13_00205,1426.AOT13_00215,1426.AOT13_02510,1426.AOT13_03640,1426.AOT13_07095,1426.AOT13_08405,1426.AOT13_09370,1426.AOT13_09820,1426.AOT13_10255,1426.AOT13_12000,1426.AOT13_15040,1426.AOT13_15055,1426.AOT13_17705,1426.AOT13_17710,1426.AOT13_17715,1426.AOT13_17720,1426.AOT13_17725,1426.AOT13_18125	ALF08570.1,thrB,ALF08593.1,cysE,tal1,ALF09779.1,ALF10024.1,dapA_2,ALF10291.1,ALF10368.1,metA,ilvD,proA,leuD,leuC,leuB,leuA,ilvC,citZ
KEGG	ptl00290	Valine, leucine and isoleucine biosynthesis	6	14	0.81	0.53	0.0058	1426.AOT13_15040,1426.AOT13_17705,1426.AOT13_17710,1426.AOT13_17715,1426.AOT13_17720,1426.AOT13_17725	ilvD,leuD,leuC,leuB,leuA,ilvC
KEGG	ptl00061	Fatty acid biosynthesis	7	23	0.66	0.45	0.0107	1426.AOT13_08125,1426.AOT13_09670,1426.AOT13_13490,1426.AOT13_13875,1426.AOT13_13880,1426.AOT13_14895,1426.AOT13_16470	ALF09973.1,fadD_1,ALF10943.1,accB_2,ALF11011.1,ALF11196.1,accC1
KEGG	ptl00072	Synthesis and degradation of ketone bodies	3	3	1.17	0.44	0.0213	1426.AOT13_03585,1426.AOT13_11050,1426.AOT13_13870	ALF09180.1,ALF10506.1,ALF11009.1
KEGG	ptl00310	Lysine degradation	5	14	0.73	0.39	0.0251	1426.AOT13_03585,1426.AOT13_05395,1426.AOT13_11050,1426.AOT13_14925,1426.AOT13_14935	ALF09180.1,gabD,ALF10506.1,ALF11201.1,ALF11203.1
KEGG	ptl00240	Pyrimidine metabolism	8	38	0.5	0.34	0.0319	1426.AOT13_08725,1426.AOT13_08735,1426.AOT13_08750,1426.AOT13_10060,1426.AOT13_10065,1426.AOT13_10070,1426.AOT13_10075,1426.AOT13_12935	pyrC,carB-2,pyrF,ALF12044.1,ALF10334.1,ALF10335.1,hyuA,ALF12076.1
KEGG	ptl00281	Geraniol degradation	3	4	1.05	0.39	0.0319	1426.AOT13_09695,1426.AOT13_13870,1426.AOT13_14935	ALF10268.1,ALF11009.1,ALF11203.1
COMPARTMENTS	GOCC:0005622	Intracellular	136	1297	0.2	0.61	8.03e-08	1426.AOT13_00060,1426.AOT13_00205,1426.AOT13_00215,1426.AOT13_00400,1426.AOT13_00410,1426.AOT13_00475,1426.AOT13_01765,1426.AOT13_01770,1426.AOT13_01780,1426.AOT13_01855,1426.AOT13_01860,1426.AOT13_02055,1426.AOT13_02240,1426.AOT13_02510,1426.AOT13_02545,1426.AOT13_03070,1426.AOT13_03585,1426.AOT13_03590,1426.AOT13_03595,1426.AOT13_03600,1426.AOT13_03640,1426.AOT13_03690,1426.AOT13_03775,1426.AOT…	ALF11950.1,thrB,ALF08593.1,acdA_1,ALF08630.1,ALF08643.1,ALF08871.1,ALF08872.1,ALF08874.1,ALF08888.1,ALF08889.1,ALF08926.1,truA,cysE,mcsB,dnaA,ALF09180.1,ALF11984.1,mmgC_2,ALF09182.1,tal1,adhA,atpF,atpH,ALF09272.1,ALF09358.1,purL,ALF09408.1,ALF09423.1,ALF09564.1,ALF09565.1,ALF09569.1,ALF09604.1,ALF09679.1,hpr,ALF09727.1,ALF09754.1,ALF09755.1,ALF09779.1,ALF09949.1,odhA,ALF09973.1,ALF09976.1,ALF0997…
COMPARTMENTS	GOCC:0005737	Cytoplasm	107	921	0.24	0.66	9.63e-08	1426.AOT13_00060,1426.AOT13_00205,1426.AOT13_00215,1426.AOT13_00400,1426.AOT13_00410,1426.AOT13_00475,1426.AOT13_01765,1426.AOT13_01780,1426.AOT13_01855,1426.AOT13_02510,1426.AOT13_02545,1426.AOT13_03585,1426.AOT13_03590,1426.AOT13_03595,1426.AOT13_03600,1426.AOT13_03640,1426.AOT13_03690,1426.AOT13_04080,1426.AOT13_04645,1426.AOT13_04730,1426.AOT13_04920,1426.AOT13_05000,1426.AOT13_05790,1426.AOT…	ALF11950.1,thrB,ALF08593.1,acdA_1,ALF08630.1,ALF08643.1,ALF08871.1,ALF08874.1,ALF08888.1,cysE,mcsB,ALF09180.1,ALF11984.1,mmgC_2,ALF09182.1,tal1,adhA,ALF09272.1,ALF09358.1,purL,ALF09408.1,ALF09423.1,ALF09564.1,ALF09565.1,ALF09604.1,ALF09679.1,hpr,ALF09727.1,ALF09754.1,ALF09755.1,ALF09779.1,odhA,ALF09973.1,ALF09976.1,ALF09987.1,ALF10011.1,ALF10024.1,rsmH,pyrC,pyrF,dapA_2,ALF10238.1,fadD_1,ALF10265.…
COMPARTMENTS	GOCC:0043231	Intracellular membrane-bounded organelle	39	181	0.51	0.95	9.63e-08	1426.AOT13_00400,1426.AOT13_00410,1426.AOT13_01770,1426.AOT13_01855,1426.AOT13_02240,1426.AOT13_02545,1426.AOT13_03590,1426.AOT13_03595,1426.AOT13_03600,1426.AOT13_05000,1426.AOT13_05790,1426.AOT13_05795,1426.AOT13_05815,1426.AOT13_06810,1426.AOT13_06965,1426.AOT13_09535,1426.AOT13_09675,1426.AOT13_09680,1426.AOT13_09690,1426.AOT13_10075,1426.AOT13_10255,1426.AOT13_10925,1426.AOT13_11005,1426.AOT…	acdA_1,ALF08630.1,ALF08872.1,ALF08888.1,truA,mcsB,ALF11984.1,mmgC_2,ALF09182.1,ALF09423.1,ALF09564.1,ALF09565.1,ALF09569.1,ALF09727.1,ALF09755.1,ALF10238.1,ALF10265.1,ALF10266.1,ALF10267.1,hyuA,ALF10368.1,ALF10483.1,ALF10498.1,ALF10500.1,ALF10503.1,ALF10505.1,ALF10787.1,ALF11009.1,acdA_2,ALF11139.1,ALF11152.1,ALF11189.1,pdhA-3,ALF11200.1,leuA,ALF11743.1,ALF11809.1,ALF11820.1,ALF11831.1
COMPARTMENTS	GOCC:0005777	Peroxisome	13	20	0.99	1.25	1.69e-06	1426.AOT13_00400,1426.AOT13_00410,1426.AOT13_03590,1426.AOT13_03595,1426.AOT13_03600,1426.AOT13_05790,1426.AOT13_09675,1426.AOT13_09690,1426.AOT13_11045,1426.AOT13_12590,1426.AOT13_13890,1426.AOT13_14580,1426.AOT13_14920	acdA_1,ALF08630.1,ALF11984.1,mmgC_2,ALF09182.1,ALF09564.1,ALF10265.1,ALF10267.1,ALF10505.1,ALF10787.1,acdA_2,ALF11139.1,ALF11200.1
COMPARTMENTS	GOCC:0110165	Cellular anatomical entity	179	2222	0.08	0.37	0.0013	1426.AOT13_00060,1426.AOT13_00205,1426.AOT13_00215,1426.AOT13_00275,1426.AOT13_00280,1426.AOT13_00295,1426.AOT13_00400,1426.AOT13_00410,1426.AOT13_00475,1426.AOT13_01215,1426.AOT13_01275,1426.AOT13_01635,1426.AOT13_01735,1426.AOT13_01765,1426.AOT13_01770,1426.AOT13_01780,1426.AOT13_01855,1426.AOT13_01860,1426.AOT13_01945,1426.AOT13_02240,1426.AOT13_02510,1426.AOT13_02545,1426.AOT13_03070,1426.AOT…	ALF11950.1,thrB,ALF08593.1,ALF08604.1,livG,ALF08608.1,acdA_1,ALF08630.1,ALF08643.1,ALF08774.1,ALF08782.1,aldA,ALF08866.1,ALF08871.1,ALF08872.1,ALF08874.1,ALF08888.1,ALF08889.1,ALF08905.1,truA,cysE,mcsB,dnaA,ALF09179.1,ALF09180.1,ALF11984.1,mmgC_2,ALF09182.1,tal1,adhA,atpF,atpH,ALF09272.1,ALF09358.1,purL,rocA,ALF09408.1,ALF09409.1,ALF09423.1,gabD,ALF09564.1,ALF09565.1,ALF09569.1,ALF09604.1,ALF0965…
COMPARTMENTS	GOCC:1990204	Oxidoreductase complex	14	54	0.59	0.56	0.0020	1426.AOT13_01765,1426.AOT13_01780,1426.AOT13_08115,1426.AOT13_10065,1426.AOT13_10070,1426.AOT13_10280,1426.AOT13_12250,1426.AOT13_14855,1426.AOT13_14950,1426.AOT13_14955,1426.AOT13_14960,1426.AOT13_16330,1426.AOT13_16600,1426.AOT13_16605	ALF08871.1,ALF08874.1,odhA,ALF10334.1,ALF10335.1,ALF10373.1,ALF10726.1,ALF11188.1,ALF11206.1,ALF11207.1,paaA,ALF11452.1,gcvPB,gcvPA
COMPARTMENTS	GOCC:0036125	Fatty acid beta-oxidation multienzyme complex	6	8	1.05	0.62	0.0034	1426.AOT13_11340,1426.AOT13_13865,1426.AOT13_14910,1426.AOT13_14930,1426.AOT13_14935,1426.AOT13_17895	crt_2,ALF11008.1,ALF11198.1,ALF11202.1,ALF11203.1,ALF11745.1
COMPARTMENTS	GOCC:0043229	Intracellular organelle	42	339	0.27	0.41	0.0037	1426.AOT13_00400,1426.AOT13_00410,1426.AOT13_01770,1426.AOT13_01855,1426.AOT13_02240,1426.AOT13_02545,1426.AOT13_03590,1426.AOT13_03595,1426.AOT13_03600,1426.AOT13_05000,1426.AOT13_05790,1426.AOT13_05795,1426.AOT13_05815,1426.AOT13_06810,1426.AOT13_06965,1426.AOT13_09535,1426.AOT13_09675,1426.AOT13_09680,1426.AOT13_09690,1426.AOT13_10045,1426.AOT13_10075,1426.AOT13_10255,1426.AOT13_10925,1426.AOT…	acdA_1,ALF08630.1,ALF08872.1,ALF08888.1,truA,mcsB,ALF11984.1,mmgC_2,ALF09182.1,ALF09423.1,ALF09564.1,ALF09565.1,ALF09569.1,ALF09727.1,ALF09755.1,ALF10238.1,ALF10265.1,ALF10266.1,ALF10267.1,ALF10331.1,hyuA,ALF10368.1,ALF10483.1,ALF10498.1,ALF10500.1,ALF10503.1,ALF10505.1,ALF10787.1,ALF11009.1,acdA_2,ALF11139.1,ALF11152.1,ALF11189.1,pdhA-3,ALF11197.1,ALF11200.1,ALF11229.1,leuA,ALF11743.1,ALF11809.1…
COMPARTMENTS	GOCC:0005759	Mitochondrial matrix	6	9	1.0	0.59	0.0044	1426.AOT13_11030,1426.AOT13_14645,1426.AOT13_17885,1426.AOT13_18235,1426.AOT13_18290,1426.AOT13_18345	ALF10503.1,ALF11152.1,ALF11743.1,ALF11809.1,ALF11820.1,ALF11831.1
COMPARTMENTS	GOCC:0005739	Mitochondrion	12	47	0.58	0.49	0.0051	1426.AOT13_05795,1426.AOT13_06965,1426.AOT13_09680,1426.AOT13_10255,1426.AOT13_11030,1426.AOT13_13870,1426.AOT13_14645,1426.AOT13_17720,1426.AOT13_17885,1426.AOT13_18235,1426.AOT13_18290,1426.AOT13_18345	ALF09565.1,ALF09755.1,ALF10266.1,ALF10368.1,ALF10503.1,ALF11009.1,ALF11152.1,leuA,ALF11743.1,ALF11809.1,ALF11820.1,ALF11831.1
COMPARTMENTS	GOCC:0045252	Oxoglutarate dehydrogenase complex	5	8	0.97	0.46	0.0154	1426.AOT13_01780,1426.AOT13_08115,1426.AOT13_10280,1426.AOT13_14855,1426.AOT13_16330	ALF08874.1,odhA,ALF10373.1,ALF11188.1,ALF11452.1
COMPARTMENTS	GOCC:0009514	Glyoxysome	4	5	1.08	0.42	0.0252	1426.AOT13_00410,1426.AOT13_03590,1426.AOT13_09690,1426.AOT13_14920	ALF08630.1,ALF11984.1,ALF10267.1,ALF11200.1
COMPARTMENTS	GOCC:0070013	Intracellular organelle lumen	7	22	0.68	0.38	0.0265	1426.AOT13_01855,1426.AOT13_11030,1426.AOT13_14645,1426.AOT13_17885,1426.AOT13_18235,1426.AOT13_18290,1426.AOT13_18345	ALF08888.1,ALF10503.1,ALF11152.1,ALF11743.1,ALF11809.1,ALF11820.1,ALF11831.1
COMPARTMENTS	GOCC:0032991	Protein-containing complex	46	445	0.19	0.28	0.0328	1426.AOT13_00805,1426.AOT13_01765,1426.AOT13_01780,1426.AOT13_02055,1426.AOT13_03775,1426.AOT13_03780,1426.AOT13_06650,1426.AOT13_08115,1426.AOT13_08255,1426.AOT13_08330,1426.AOT13_10045,1426.AOT13_10065,1426.AOT13_10070,1426.AOT13_10280,1426.AOT13_11340,1426.AOT13_11545,1426.AOT13_11670,1426.AOT13_12245,1426.AOT13_12250,1426.AOT13_12680,1426.AOT13_13290,1426.AOT13_13485,1426.AOT13_13860,1426.AOT…	ALF08700.1,ALF08871.1,ALF08874.1,ALF08926.1,atpF,atpH,ALF09697.1,odhA,rnj,ALF10011.1,ALF10331.1,ALF10334.1,ALF10335.1,ALF10373.1,crt_2,ALF10592.1,ALF10616.1,ALF10725.1,ALF10726.1,ALF10804.1,ALF10907.1,ALF10942.1,ALF11007.1,ALF11008.1,ALF11011.1,ALF11188.1,ALF11196.1,ALF11198.1,ALF11202.1,ALF11203.1,ALF11206.1,ALF11207.1,paaA,ALF11220.1,ALF11229.1,ALF11438.1,ALF11452.1,accC1,gcvPB,gcvPA,leuD,leuC,…
UniProt Keywords	KW-0560	Oxidoreductase	33	153	0.51	0.82	4.85e-06	1426.AOT13_00215,1426.AOT13_00400,1426.AOT13_00410,1426.AOT13_01635,1426.AOT13_03590,1426.AOT13_03595,1426.AOT13_03600,1426.AOT13_04800,1426.AOT13_05395,1426.AOT13_05790,1426.AOT13_06540,1426.AOT13_06810,1426.AOT13_08115,1426.AOT13_08330,1426.AOT13_08425,1426.AOT13_09675,1426.AOT13_10070,1426.AOT13_11045,1426.AOT13_11145,1426.AOT13_11305,1426.AOT13_13890,1426.AOT13_14580,1426.AOT13_14865,1426.AOT…	ALF08593.1,acdA_1,ALF08630.1,aldA,ALF11984.1,mmgC_2,ALF09182.1,rocA,gabD,ALF09564.1,ALF09676.1,ALF09727.1,odhA,ALF10011.1,ALF10027.1,ALF10265.1,ALF10335.1,ALF10505.1,iolA-2,ALF10551.1,acdA_2,ALF11139.1,pdhA-3,dhlE,ALF11196.1,ALF11201.1,proA,gdhA,gcvPB,gcvPA,leuB,ilvC,ALF11942.1
UniProt Keywords	KW-0012	Acyltransferase	11	31	0.73	0.55	0.0040	1426.AOT13_01780,1426.AOT13_02510,1426.AOT13_03585,1426.AOT13_09695,1426.AOT13_10280,1426.AOT13_11050,1426.AOT13_12000,1426.AOT13_14855,1426.AOT13_14915,1426.AOT13_15705,1426.AOT13_16330	ALF08874.1,cysE,ALF09180.1,ALF10268.1,ALF10373.1,ALF10506.1,metA,ALF11188.1,ALF11199.1,ALF11335.1,ALF11452.1
UniProt Keywords	KW-0100	Branched-chain amino acid biosynthesis	7	10	1.02	0.6	0.0040	1426.AOT13_00215,1426.AOT13_15040,1426.AOT13_17705,1426.AOT13_17710,1426.AOT13_17715,1426.AOT13_17720,1426.AOT13_17725	ALF08593.1,ilvD,leuD,leuC,leuB,leuA,ilvC
UniProt Keywords	KW-0274	FAD	9	32	0.62	0.33	0.0433	1426.AOT13_00400,1426.AOT13_03595,1426.AOT13_03600,1426.AOT13_05790,1426.AOT13_06810,1426.AOT13_09675,1426.AOT13_11045,1426.AOT13_13890,1426.AOT13_14580	acdA_1,mmgC_2,ALF09182.1,ALF09564.1,ALF09727.1,ALF10265.1,ALF10505.1,acdA_2,ALF11139.1
UniProt Keywords	KW-0432	Leucine biosynthesis	4	4	1.17	0.36	0.0433	1426.AOT13_17705,1426.AOT13_17710,1426.AOT13_17715,1426.AOT13_17720	leuD,leuC,leuB,leuA
Pfam	PF00501	AMP-binding enzyme	10	18	0.92	0.66	0.0018	1426.AOT13_06955,1426.AOT13_09670,1426.AOT13_09685,1426.AOT13_11030,1426.AOT13_13885,1426.AOT13_14645,1426.AOT13_14965,1426.AOT13_18235,1426.AOT13_18290,1426.AOT13_18345	ALF09754.1,fadD_1,ALF12041.1,ALF10503.1,ALF11012.1,ALF11152.1,ALF11209.1,ALF11809.1,ALF11820.1,ALF11831.1
Pfam	PF02770	Acyl-CoA dehydrogenase, middle domain	9	13	1.02	0.68	0.0018	1426.AOT13_00400,1426.AOT13_03595,1426.AOT13_03600,1426.AOT13_05790,1426.AOT13_09675,1426.AOT13_11045,1426.AOT13_12590,1426.AOT13_13890,1426.AOT13_14580	acdA_1,mmgC_2,ALF09182.1,ALF09564.1,ALF10265.1,ALF10505.1,ALF10787.1,acdA_2,ALF11139.1
Pfam	PF02771	Acyl-CoA dehydrogenase, N-terminal domain	8	12	1.0	0.68	0.0018	1426.AOT13_00400,1426.AOT13_03595,1426.AOT13_03600,1426.AOT13_05790,1426.AOT13_09675,1426.AOT13_11045,1426.AOT13_12590,1426.AOT13_13890	acdA_1,mmgC_2,ALF09182.1,ALF09564.1,ALF10265.1,ALF10505.1,ALF10787.1,acdA_2
Pfam	PF08028	Acyl-CoA dehydrogenase, C-terminal domain	9	13	1.02	0.68	0.0018	1426.AOT13_00400,1426.AOT13_03595,1426.AOT13_03600,1426.AOT13_05790,1426.AOT13_09675,1426.AOT13_11045,1426.AOT13_12590,1426.AOT13_13890,1426.AOT13_14580	acdA_1,mmgC_2,ALF09182.1,ALF09564.1,ALF10265.1,ALF10505.1,ALF10787.1,acdA_2,ALF11139.1
Pfam	PF13193	AMP-binding enzyme C-terminal domain	9	17	0.9	0.66	0.0018	1426.AOT13_06955,1426.AOT13_09670,1426.AOT13_09685,1426.AOT13_11030,1426.AOT13_13885,1426.AOT13_14645,1426.AOT13_18235,1426.AOT13_18290,1426.AOT13_18345	ALF09754.1,fadD_1,ALF12041.1,ALF10503.1,ALF11012.1,ALF11152.1,ALF11809.1,ALF11820.1,ALF11831.1
Pfam	PF16113	Enoyl-CoA hydratase/isomerase	8	11	1.04	0.68	0.0018	1426.AOT13_00410,1426.AOT13_11025,1426.AOT13_11340,1426.AOT13_13865,1426.AOT13_14910,1426.AOT13_14930,1426.AOT13_14935,1426.AOT13_17895	ALF08630.1,menB,crt_2,ALF11008.1,ALF11198.1,ALF11202.1,ALF11203.1,ALF11745.1
Pfam	PF00171	Aldehyde dehydrogenase family	8	20	0.78	0.42	0.0183	1426.AOT13_01635,1426.AOT13_04800,1426.AOT13_05395,1426.AOT13_11145,1426.AOT13_11305,1426.AOT13_14925,1426.AOT13_15055,1426.AOT13_19020	aldA,rocA,gabD,iolA-2,ALF10551.1,ALF11201.1,proA,ALF11942.1
InterPro	IPR000873	AMP-dependent synthetase/ligase domain	10	17	0.94	0.63	0.0027	1426.AOT13_06955,1426.AOT13_09670,1426.AOT13_09685,1426.AOT13_11030,1426.AOT13_13885,1426.AOT13_14645,1426.AOT13_14965,1426.AOT13_18235,1426.AOT13_18290,1426.AOT13_18345	ALF09754.1,fadD_1,ALF12041.1,ALF10503.1,ALF11012.1,ALF11152.1,ALF11209.1,ALF11809.1,ALF11820.1,ALF11831.1
InterPro	IPR001753	Enoyl-CoA hydratase/isomerase	8	10	1.08	0.65	0.0027	1426.AOT13_00410,1426.AOT13_11025,1426.AOT13_11340,1426.AOT13_13865,1426.AOT13_14910,1426.AOT13_14930,1426.AOT13_14935,1426.AOT13_17895	ALF08630.1,menB,crt_2,ALF11008.1,ALF11198.1,ALF11202.1,ALF11203.1,ALF11745.1
InterPro	IPR006089	Acyl-CoA dehydrogenase, conserved site	8	8	1.17	0.66	0.0027	1426.AOT13_00400,1426.AOT13_03595,1426.AOT13_03600,1426.AOT13_05790,1426.AOT13_09675,1426.AOT13_11045,1426.AOT13_13890,1426.AOT13_14580	acdA_1,mmgC_2,ALF09182.1,ALF09564.1,ALF10265.1,ALF10505.1,acdA_2,ALF11139.1
InterPro	IPR006091	Acyl-CoA oxidase/dehydrogenase, middle domain	9	13	1.02	0.64	0.0027	1426.AOT13_00400,1426.AOT13_03595,1426.AOT13_03600,1426.AOT13_05790,1426.AOT13_09675,1426.AOT13_11045,1426.AOT13_12590,1426.AOT13_13890,1426.AOT13_14580	acdA_1,mmgC_2,ALF09182.1,ALF09564.1,ALF10265.1,ALF10505.1,ALF10787.1,acdA_2,ALF11139.1
InterPro	IPR009075	Acyl-CoA dehydrogenase/oxidase C-terminal	8	11	1.04	0.64	0.0027	1426.AOT13_00400,1426.AOT13_03595,1426.AOT13_03600,1426.AOT13_05790,1426.AOT13_09675,1426.AOT13_11045,1426.AOT13_13890,1426.AOT13_14580	acdA_1,mmgC_2,ALF09182.1,ALF09564.1,ALF10265.1,ALF10505.1,acdA_2,ALF11139.1
InterPro	IPR009100	Acyl-CoA dehydrogenase/oxidase, N-terminal and middle domain superfamily	9	16	0.93	0.62	0.0027	1426.AOT13_00400,1426.AOT13_03595,1426.AOT13_03600,1426.AOT13_05790,1426.AOT13_09675,1426.AOT13_11045,1426.AOT13_12590,1426.AOT13_13890,1426.AOT13_14580	acdA_1,mmgC_2,ALF09182.1,ALF09564.1,ALF10265.1,ALF10505.1,ALF10787.1,acdA_2,ALF11139.1
InterPro	IPR013786	Acyl-CoA dehydrogenase/oxidase, N-terminal	8	12	1.0	0.64	0.0027	1426.AOT13_00400,1426.AOT13_03595,1426.AOT13_03600,1426.AOT13_05790,1426.AOT13_09675,1426.AOT13_11045,1426.AOT13_12590,1426.AOT13_13890	acdA_1,mmgC_2,ALF09182.1,ALF09564.1,ALF10265.1,ALF10505.1,ALF10787.1,acdA_2
InterPro	IPR029045	ClpP/crotonase-like domain superfamily	10	18	0.92	0.62	0.0027	1426.AOT13_00410,1426.AOT13_11025,1426.AOT13_11340,1426.AOT13_13860,1426.AOT13_13865,1426.AOT13_14910,1426.AOT13_14930,1426.AOT13_14935,1426.AOT13_16250,1426.AOT13_17895	ALF08630.1,menB,crt_2,ALF11007.1,ALF11008.1,ALF11198.1,ALF11202.1,ALF11203.1,ALF11438.1,ALF11745.1
InterPro	IPR036250	Acyl-CoA dehydrogenase-like, C-terminal	9	15	0.95	0.63	0.0027	1426.AOT13_00400,1426.AOT13_03595,1426.AOT13_03600,1426.AOT13_05790,1426.AOT13_09675,1426.AOT13_11045,1426.AOT13_12590,1426.AOT13_13890,1426.AOT13_14580	acdA_1,mmgC_2,ALF09182.1,ALF09564.1,ALF10265.1,ALF10505.1,ALF10787.1,acdA_2,ALF11139.1
InterPro	IPR036291	NAD(P)-binding domain superfamily	20	88	0.53	0.52	0.0027	1426.AOT13_00215,1426.AOT13_00410,1426.AOT13_03590,1426.AOT13_03690,1426.AOT13_05815,1426.AOT13_06445,1426.AOT13_06540,1426.AOT13_08125,1426.AOT13_08140,1426.AOT13_08195,1426.AOT13_09690,1426.AOT13_10140,1426.AOT13_10430,1426.AOT13_11020,1426.AOT13_13490,1426.AOT13_14870,1426.AOT13_14920,1426.AOT13_15755,1426.AOT13_17725,1426.AOT13_18845	ALF08593.1,ALF08630.1,ALF11984.1,adhA,ALF09569.1,ALF09659.1,ALF09676.1,ALF09973.1,ALF09976.1,ALF09987.1,ALF10267.1,yhfP,ALF12047.1,ALF10501.1,ALF10943.1,dhlE,ALF11200.1,gdhA,ilvC,ALF11926.1
InterPro	IPR037069	Acyl-CoA dehydrogenase/oxidase, N-terminal domain superfamily	8	13	0.96	0.63	0.0027	1426.AOT13_00400,1426.AOT13_03595,1426.AOT13_03600,1426.AOT13_05790,1426.AOT13_09675,1426.AOT13_11045,1426.AOT13_12590,1426.AOT13_13890	acdA_1,mmgC_2,ALF09182.1,ALF09564.1,ALF10265.1,ALF10505.1,ALF10787.1,acdA_2
InterPro	IPR042099	ANL, N-terminal domain	9	14	0.98	0.63	0.0027	1426.AOT13_06955,1426.AOT13_09670,1426.AOT13_09685,1426.AOT13_11030,1426.AOT13_14645,1426.AOT13_14965,1426.AOT13_18235,1426.AOT13_18290,1426.AOT13_18345	ALF09754.1,fadD_1,ALF12041.1,ALF10503.1,ALF11152.1,ALF11209.1,ALF11809.1,ALF11820.1,ALF11831.1
InterPro	IPR045851	AMP-binding enzyme, C-terminal domain superfamily	10	18	0.92	0.62	0.0027	1426.AOT13_06955,1426.AOT13_09670,1426.AOT13_09685,1426.AOT13_11030,1426.AOT13_13885,1426.AOT13_14645,1426.AOT13_14965,1426.AOT13_18235,1426.AOT13_18290,1426.AOT13_18345	ALF09754.1,fadD_1,ALF12041.1,ALF10503.1,ALF11012.1,ALF11152.1,ALF11209.1,ALF11809.1,ALF11820.1,ALF11831.1
InterPro	IPR020845	AMP-binding, conserved site	8	15	0.9	0.56	0.0050	1426.AOT13_06955,1426.AOT13_09670,1426.AOT13_11030,1426.AOT13_13885,1426.AOT13_14645,1426.AOT13_18235,1426.AOT13_18290,1426.AOT13_18345	ALF09754.1,fadD_1,ALF10503.1,ALF11012.1,ALF11152.1,ALF11809.1,ALF11820.1,ALF11831.1
InterPro	IPR025110	AMP-binding enzyme, C-terminal domain	8	15	0.9	0.56	0.0050	1426.AOT13_06955,1426.AOT13_09670,1426.AOT13_09685,1426.AOT13_11030,1426.AOT13_13885,1426.AOT13_18235,1426.AOT13_18290,1426.AOT13_18345	ALF09754.1,fadD_1,ALF12041.1,ALF10503.1,ALF11012.1,ALF11809.1,ALF11820.1,ALF11831.1
InterPro	IPR046373	Acyl-CoA oxidase/dehydrogenase, middle domain superfamily	8	15	0.9	0.56	0.0050	1426.AOT13_00400,1426.AOT13_03595,1426.AOT13_03600,1426.AOT13_05790,1426.AOT13_09675,1426.AOT13_11045,1426.AOT13_12590,1426.AOT13_13890	acdA_1,mmgC_2,ALF09182.1,ALF09564.1,ALF10265.1,ALF10505.1,ALF10787.1,acdA_2
InterPro	IPR014748	Enoyl-CoA hydratase, C-terminal	6	7	1.11	0.57	0.0061	1426.AOT13_11025,1426.AOT13_11340,1426.AOT13_13865,1426.AOT13_14910,1426.AOT13_14930,1426.AOT13_14935	menB,crt_2,ALF11008.1,ALF11198.1,ALF11202.1,ALF11203.1
InterPro	IPR018376	Enoyl-CoA hydratase/isomerase, conserved site	6	8	1.05	0.52	0.0096	1426.AOT13_11025,1426.AOT13_13865,1426.AOT13_14910,1426.AOT13_14930,1426.AOT13_14935,1426.AOT13_17895	menB,ALF11008.1,ALF11198.1,ALF11202.1,ALF11203.1,ALF11745.1
InterPro	IPR015590	Aldehyde dehydrogenase domain	8	20	0.78	0.43	0.0179	1426.AOT13_01635,1426.AOT13_04800,1426.AOT13_05395,1426.AOT13_11145,1426.AOT13_11305,1426.AOT13_14925,1426.AOT13_15055,1426.AOT13_19020	aldA,rocA,gabD,iolA-2,ALF10551.1,ALF11201.1,proA,ALF11942.1
InterPro	IPR016162	Aldehyde dehydrogenase, N-terminal	8	20	0.78	0.43	0.0179	1426.AOT13_01635,1426.AOT13_04800,1426.AOT13_05395,1426.AOT13_11145,1426.AOT13_11305,1426.AOT13_14925,1426.AOT13_15055,1426.AOT13_19020	aldA,rocA,gabD,iolA-2,ALF10551.1,ALF11201.1,proA,ALF11942.1
InterPro	IPR016163	Aldehyde dehydrogenase, C-terminal	8	20	0.78	0.43	0.0179	1426.AOT13_01635,1426.AOT13_04800,1426.AOT13_05395,1426.AOT13_11145,1426.AOT13_11305,1426.AOT13_14925,1426.AOT13_15055,1426.AOT13_19020	aldA,rocA,gabD,iolA-2,ALF10551.1,ALF11201.1,proA,ALF11942.1
InterPro	IPR016161	Aldehyde/histidinol dehydrogenase	8	21	0.76	0.41	0.0202	1426.AOT13_01635,1426.AOT13_04800,1426.AOT13_05395,1426.AOT13_11145,1426.AOT13_11305,1426.AOT13_14925,1426.AOT13_15055,1426.AOT13_19020	aldA,rocA,gabD,iolA-2,ALF10551.1,ALF11201.1,proA,ALF11942.1
InterPro	IPR000089	Biotin/lipoyl attachment	6	11	0.91	0.4	0.0264	1426.AOT13_01780,1426.AOT13_08405,1426.AOT13_10280,1426.AOT13_13875,1426.AOT13_14855,1426.AOT13_16330	ALF08874.1,ALF10024.1,ALF10373.1,accB_2,ALF11188.1,ALF11452.1
InterPro	IPR011053	Single hybrid motif	6	12	0.87	0.37	0.0360	1426.AOT13_01780,1426.AOT13_08405,1426.AOT13_10280,1426.AOT13_13875,1426.AOT13_14855,1426.AOT13_16330	ALF08874.1,ALF10024.1,ALF10373.1,accB_2,ALF11188.1,ALF11452.1

## Sheet: enrichment_pink
#category	term ID	term description	observed gene count	background gene count	strength	signal	false discovery rate	matching proteins in your network (IDs)	matching proteins in your network (labels)
GO Process	GO:0044281	Small molecule metabolic process	35	682	0.41	0.55	2.43e-05	1426.AOT13_00265,1426.AOT13_01090,1426.AOT13_01410,1426.AOT13_01615,1426.AOT13_01810,1426.AOT13_02100,1426.AOT13_02655,1426.AOT13_02990,1426.AOT13_03385,1426.AOT13_04620,1426.AOT13_04725,1426.AOT13_05595,1426.AOT13_05775,1426.AOT13_05885,1426.AOT13_06605,1426.AOT13_07260,1426.AOT13_07270,1426.AOT13_07790,1426.AOT13_08265,1426.AOT13_09320,1426.AOT13_10855,1426.AOT13_11885,1426.AOT13_11900,1426.AOT…	lipA,ALF08751.1,ALF08806.1,ALF08843.1,rbsD,glmS,ALF09015.1,pdxT,ALF09141.1,ALF09354.1,purQ,cysH,ALF09561.1,ALF09582.1,thiG,argJ,argD,ALF09911.1,ALF10000.1,ALF10196.1,ALF10471.1,ALF10657.1,cbiC,fhs,ilvA,aroK,panD,trpC,proC_2,ispH,udk,ALF11727.1,gap,argG,pckA
GO Process	GO:0044283	Small molecule biosynthetic process	22	273	0.6	0.71	2.43e-05	1426.AOT13_00265,1426.AOT13_01090,1426.AOT13_01615,1426.AOT13_02655,1426.AOT13_02990,1426.AOT13_05595,1426.AOT13_06605,1426.AOT13_07260,1426.AOT13_07270,1426.AOT13_07790,1426.AOT13_08265,1426.AOT13_09320,1426.AOT13_11885,1426.AOT13_11900,1426.AOT13_12145,1426.AOT13_15080,1426.AOT13_15435,1426.AOT13_15565,1426.AOT13_16205,1426.AOT13_17805,1426.AOT13_18225,1426.AOT13_18565	lipA,ALF08751.1,ALF08843.1,ALF09015.1,pdxT,cysH,thiG,argJ,argD,ALF09911.1,ALF10000.1,ALF10196.1,ALF10657.1,cbiC,ilvA,aroK,panD,trpC,proC_2,ALF11727.1,argG,pckA
GO Process	GO:1901605	Alpha-amino acid metabolic process	15	137	0.74	0.79	6.31e-05	1426.AOT13_01615,1426.AOT13_02100,1426.AOT13_02990,1426.AOT13_03385,1426.AOT13_04725,1426.AOT13_05595,1426.AOT13_07260,1426.AOT13_07270,1426.AOT13_07790,1426.AOT13_12145,1426.AOT13_15435,1426.AOT13_15565,1426.AOT13_16205,1426.AOT13_17805,1426.AOT13_18225	ALF08843.1,glmS,pdxT,ALF09141.1,purQ,cysH,argJ,argD,ALF09911.1,ilvA,panD,trpC,proC_2,ALF11727.1,argG
GO Process	GO:0006082	Organic acid metabolic process	23	376	0.48	0.54	0.00032	1426.AOT13_00265,1426.AOT13_01090,1426.AOT13_01615,1426.AOT13_02100,1426.AOT13_02655,1426.AOT13_02990,1426.AOT13_03385,1426.AOT13_04725,1426.AOT13_05595,1426.AOT13_05775,1426.AOT13_05885,1426.AOT13_07260,1426.AOT13_07270,1426.AOT13_07790,1426.AOT13_10855,1426.AOT13_12145,1426.AOT13_15080,1426.AOT13_15435,1426.AOT13_15565,1426.AOT13_16205,1426.AOT13_16855,1426.AOT13_17805,1426.AOT13_18225	lipA,ALF08751.1,ALF08843.1,glmS,ALF09015.1,pdxT,ALF09141.1,purQ,cysH,ALF09561.1,ALF09582.1,argJ,argD,ALF09911.1,ALF10471.1,ilvA,aroK,panD,trpC,proC_2,ispH,ALF11727.1,argG
GO Process	GO:0006520	Cellular amino acid metabolic process	16	186	0.63	0.64	0.00032	1426.AOT13_01615,1426.AOT13_02100,1426.AOT13_02990,1426.AOT13_03385,1426.AOT13_04725,1426.AOT13_05595,1426.AOT13_07260,1426.AOT13_07270,1426.AOT13_07790,1426.AOT13_12145,1426.AOT13_15080,1426.AOT13_15435,1426.AOT13_15565,1426.AOT13_16205,1426.AOT13_17805,1426.AOT13_18225	ALF08843.1,glmS,pdxT,ALF09141.1,purQ,cysH,argJ,argD,ALF09911.1,ilvA,aroK,panD,trpC,proC_2,ALF11727.1,argG
GO Process	GO:0009058	Biosynthetic process	32	698	0.36	0.46	0.00038	1426.AOT13_00075,1426.AOT13_00265,1426.AOT13_01090,1426.AOT13_01615,1426.AOT13_02100,1426.AOT13_02485,1426.AOT13_02655,1426.AOT13_02990,1426.AOT13_04725,1426.AOT13_05580,1426.AOT13_05585,1426.AOT13_05595,1426.AOT13_06605,1426.AOT13_07260,1426.AOT13_07270,1426.AOT13_07790,1426.AOT13_08265,1426.AOT13_09285,1426.AOT13_09320,1426.AOT13_11885,1426.AOT13_11900,1426.AOT13_12145,1426.AOT13_15080,1426.AOT…	ALF08568.1,lipA,ALF08751.1,ALF08843.1,glmS,sigH,ALF09015.1,pdxT,purQ,cysC,sat,cysH,thiG,argJ,argD,ALF09911.1,ALF10000.1,nusA,ALF10196.1,ALF10657.1,cbiC,ilvA,aroK,panD,trpC,proC_2,ispH,udk,ALF11727.1,speH,argG,pckA
GO Process	GO:0043436	Oxoacid metabolic process	22	364	0.48	0.53	0.00042	1426.AOT13_00265,1426.AOT13_01615,1426.AOT13_02100,1426.AOT13_02655,1426.AOT13_02990,1426.AOT13_03385,1426.AOT13_04725,1426.AOT13_05595,1426.AOT13_05775,1426.AOT13_05885,1426.AOT13_07260,1426.AOT13_07270,1426.AOT13_07790,1426.AOT13_10855,1426.AOT13_12145,1426.AOT13_15080,1426.AOT13_15435,1426.AOT13_15565,1426.AOT13_16205,1426.AOT13_16855,1426.AOT13_17805,1426.AOT13_18225	lipA,ALF08843.1,glmS,ALF09015.1,pdxT,ALF09141.1,purQ,cysH,ALF09561.1,ALF09582.1,argJ,argD,ALF09911.1,ALF10471.1,ilvA,aroK,panD,trpC,proC_2,ispH,ALF11727.1,argG
GO Process	GO:0016053	Organic acid biosynthetic process	15	177	0.62	0.61	0.00050	1426.AOT13_00265,1426.AOT13_01090,1426.AOT13_01615,1426.AOT13_02655,1426.AOT13_05595,1426.AOT13_07260,1426.AOT13_07270,1426.AOT13_07790,1426.AOT13_12145,1426.AOT13_15080,1426.AOT13_15435,1426.AOT13_15565,1426.AOT13_16205,1426.AOT13_17805,1426.AOT13_18225	lipA,ALF08751.1,ALF08843.1,ALF09015.1,cysH,argJ,argD,ALF09911.1,ilvA,aroK,panD,trpC,proC_2,ALF11727.1,argG
GO Process	GO:0008652	Cellular amino acid biosynthetic process	12	113	0.72	0.66	0.00059	1426.AOT13_01615,1426.AOT13_05595,1426.AOT13_07260,1426.AOT13_07270,1426.AOT13_07790,1426.AOT13_12145,1426.AOT13_15080,1426.AOT13_15435,1426.AOT13_15565,1426.AOT13_16205,1426.AOT13_17805,1426.AOT13_18225	ALF08843.1,cysH,argJ,argD,ALF09911.1,ilvA,aroK,panD,trpC,proC_2,ALF11727.1,argG
GO Process	GO:1901607	Alpha-amino acid biosynthetic process	11	95	0.76	0.68	0.00065	1426.AOT13_01615,1426.AOT13_05595,1426.AOT13_07260,1426.AOT13_07270,1426.AOT13_07790,1426.AOT13_12145,1426.AOT13_15435,1426.AOT13_15565,1426.AOT13_16205,1426.AOT13_17805,1426.AOT13_18225	ALF08843.1,cysH,argJ,argD,ALF09911.1,ilvA,panD,trpC,proC_2,ALF11727.1,argG
GO Process	GO:0008152	Metabolic process	55	1798	0.18	0.34	0.00072	1426.AOT13_00075,1426.AOT13_00265,1426.AOT13_00325,1426.AOT13_00955,1426.AOT13_01090,1426.AOT13_01410,1426.AOT13_01615,1426.AOT13_01810,1426.AOT13_02100,1426.AOT13_02485,1426.AOT13_02655,1426.AOT13_02845,1426.AOT13_02990,1426.AOT13_03385,1426.AOT13_04620,1426.AOT13_04725,1426.AOT13_05340,1426.AOT13_05490,1426.AOT13_05580,1426.AOT13_05585,1426.AOT13_05595,1426.AOT13_05775,1426.AOT13_05885,1426.AOT…	ALF08568.1,lipA,ALF08613.1,ALF08727.1,ALF08751.1,ALF08806.1,ALF08843.1,rbsD,glmS,sigH,ALF09015.1,rnmV,pdxT,ALF09141.1,ALF09354.1,purQ,mqo,ALF09509.1,cysC,sat,cysH,ALF09561.1,ALF09582.1,thiG,argJ,argD,ALF09911.1,ALF09962.1,ALF10000.1,nusA,ALF10196.1,ALF10200.1,ALF10231.1,miaB,ALF10471.1,ALF10625.1,ALF10652.1,ALF10657.1,cbiC,fhs,ilvA,aroK,panD,trpC,proC_2,buk,ispH,ALF11607.1,udk,yrrN,ALF11727.1,spe…
GO Process	GO:0019752	Carboxylic acid metabolic process	21	357	0.47	0.5	0.00072	1426.AOT13_00265,1426.AOT13_01615,1426.AOT13_02100,1426.AOT13_02655,1426.AOT13_02990,1426.AOT13_03385,1426.AOT13_04725,1426.AOT13_05595,1426.AOT13_05775,1426.AOT13_07260,1426.AOT13_07270,1426.AOT13_07790,1426.AOT13_10855,1426.AOT13_12145,1426.AOT13_15080,1426.AOT13_15435,1426.AOT13_15565,1426.AOT13_16205,1426.AOT13_16855,1426.AOT13_17805,1426.AOT13_18225	lipA,ALF08843.1,glmS,ALF09015.1,pdxT,ALF09141.1,purQ,cysH,ALF09561.1,argJ,argD,ALF09911.1,ALF10471.1,ilvA,aroK,panD,trpC,proC_2,ispH,ALF11727.1,argG
GO Process	GO:0046394	Carboxylic acid biosynthetic process	14	169	0.61	0.58	0.00088	1426.AOT13_00265,1426.AOT13_01615,1426.AOT13_02655,1426.AOT13_05595,1426.AOT13_07260,1426.AOT13_07270,1426.AOT13_07790,1426.AOT13_12145,1426.AOT13_15080,1426.AOT13_15435,1426.AOT13_15565,1426.AOT13_16205,1426.AOT13_17805,1426.AOT13_18225	lipA,ALF08843.1,ALF09015.1,cysH,argJ,argD,ALF09911.1,ilvA,aroK,panD,trpC,proC_2,ALF11727.1,argG
GO Process	GO:0044249	Cellular biosynthetic process	29	646	0.35	0.43	0.0010	1426.AOT13_00265,1426.AOT13_01090,1426.AOT13_01615,1426.AOT13_02485,1426.AOT13_02655,1426.AOT13_02990,1426.AOT13_04725,1426.AOT13_05580,1426.AOT13_05585,1426.AOT13_05595,1426.AOT13_06605,1426.AOT13_07260,1426.AOT13_07270,1426.AOT13_07790,1426.AOT13_08265,1426.AOT13_09285,1426.AOT13_09320,1426.AOT13_11885,1426.AOT13_11900,1426.AOT13_12145,1426.AOT13_15080,1426.AOT13_15435,1426.AOT13_15565,1426.AOT…	lipA,ALF08751.1,ALF08843.1,sigH,ALF09015.1,pdxT,purQ,cysC,sat,cysH,thiG,argJ,argD,ALF09911.1,ALF10000.1,nusA,ALF10196.1,ALF10657.1,cbiC,ilvA,aroK,panD,trpC,proC_2,ispH,udk,ALF11727.1,speH,argG
GO Process	GO:1901576	Organic substance biosynthetic process	29	678	0.33	0.39	0.0025	1426.AOT13_00265,1426.AOT13_01090,1426.AOT13_01615,1426.AOT13_02100,1426.AOT13_02485,1426.AOT13_02655,1426.AOT13_02990,1426.AOT13_04725,1426.AOT13_05595,1426.AOT13_06605,1426.AOT13_07260,1426.AOT13_07270,1426.AOT13_07790,1426.AOT13_08265,1426.AOT13_09285,1426.AOT13_09320,1426.AOT13_11885,1426.AOT13_11900,1426.AOT13_12145,1426.AOT13_15080,1426.AOT13_15435,1426.AOT13_15565,1426.AOT13_16205,1426.AOT…	lipA,ALF08751.1,ALF08843.1,glmS,sigH,ALF09015.1,pdxT,purQ,cysH,thiG,argJ,argD,ALF09911.1,ALF10000.1,nusA,ALF10196.1,ALF10657.1,cbiC,ilvA,aroK,panD,trpC,proC_2,ispH,udk,ALF11727.1,speH,argG,pckA
GO Process	GO:0009064	Glutamine family amino acid metabolic process	7	45	0.89	0.59	0.0046	1426.AOT13_02100,1426.AOT13_02990,1426.AOT13_04725,1426.AOT13_07260,1426.AOT13_07270,1426.AOT13_16205,1426.AOT13_18225	glmS,pdxT,purQ,argJ,argD,proC_2,argG
GO Process	GO:1901566	Organonitrogen compound biosynthetic process	22	472	0.36	0.36	0.0093	1426.AOT13_01615,1426.AOT13_02655,1426.AOT13_02990,1426.AOT13_04725,1426.AOT13_05595,1426.AOT13_06605,1426.AOT13_07260,1426.AOT13_07270,1426.AOT13_07790,1426.AOT13_08265,1426.AOT13_09320,1426.AOT13_11885,1426.AOT13_11900,1426.AOT13_12145,1426.AOT13_15080,1426.AOT13_15435,1426.AOT13_15565,1426.AOT13_16205,1426.AOT13_17195,1426.AOT13_17805,1426.AOT13_18075,1426.AOT13_18225	ALF08843.1,ALF09015.1,pdxT,purQ,cysH,thiG,argJ,argD,ALF09911.1,ALF10000.1,ALF10196.1,ALF10657.1,cbiC,ilvA,aroK,panD,trpC,proC_2,udk,ALF11727.1,speH,argG
GO Process	GO:0042364	Water-soluble vitamin biosynthetic process	8	74	0.73	0.46	0.0123	1426.AOT13_02655,1426.AOT13_02990,1426.AOT13_06605,1426.AOT13_08265,1426.AOT13_09320,1426.AOT13_11885,1426.AOT13_11900,1426.AOT13_15435	ALF09015.1,pdxT,thiG,ALF10000.1,ALF10196.1,ALF10657.1,cbiC,panD
GO Process	GO:0044237	Cellular metabolic process	45	1462	0.18	0.28	0.0131	1426.AOT13_00265,1426.AOT13_00325,1426.AOT13_01090,1426.AOT13_01615,1426.AOT13_02100,1426.AOT13_02485,1426.AOT13_02655,1426.AOT13_02845,1426.AOT13_02990,1426.AOT13_03385,1426.AOT13_04725,1426.AOT13_05340,1426.AOT13_05490,1426.AOT13_05580,1426.AOT13_05585,1426.AOT13_05595,1426.AOT13_05775,1426.AOT13_05885,1426.AOT13_06605,1426.AOT13_07260,1426.AOT13_07270,1426.AOT13_07790,1426.AOT13_08070,1426.AOT…	lipA,ALF08613.1,ALF08751.1,ALF08843.1,glmS,sigH,ALF09015.1,rnmV,pdxT,ALF09141.1,purQ,mqo,ALF09509.1,cysC,sat,cysH,ALF09561.1,ALF09582.1,thiG,argJ,argD,ALF09911.1,ALF09962.1,ALF10000.1,nusA,ALF10196.1,ALF10231.1,miaB,ALF10471.1,ALF10625.1,ALF10652.1,ALF10657.1,cbiC,fhs,ilvA,aroK,panD,trpC,proC_2,buk,ispH,udk,ALF11727.1,speH,argG
GO Process	GO:0000103	Sulfate assimilation	3	4	1.57	0.58	0.0140	1426.AOT13_05580,1426.AOT13_05585,1426.AOT13_05595	cysC,sat,cysH
GO Process	GO:1901362	Organic cyclic compound biosynthetic process	15	281	0.42	0.33	0.0268	1426.AOT13_00265,1426.AOT13_02485,1426.AOT13_02655,1426.AOT13_02990,1426.AOT13_04725,1426.AOT13_06605,1426.AOT13_08265,1426.AOT13_09285,1426.AOT13_09320,1426.AOT13_11885,1426.AOT13_11900,1426.AOT13_15080,1426.AOT13_15565,1426.AOT13_16205,1426.AOT13_17195	lipA,sigH,ALF09015.1,pdxT,purQ,thiG,ALF10000.1,nusA,ALF10196.1,ALF10657.1,cbiC,aroK,trpC,proC_2,udk
GO Process	GO:1901564	Organonitrogen compound metabolic process	29	803	0.25	0.27	0.0312	1426.AOT13_00265,1426.AOT13_00955,1426.AOT13_01615,1426.AOT13_02100,1426.AOT13_02655,1426.AOT13_02990,1426.AOT13_03385,1426.AOT13_04725,1426.AOT13_05595,1426.AOT13_06605,1426.AOT13_07260,1426.AOT13_07270,1426.AOT13_07790,1426.AOT13_08265,1426.AOT13_09320,1426.AOT13_09340,1426.AOT13_11885,1426.AOT13_11900,1426.AOT13_12005,1426.AOT13_12145,1426.AOT13_15080,1426.AOT13_15435,1426.AOT13_15565,1426.AOT…	lipA,ALF08727.1,ALF08843.1,glmS,ALF09015.1,pdxT,ALF09141.1,purQ,cysH,thiG,argJ,argD,ALF09911.1,ALF10000.1,ALF10196.1,ALF10200.1,ALF10657.1,cbiC,fhs,ilvA,aroK,panD,trpC,proC_2,udk,yrrN,ALF11727.1,speH,argG
GO Process	GO:0071704	Organic substance metabolic process	46	1581	0.16	0.24	0.0339	1426.AOT13_00265,1426.AOT13_00955,1426.AOT13_01090,1426.AOT13_01410,1426.AOT13_01615,1426.AOT13_01810,1426.AOT13_02100,1426.AOT13_02485,1426.AOT13_02655,1426.AOT13_02845,1426.AOT13_02990,1426.AOT13_03385,1426.AOT13_04620,1426.AOT13_04725,1426.AOT13_05490,1426.AOT13_05595,1426.AOT13_05775,1426.AOT13_05885,1426.AOT13_06605,1426.AOT13_07260,1426.AOT13_07270,1426.AOT13_07790,1426.AOT13_08265,1426.AOT…	lipA,ALF08727.1,ALF08751.1,ALF08806.1,ALF08843.1,rbsD,glmS,sigH,ALF09015.1,rnmV,pdxT,ALF09141.1,ALF09354.1,purQ,ALF09509.1,cysH,ALF09561.1,ALF09582.1,thiG,argJ,argD,ALF09911.1,ALF10000.1,nusA,ALF10196.1,ALF10200.1,ALF10231.1,miaB,ALF10471.1,ALF10625.1,ALF10657.1,cbiC,fhs,ilvA,aroK,panD,trpC,proC_2,ispH,udk,yrrN,ALF11727.1,speH,gap,argG,pckA
GO Process	GO:0018130	Heterocycle biosynthetic process	14	269	0.41	0.29	0.0481	1426.AOT13_00265,1426.AOT13_02485,1426.AOT13_02655,1426.AOT13_02990,1426.AOT13_04725,1426.AOT13_06605,1426.AOT13_08265,1426.AOT13_09285,1426.AOT13_09320,1426.AOT13_11885,1426.AOT13_11900,1426.AOT13_15565,1426.AOT13_16205,1426.AOT13_17195	lipA,sigH,ALF09015.1,pdxT,purQ,thiG,ALF10000.1,nusA,ALF10196.1,ALF10657.1,cbiC,trpC,proC_2,udk
GO Function	GO:0003824	Catalytic activity	56	1794	0.19	0.34	0.0012	1426.AOT13_00075,1426.AOT13_00265,1426.AOT13_00955,1426.AOT13_01090,1426.AOT13_01410,1426.AOT13_01615,1426.AOT13_01810,1426.AOT13_01955,1426.AOT13_02100,1426.AOT13_02655,1426.AOT13_02845,1426.AOT13_02885,1426.AOT13_02990,1426.AOT13_03385,1426.AOT13_04620,1426.AOT13_04725,1426.AOT13_05340,1426.AOT13_05580,1426.AOT13_05585,1426.AOT13_05595,1426.AOT13_05775,1426.AOT13_05885,1426.AOT13_06605,1426.AOT…	ALF08568.1,lipA,ALF08727.1,ALF08751.1,ALF08806.1,ALF08843.1,rbsD,ALF08907.1,glmS,ALF09015.1,rnmV,ALF09057.1,pdxT,ALF09141.1,ALF09354.1,purQ,mqo,cysC,sat,cysH,ALF09561.1,ALF09582.1,thiG,argJ,argD,ALF09911.1,ALF09962.1,ALF10000.1,ftsZ,ALF10196.1,ALF10200.1,ALF10231.1,miaB,ALF10471.1,ALF10625.1,ALF10657.1,cbiC,fhs,ilvA,ALF11149.1,aroK,panD,trpC,proC_2,buk,ispH,ALF12119.1,ALF11607.1,udk,yrrN,clpX,ALF…
GO Component	GO:0005737	Cytoplasm	53	1218	0.33	0.58	1.77e-09	1426.AOT13_00075,1426.AOT13_00265,1426.AOT13_00325,1426.AOT13_01025,1426.AOT13_01090,1426.AOT13_01155,1426.AOT13_01160,1426.AOT13_01410,1426.AOT13_01615,1426.AOT13_01810,1426.AOT13_01955,1426.AOT13_02100,1426.AOT13_02485,1426.AOT13_02655,1426.AOT13_02845,1426.AOT13_02885,1426.AOT13_02990,1426.AOT13_03385,1426.AOT13_04620,1426.AOT13_04725,1426.AOT13_05340,1426.AOT13_05580,1426.AOT13_05585,1426.AOT…	ALF08568.1,lipA,ALF08613.1,fliS,ALF08751.1,ALF08763.1,ALF08764.1,ALF08806.1,ALF08843.1,rbsD,ALF08907.1,glmS,sigH,ALF09015.1,rnmV,ALF09057.1,pdxT,ALF09141.1,ALF09354.1,purQ,mqo,cysC,sat,cysH,ALF09561.1,thiG,argJ,argD,ALF09911.1,ALF09962.1,ALF10000.1,ALF10047.1,ftsZ,sepF,nusA,ALF10196.1,miaB,ALF10276.1,ALF10471.1,ALF10625.1,fhs,aroK,panD,proC_2,buk,ispH,udk,clpX,ALF11727.1,speH,gap,argG,pckA
KEGG	ptl01100	Metabolic pathways	38	729	0.41	0.63	2.22e-07	1426.AOT13_00265,1426.AOT13_01410,1426.AOT13_01615,1426.AOT13_02100,1426.AOT13_02655,1426.AOT13_02990,1426.AOT13_03385,1426.AOT13_04725,1426.AOT13_05340,1426.AOT13_05490,1426.AOT13_05580,1426.AOT13_05585,1426.AOT13_05595,1426.AOT13_05775,1426.AOT13_05885,1426.AOT13_06605,1426.AOT13_07260,1426.AOT13_07270,1426.AOT13_09320,1426.AOT13_10855,1426.AOT13_11715,1426.AOT13_11885,1426.AOT13_11900,1426.AOT…	lipA,ALF08806.1,ALF08843.1,glmS,ALF09015.1,pdxT,ALF09141.1,purQ,mqo,ALF09509.1,cysC,sat,cysH,ALF09561.1,ALF09582.1,thiG,argJ,argD,ALF10196.1,ALF10471.1,ALF10625.1,ALF10657.1,cbiC,fhs,ilvA,aroK,panD,trpC,proC_2,buk,ispH,ALF11607.1,udk,ALF11727.1,speH,gap,argG,pckA
KEGG	ptl01110	Biosynthesis of secondary metabolites	20	322	0.49	0.55	0.00029	1426.AOT13_01615,1426.AOT13_04725,1426.AOT13_05340,1426.AOT13_05490,1426.AOT13_05585,1426.AOT13_05775,1426.AOT13_07260,1426.AOT13_07270,1426.AOT13_09320,1426.AOT13_10855,1426.AOT13_12145,1426.AOT13_15080,1426.AOT13_15435,1426.AOT13_15565,1426.AOT13_16205,1426.AOT13_16855,1426.AOT13_17805,1426.AOT13_18085,1426.AOT13_18225,1426.AOT13_18565	ALF08843.1,purQ,mqo,ALF09509.1,sat,ALF09561.1,argJ,argD,ALF10196.1,ALF10471.1,ilvA,aroK,panD,trpC,proC_2,ispH,ALF11727.1,gap,argG,pckA
KEGG	ptl01230	Biosynthesis of amino acids	11	116	0.67	0.6	0.0011	1426.AOT13_01615,1426.AOT13_07260,1426.AOT13_07270,1426.AOT13_12145,1426.AOT13_15080,1426.AOT13_15565,1426.AOT13_16205,1426.AOT13_17170,1426.AOT13_17805,1426.AOT13_18085,1426.AOT13_18225	ALF08843.1,argJ,argD,ilvA,aroK,trpC,proC_2,ALF11607.1,ALF11727.1,gap,argG
KEGG	ptl01120	Microbial metabolism in diverse environments	14	230	0.48	0.42	0.0061	1426.AOT13_01615,1426.AOT13_05340,1426.AOT13_05490,1426.AOT13_05580,1426.AOT13_05585,1426.AOT13_05595,1426.AOT13_05775,1426.AOT13_05885,1426.AOT13_07270,1426.AOT13_10855,1426.AOT13_12005,1426.AOT13_17805,1426.AOT13_18085,1426.AOT13_18565	ALF08843.1,mqo,ALF09509.1,cysC,sat,cysH,ALF09561.1,ALF09582.1,argD,ALF10471.1,fhs,ALF11727.1,gap,pckA
KEGG	ptl00220	Arginine biosynthesis	4	17	1.07	0.52	0.0144	1426.AOT13_04725,1426.AOT13_07260,1426.AOT13_07270,1426.AOT13_18225	purQ,argJ,argD,argG
KEGG	ptl00261	Monobactam biosynthesis	3	9	1.22	0.47	0.0264	1426.AOT13_01615,1426.AOT13_05585,1426.AOT13_17805	ALF08843.1,sat,ALF11727.1
KEGG	ptl01210	2-Oxocarboxylic acid metabolism	4	23	0.94	0.43	0.0275	1426.AOT13_01615,1426.AOT13_07260,1426.AOT13_07270,1426.AOT13_17805	ALF08843.1,argJ,argD,ALF11727.1
COMPARTMENTS	GOCC:0005737	Cytoplasm	42	921	0.36	0.54	2.12e-06	1426.AOT13_00265,1426.AOT13_00325,1426.AOT13_01025,1426.AOT13_01090,1426.AOT13_01410,1426.AOT13_01615,1426.AOT13_01810,1426.AOT13_01955,1426.AOT13_02100,1426.AOT13_02655,1426.AOT13_02885,1426.AOT13_03385,1426.AOT13_04620,1426.AOT13_04725,1426.AOT13_05580,1426.AOT13_05585,1426.AOT13_05595,1426.AOT13_05775,1426.AOT13_06605,1426.AOT13_07260,1426.AOT13_07270,1426.AOT13_07790,1426.AOT13_08265,1426.AOT…	lipA,ALF08613.1,fliS,ALF08751.1,ALF08806.1,ALF08843.1,rbsD,ALF08907.1,glmS,ALF09015.1,ALF09057.1,ALF09141.1,ALF09354.1,purQ,cysC,sat,cysH,ALF09561.1,thiG,argJ,argD,ALF09911.1,ALF10000.1,ALF10047.1,nusA,ALF10196.1,miaB,ALF10471.1,ALF10625.1,fhs,ilvA,aroK,panD,trpC,proC_2,buk,ispH,clpX,ALF11727.1,speH,argG,pckA
COMPARTMENTS	GOCC:0005622	Intracellular	46	1297	0.25	0.4	0.00024	1426.AOT13_00265,1426.AOT13_00325,1426.AOT13_01025,1426.AOT13_01090,1426.AOT13_01410,1426.AOT13_01615,1426.AOT13_01810,1426.AOT13_01955,1426.AOT13_02100,1426.AOT13_02485,1426.AOT13_02655,1426.AOT13_02845,1426.AOT13_02885,1426.AOT13_03385,1426.AOT13_04620,1426.AOT13_04725,1426.AOT13_05580,1426.AOT13_05585,1426.AOT13_05595,1426.AOT13_05775,1426.AOT13_06605,1426.AOT13_07260,1426.AOT13_07270,1426.AOT…	lipA,ALF08613.1,fliS,ALF08751.1,ALF08806.1,ALF08843.1,rbsD,ALF08907.1,glmS,sigH,ALF09015.1,rnmV,ALF09057.1,ALF09141.1,ALF09354.1,purQ,cysC,sat,cysH,ALF09561.1,thiG,argJ,argD,ALF09911.1,ALF10000.1,ALF10047.1,nusA,ALF10196.1,miaB,ALF10471.1,ALF10625.1,fhs,ilvA,aroK,panD,trpC,proC_2,buk,ispH,ALF11607.1,udk,clpX,ALF11727.1,speH,argG,pckA
COMPARTMENTS	GOCC:0005829	Cytosol	24	420	0.45	0.53	0.00024	1426.AOT13_00265,1426.AOT13_01025,1426.AOT13_01410,1426.AOT13_01615,1426.AOT13_01810,1426.AOT13_02100,1426.AOT13_02655,1426.AOT13_03385,1426.AOT13_04725,1426.AOT13_05580,1426.AOT13_05775,1426.AOT13_06605,1426.AOT13_07270,1426.AOT13_08265,1426.AOT13_08530,1426.AOT13_09285,1426.AOT13_09515,1426.AOT13_11715,1426.AOT13_15435,1426.AOT13_16205,1426.AOT13_16855,1426.AOT13_17690,1426.AOT13_17805,1426.AOT…	lipA,fliS,ALF08806.1,ALF08843.1,rbsD,glmS,ALF09015.1,ALF09141.1,purQ,cysC,ALF09561.1,thiG,argD,ALF10000.1,ALF10047.1,nusA,miaB,ALF10625.1,panD,proC_2,ispH,clpX,ALF11727.1,speH
UniProt Keywords	KW-0963	Cytoplasm	22	292	0.57	0.71	1.36e-05	1426.AOT13_00265,1426.AOT13_01025,1426.AOT13_01810,1426.AOT13_02100,1426.AOT13_02845,1426.AOT13_04725,1426.AOT13_05595,1426.AOT13_06605,1426.AOT13_07260,1426.AOT13_07270,1426.AOT13_08640,1426.AOT13_08675,1426.AOT13_09285,1426.AOT13_09515,1426.AOT13_09740,1426.AOT13_15080,1426.AOT13_15435,1426.AOT13_16205,1426.AOT13_16350,1426.AOT13_17195,1426.AOT13_18225,1426.AOT13_18565	lipA,fliS,rbsD,glmS,rnmV,purQ,cysH,thiG,argJ,argD,ftsZ,sepF,nusA,miaB,ALF10276.1,aroK,panD,proC_2,buk,udk,argG,pckA
UniProt Keywords	KW-0808	Transferase	23	416	0.44	0.49	0.00062	1426.AOT13_00075,1426.AOT13_00265,1426.AOT13_01615,1426.AOT13_02100,1426.AOT13_02655,1426.AOT13_02990,1426.AOT13_04725,1426.AOT13_05580,1426.AOT13_05585,1426.AOT13_05775,1426.AOT13_06605,1426.AOT13_07260,1426.AOT13_07270,1426.AOT13_09320,1426.AOT13_09500,1426.AOT13_09515,1426.AOT13_11715,1426.AOT13_15080,1426.AOT13_16350,1426.AOT13_17170,1426.AOT13_17195,1426.AOT13_17805,1426.AOT13_18565	ALF08568.1,lipA,ALF08843.1,glmS,ALF09015.1,pdxT,purQ,cysC,sat,ALF09561.1,thiG,argJ,argD,ALF10196.1,ALF10231.1,miaB,ALF10625.1,aroK,buk,ALF11607.1,udk,ALF11727.1,pckA
UniProt Keywords	KW-0028	Amino-acid biosynthesis	9	82	0.74	0.54	0.0044	1426.AOT13_01615,1426.AOT13_07260,1426.AOT13_07270,1426.AOT13_12145,1426.AOT13_15080,1426.AOT13_15565,1426.AOT13_16205,1426.AOT13_17805,1426.AOT13_18225	ALF08843.1,argJ,argD,ilvA,aroK,trpC,proC_2,ALF11727.1,argG
UniProt Keywords	KW-0210	Decarboxylase	4	9	1.34	0.68	0.0050	1426.AOT13_15435,1426.AOT13_15565,1426.AOT13_18075,1426.AOT13_18565	panD,trpC,speH,pckA
UniProt Keywords	KW-0068	Autocatalytic cleavage	3	4	1.57	0.62	0.0102	1426.AOT13_07260,1426.AOT13_15435,1426.AOT13_18075	argJ,panD,speH
UniProt Keywords	KW-0547	Nucleotide-binding	18	355	0.4	0.37	0.0102	1426.AOT13_01615,1426.AOT13_03385,1426.AOT13_04725,1426.AOT13_05580,1426.AOT13_05585,1426.AOT13_08640,1426.AOT13_09320,1426.AOT13_11715,1426.AOT13_11880,1426.AOT13_12005,1426.AOT13_15080,1426.AOT13_16350,1426.AOT13_17195,1426.AOT13_17690,1426.AOT13_17805,1426.AOT13_18085,1426.AOT13_18225,1426.AOT13_18565	ALF08843.1,ALF09141.1,purQ,cysC,sat,ftsZ,ALF10196.1,ALF10625.1,ALF10656.1,fhs,aroK,buk,udk,clpX,ALF11727.1,gap,argG,pckA
UniProt Keywords	KW-0418	Kinase	9	112	0.6	0.4	0.0171	1426.AOT13_01615,1426.AOT13_05580,1426.AOT13_09320,1426.AOT13_11715,1426.AOT13_15080,1426.AOT13_16350,1426.AOT13_17195,1426.AOT13_17805,1426.AOT13_18565	ALF08843.1,cysC,ALF10196.1,ALF10625.1,aroK,buk,udk,ALF11727.1,pckA
UniProt Keywords	KW-0067	ATP-binding	15	304	0.39	0.31	0.0308	1426.AOT13_01615,1426.AOT13_04725,1426.AOT13_05580,1426.AOT13_05585,1426.AOT13_09320,1426.AOT13_11715,1426.AOT13_11880,1426.AOT13_12005,1426.AOT13_15080,1426.AOT13_16350,1426.AOT13_17195,1426.AOT13_17690,1426.AOT13_17805,1426.AOT13_18225,1426.AOT13_18565	ALF08843.1,purQ,cysC,sat,ALF10196.1,ALF10625.1,ALF10656.1,fhs,aroK,buk,udk,clpX,ALF11727.1,argG,pckA
UniProt Keywords	KW-0704	Schiff base	3	8	1.27	0.46	0.0308	1426.AOT13_06605,1426.AOT13_15435,1426.AOT13_18075	thiG,panD,speH
UniProt Keywords	KW-0055	Arginine biosynthesis	3	11	1.13	0.39	0.0476	1426.AOT13_07260,1426.AOT13_07270,1426.AOT13_18225	argJ,argD,argG
UniProt Keywords	KW-0949	S-adenosyl-L-methionine	5	42	0.77	0.36	0.0476	1426.AOT13_00265,1426.AOT13_09500,1426.AOT13_09515,1426.AOT13_17170,1426.AOT13_18075	lipA,ALF10231.1,miaB,ALF11607.1,speH

## Sheet: enrichment_purple
#category	term ID	term description	observed gene count	background gene count	strength	signal	false discovery rate	matching proteins in your network (IDs)	matching proteins in your network (labels)
GO Process	GO:0006412	Translation	34	108	0.93	2.25	3.99e-17	1426.AOT13_02230,1426.AOT13_02235,1426.AOT13_02260,1426.AOT13_02270,1426.AOT13_02285,1426.AOT13_02305,1426.AOT13_02315,1426.AOT13_02320,1426.AOT13_02325,1426.AOT13_02350,1426.AOT13_02360,1426.AOT13_02365,1426.AOT13_02375,1426.AOT13_02380,1426.AOT13_02390,1426.AOT13_02405,1426.AOT13_02420,1426.AOT13_02450,1426.AOT13_02455,1426.AOT13_02465,1426.AOT13_03155,1426.AOT13_03165,1426.AOT13_03180,1426.AOT…	ALF08946.1,rplM,rplQ,rpsK,infA,rplO,rpsE,rplR,rplF,rplN,rpmC,rplP,rplV,rpsS,rplW,rpsJ,rpsG,rplL,rplJ,rplK,rpsF,rpsR,rplI,ALF09662.1,def,rpsP,rplS,frr,rpsO,rpsU,rplU,rplT,rpmI,ALF11771.1
GO Process	GO:0010467	Gene expression	43	241	0.68	1.53	5.87e-15	1426.AOT13_02230,1426.AOT13_02235,1426.AOT13_02260,1426.AOT13_02270,1426.AOT13_02285,1426.AOT13_02305,1426.AOT13_02315,1426.AOT13_02320,1426.AOT13_02325,1426.AOT13_02350,1426.AOT13_02360,1426.AOT13_02365,1426.AOT13_02375,1426.AOT13_02380,1426.AOT13_02390,1426.AOT13_02405,1426.AOT13_02420,1426.AOT13_02450,1426.AOT13_02455,1426.AOT13_02465,1426.AOT13_02470,1426.AOT13_03155,1426.AOT13_03165,1426.AOT…	ALF08946.1,rplM,rplQ,rpsK,infA,rplO,rpsE,rplR,rplF,rplN,rpmC,rplP,rplV,rpsS,rplW,rpsJ,rpsG,rplL,rplJ,rplK,nusG,rpsF,rpsR,rplI,cspR,ALF09662.1,ALF09999.1,def,rpsP,rimM,rplS,frr,rpsO,rluB,nusB,ybeY,rpsU,rplU,ALF11716.1,rplT,rpmI,ALF11771.1,ALF11861.1
GO Process	GO:0009059	Macromolecule biosynthetic process	37	234	0.63	1.26	2.89e-11	1426.AOT13_02230,1426.AOT13_02235,1426.AOT13_02260,1426.AOT13_02270,1426.AOT13_02285,1426.AOT13_02305,1426.AOT13_02315,1426.AOT13_02320,1426.AOT13_02325,1426.AOT13_02350,1426.AOT13_02360,1426.AOT13_02365,1426.AOT13_02375,1426.AOT13_02380,1426.AOT13_02390,1426.AOT13_02405,1426.AOT13_02420,1426.AOT13_02450,1426.AOT13_02455,1426.AOT13_02465,1426.AOT13_02470,1426.AOT13_03155,1426.AOT13_03165,1426.AOT…	ALF08946.1,rplM,rplQ,rpsK,infA,rplO,rpsE,rplR,rplF,rplN,rpmC,rplP,rplV,rpsS,rplW,rpsJ,rpsG,rplL,rplJ,rplK,nusG,rpsF,rpsR,rplI,ALF09662.1,ALF09999.1,def,rpsP,rplS,frr,rpsO,nusB,rpsU,rplU,rplT,rpmI,ALF11771.1
GO Process	GO:0019538	Protein metabolic process	38	321	0.5	0.92	3.53e-08	1426.AOT13_02230,1426.AOT13_02235,1426.AOT13_02260,1426.AOT13_02270,1426.AOT13_02285,1426.AOT13_02305,1426.AOT13_02315,1426.AOT13_02320,1426.AOT13_02325,1426.AOT13_02350,1426.AOT13_02360,1426.AOT13_02365,1426.AOT13_02375,1426.AOT13_02380,1426.AOT13_02390,1426.AOT13_02405,1426.AOT13_02420,1426.AOT13_02450,1426.AOT13_02455,1426.AOT13_02465,1426.AOT13_03155,1426.AOT13_03165,1426.AOT13_03180,1426.AOT…	ALF08946.1,rplM,rplQ,rpsK,infA,rplO,rpsE,rplR,rplF,rplN,rpmC,rplP,rplV,rpsS,rplW,rpsJ,rpsG,rplL,rplJ,rplK,rpsF,rpsR,rplI,ALF09662.1,def,rpsP,rplS,frr,rpsO,lexA,ALF10719.1,ppiB,rpsU,rplU,ALF11716.1,rplT,rpmI,ALF11771.1
GO Process	GO:0044271	Cellular nitrogen compound biosynthetic process	41	389	0.45	0.83	1.35e-07	1426.AOT13_02230,1426.AOT13_02235,1426.AOT13_02260,1426.AOT13_02270,1426.AOT13_02285,1426.AOT13_02305,1426.AOT13_02315,1426.AOT13_02320,1426.AOT13_02325,1426.AOT13_02350,1426.AOT13_02360,1426.AOT13_02365,1426.AOT13_02375,1426.AOT13_02380,1426.AOT13_02390,1426.AOT13_02405,1426.AOT13_02420,1426.AOT13_02450,1426.AOT13_02455,1426.AOT13_02465,1426.AOT13_02470,1426.AOT13_03155,1426.AOT13_03165,1426.AOT…	ALF08946.1,rplM,rplQ,rpsK,infA,rplO,rpsE,rplR,rplF,rplN,rpmC,rplP,rplV,rpsS,rplW,rpsJ,rpsG,rplL,rplJ,rplK,nusG,rpsF,rpsR,rplI,atpC,ALF09662.1,ALF09999.1,def,rpsP,rplS,frr,rpsO,ALF10669.1,ribT,nusB,rpsU,ALF11588.1,rplU,rplT,rpmI,ALF11771.1
GO Process	GO:0044260	Cellular macromolecule metabolic process	40	382	0.45	0.82	2.54e-07	1426.AOT13_00910,1426.AOT13_02230,1426.AOT13_02235,1426.AOT13_02260,1426.AOT13_02270,1426.AOT13_02285,1426.AOT13_02305,1426.AOT13_02315,1426.AOT13_02320,1426.AOT13_02325,1426.AOT13_02350,1426.AOT13_02360,1426.AOT13_02365,1426.AOT13_02375,1426.AOT13_02380,1426.AOT13_02390,1426.AOT13_02405,1426.AOT13_02420,1426.AOT13_02450,1426.AOT13_02455,1426.AOT13_02465,1426.AOT13_02880,1426.AOT13_03155,1426.AOT…	uvrA,ALF08946.1,rplM,rplQ,rpsK,infA,rplO,rpsE,rplR,rplF,rplN,rpmC,rplP,rplV,rpsS,rplW,rpsJ,rpsG,rplL,rplJ,rplK,ALF09056.1,rpsF,ssb,rpsR,rplI,cspR,ALF09662.1,def,rpsP,rplS,frr,rpsO,lexA,ALF10324.1,rpsU,rplU,rplT,rpmI,ALF11771.1
GO Process	GO:1901566	Organonitrogen compound biosynthetic process	43	472	0.39	0.7	2.52e-06	1426.AOT13_00850,1426.AOT13_02230,1426.AOT13_02235,1426.AOT13_02260,1426.AOT13_02270,1426.AOT13_02285,1426.AOT13_02305,1426.AOT13_02315,1426.AOT13_02320,1426.AOT13_02325,1426.AOT13_02350,1426.AOT13_02360,1426.AOT13_02365,1426.AOT13_02375,1426.AOT13_02380,1426.AOT13_02390,1426.AOT13_02405,1426.AOT13_02420,1426.AOT13_02450,1426.AOT13_02455,1426.AOT13_02465,1426.AOT13_03155,1426.AOT13_03165,1426.AOT…	hisD,ALF08946.1,rplM,rplQ,rpsK,infA,rplO,rpsE,rplR,rplF,rplN,rpmC,rplP,rplV,rpsS,rplW,rpsJ,rpsG,rplL,rplJ,rplK,rpsF,rpsR,rplI,atpC,ALF09662.1,mtnD,def,rpsP,rplS,frr,rpsO,ALF10669.1,ALF12103.1,ribT,rpsU,ALF11588.1,rplU,ilvH,ALF11714.1,rplT,rpmI,ALF11771.1
GO Process	GO:0034641	Cellular nitrogen compound metabolic process	55	759	0.29	0.57	2.32e-05	1426.AOT13_00910,1426.AOT13_02230,1426.AOT13_02235,1426.AOT13_02260,1426.AOT13_02270,1426.AOT13_02285,1426.AOT13_02305,1426.AOT13_02315,1426.AOT13_02320,1426.AOT13_02325,1426.AOT13_02350,1426.AOT13_02360,1426.AOT13_02365,1426.AOT13_02375,1426.AOT13_02380,1426.AOT13_02390,1426.AOT13_02405,1426.AOT13_02420,1426.AOT13_02450,1426.AOT13_02455,1426.AOT13_02465,1426.AOT13_02470,1426.AOT13_02880,1426.AOT…	uvrA,ALF08946.1,rplM,rplQ,rpsK,infA,rplO,rpsE,rplR,rplF,rplN,rpmC,rplP,rplV,rpsS,rplW,rpsJ,rpsG,rplL,rplJ,rplK,nusG,ALF09056.1,rpsF,ssb,rpsR,rplI,atpC,hmoA,ALF09439.1,cspR,ALF09662.1,ALF09999.1,def,rpsP,rimM,rplS,frr,rpsO,lexA,ALF10324.1,ALF10669.1,rluB,ribT,nusB,cdd,ybeY,rpsU,ALF11588.1,rplU,ALF11717.1,rplT,rpmI,ALF11771.1,ALF11861.1
GO Process	GO:0043170	Macromolecule metabolic process	52	727	0.28	0.53	8.69e-05	1426.AOT13_00910,1426.AOT13_01240,1426.AOT13_02230,1426.AOT13_02235,1426.AOT13_02260,1426.AOT13_02270,1426.AOT13_02285,1426.AOT13_02305,1426.AOT13_02315,1426.AOT13_02320,1426.AOT13_02325,1426.AOT13_02350,1426.AOT13_02360,1426.AOT13_02365,1426.AOT13_02375,1426.AOT13_02380,1426.AOT13_02390,1426.AOT13_02405,1426.AOT13_02420,1426.AOT13_02450,1426.AOT13_02455,1426.AOT13_02465,1426.AOT13_02470,1426.AOT…	uvrA,ALF11966.1,ALF08946.1,rplM,rplQ,rpsK,infA,rplO,rpsE,rplR,rplF,rplN,rpmC,rplP,rplV,rpsS,rplW,rpsJ,rpsG,rplL,rplJ,rplK,nusG,ALF09056.1,rpsF,ssb,rpsR,rplI,ALF09439.1,cspR,ALF09662.1,ALF09999.1,def,rpsP,rimM,rplS,frr,rpsO,lexA,ALF10324.1,ALF10719.1,rluB,ppiB,nusB,ybeY,rpsU,rplU,ALF11716.1,rplT,rpmI,ALF11771.1,ALF11861.1
GO Process	GO:0044249	Cellular biosynthetic process	47	646	0.29	0.51	0.00023	1426.AOT13_00850,1426.AOT13_02230,1426.AOT13_02235,1426.AOT13_02260,1426.AOT13_02270,1426.AOT13_02285,1426.AOT13_02305,1426.AOT13_02315,1426.AOT13_02320,1426.AOT13_02325,1426.AOT13_02350,1426.AOT13_02360,1426.AOT13_02365,1426.AOT13_02375,1426.AOT13_02380,1426.AOT13_02390,1426.AOT13_02405,1426.AOT13_02420,1426.AOT13_02450,1426.AOT13_02455,1426.AOT13_02465,1426.AOT13_02470,1426.AOT13_02520,1426.AOT…	hisD,ALF08946.1,rplM,rplQ,rpsK,infA,rplO,rpsE,rplR,rplF,rplN,rpmC,rplP,rplV,rpsS,rplW,rpsJ,rpsG,rplL,rplJ,rplK,nusG,ispF,rpsF,rpsR,rplI,atpC,ALF09662.1,mtnD,ALF09999.1,def,rpsP,rplS,frr,rpsO,ALF10669.1,ALF12103.1,ribT,nusB,rpsU,ALF11588.1,rplU,ilvH,ALF11714.1,rplT,rpmI,ALF11771.1
GO Process	GO:1901576	Organic substance biosynthetic process	47	678	0.27	0.46	0.00081	1426.AOT13_00850,1426.AOT13_02230,1426.AOT13_02235,1426.AOT13_02260,1426.AOT13_02270,1426.AOT13_02285,1426.AOT13_02305,1426.AOT13_02315,1426.AOT13_02320,1426.AOT13_02325,1426.AOT13_02350,1426.AOT13_02360,1426.AOT13_02365,1426.AOT13_02375,1426.AOT13_02380,1426.AOT13_02390,1426.AOT13_02405,1426.AOT13_02420,1426.AOT13_02450,1426.AOT13_02455,1426.AOT13_02465,1426.AOT13_02470,1426.AOT13_02520,1426.AOT…	hisD,ALF08946.1,rplM,rplQ,rpsK,infA,rplO,rpsE,rplR,rplF,rplN,rpmC,rplP,rplV,rpsS,rplW,rpsJ,rpsG,rplL,rplJ,rplK,nusG,ispF,rpsF,rpsR,rplI,atpC,ALF09662.1,mtnD,ALF09999.1,def,rpsP,rplS,frr,rpsO,ALF10669.1,ALF12103.1,ribT,nusB,rpsU,ALF11588.1,rplU,ilvH,ALF11714.1,rplT,rpmI,ALF11771.1
GO Process	GO:1901564	Organonitrogen compound metabolic process	50	803	0.22	0.37	0.0057	1426.AOT13_00850,1426.AOT13_01240,1426.AOT13_02230,1426.AOT13_02235,1426.AOT13_02260,1426.AOT13_02270,1426.AOT13_02285,1426.AOT13_02305,1426.AOT13_02315,1426.AOT13_02320,1426.AOT13_02325,1426.AOT13_02350,1426.AOT13_02360,1426.AOT13_02365,1426.AOT13_02375,1426.AOT13_02380,1426.AOT13_02390,1426.AOT13_02405,1426.AOT13_02420,1426.AOT13_02450,1426.AOT13_02455,1426.AOT13_02465,1426.AOT13_03155,1426.AOT…	hisD,ALF11966.1,ALF08946.1,rplM,rplQ,rpsK,infA,rplO,rpsE,rplR,rplF,rplN,rpmC,rplP,rplV,rpsS,rplW,rpsJ,rpsG,rplL,rplJ,rplK,rpsF,rpsR,rplI,atpC,hmoA,ALF09662.1,mtnD,def,rpsP,rplS,frr,rpsO,lexA,ALF10669.1,ALF10719.1,ALF12103.1,ribT,ppiB,cdd,rpsU,ALF11588.1,rplU,ilvH,ALF11714.1,ALF11716.1,rplT,rpmI,ALF11771.1
GO Process	GO:0006807	Nitrogen compound metabolic process	65	1171	0.17	0.34	0.0077	1426.AOT13_00850,1426.AOT13_00910,1426.AOT13_01240,1426.AOT13_02230,1426.AOT13_02235,1426.AOT13_02260,1426.AOT13_02270,1426.AOT13_02285,1426.AOT13_02305,1426.AOT13_02315,1426.AOT13_02320,1426.AOT13_02325,1426.AOT13_02350,1426.AOT13_02360,1426.AOT13_02365,1426.AOT13_02375,1426.AOT13_02380,1426.AOT13_02390,1426.AOT13_02405,1426.AOT13_02420,1426.AOT13_02450,1426.AOT13_02455,1426.AOT13_02465,1426.AOT…	hisD,uvrA,ALF11966.1,ALF08946.1,rplM,rplQ,rpsK,infA,rplO,rpsE,rplR,rplF,rplN,rpmC,rplP,rplV,rpsS,rplW,rpsJ,rpsG,rplL,rplJ,rplK,nusG,ALF09056.1,rpsF,ssb,rpsR,rplI,atpC,hmoA,ALF09439.1,cspR,ALF09617.1,ALF09662.1,mtnD,ALF09999.1,def,rpsP,rimM,rplS,frr,rpsO,lexA,ALF10324.1,ALF10669.1,ALF10719.1,ALF12103.1,rluB,ribT,ppiB,nusB,cdd,ybeY,rpsU,ALF11588.1,rplU,ilvH,ALF11714.1,ALF11716.1,ALF11717.1,rplT,rpm…
GO Process	GO:0051128	Regulation of cellular component organization	4	7	1.19	0.42	0.0275	1426.AOT13_02470,1426.AOT13_09855,1426.AOT13_16460,1426.AOT13_17500	nusG,cspD,nusB,minC
GO Process	GO:0022607	Cellular component assembly	9	57	0.63	0.36	0.0298	1426.AOT13_00170,1426.AOT13_00200,1426.AOT13_00330,1426.AOT13_02805,1426.AOT13_17275,1426.AOT13_17500,1426.AOT13_17605,1426.AOT13_17675,1426.AOT13_18030	sufA,ALF08590.1,ALF08614.1,ALF09042.1,cymR,minC,ALF11690.1,engB,rplT
GO Process	GO:0044237	Cellular metabolic process	74	1462	0.13	0.27	0.0309	1426.AOT13_00170,1426.AOT13_00200,1426.AOT13_00330,1426.AOT13_00850,1426.AOT13_00910,1426.AOT13_02230,1426.AOT13_02235,1426.AOT13_02260,1426.AOT13_02270,1426.AOT13_02285,1426.AOT13_02305,1426.AOT13_02315,1426.AOT13_02320,1426.AOT13_02325,1426.AOT13_02350,1426.AOT13_02360,1426.AOT13_02365,1426.AOT13_02375,1426.AOT13_02380,1426.AOT13_02390,1426.AOT13_02405,1426.AOT13_02420,1426.AOT13_02450,1426.AOT…	sufA,ALF08590.1,ALF08614.1,hisD,uvrA,ALF08946.1,rplM,rplQ,rpsK,infA,rplO,rpsE,rplR,rplF,rplN,rpmC,rplP,rplV,rpsS,rplW,rpsJ,rpsG,rplL,rplJ,rplK,nusG,ispF,ALF09056.1,rpsF,ssb,rpsR,rplI,ALF09144.1,ywhB,atpC,hmoA,ALF09439.1,ALF09470.1,lutA,ALF12001.1,cspR,ALF09617.1,ALF09662.1,mtnD,ALF09999.1,def,rpsP,rimM,rplS,frr,rpsO,lexA,ALF10324.1,ALF10669.1,ALF10980.1,celB,qcrA,ALF12103.1,ALF11356.1,rluB,ribT,n…
GO Function	GO:0003735	Structural constituent of ribosome	29	56	1.14	3.03	3.37e-19	1426.AOT13_02230,1426.AOT13_02235,1426.AOT13_02260,1426.AOT13_02270,1426.AOT13_02305,1426.AOT13_02315,1426.AOT13_02320,1426.AOT13_02325,1426.AOT13_02350,1426.AOT13_02360,1426.AOT13_02365,1426.AOT13_02375,1426.AOT13_02380,1426.AOT13_02390,1426.AOT13_02405,1426.AOT13_02420,1426.AOT13_02450,1426.AOT13_02455,1426.AOT13_02465,1426.AOT13_03155,1426.AOT13_03165,1426.AOT13_03180,1426.AOT13_08960,1426.AOT…	ALF08946.1,rplM,rplQ,rpsK,rplO,rpsE,rplR,rplF,rplN,rpmC,rplP,rplV,rpsS,rplW,rpsJ,rpsG,rplL,rplJ,rplK,rpsF,rpsR,rplI,rpsP,rplS,rpsO,rpsU,rplU,rplT,rpmI
GO Function	GO:0005198	Structural molecule activity	30	68	1.07	2.78	1.10e-18	1426.AOT13_01125,1426.AOT13_02230,1426.AOT13_02235,1426.AOT13_02260,1426.AOT13_02270,1426.AOT13_02305,1426.AOT13_02315,1426.AOT13_02320,1426.AOT13_02325,1426.AOT13_02350,1426.AOT13_02360,1426.AOT13_02365,1426.AOT13_02375,1426.AOT13_02380,1426.AOT13_02390,1426.AOT13_02405,1426.AOT13_02420,1426.AOT13_02450,1426.AOT13_02455,1426.AOT13_02465,1426.AOT13_03155,1426.AOT13_03165,1426.AOT13_03180,1426.AOT…	ALF08757.1,ALF08946.1,rplM,rplQ,rpsK,rplO,rpsE,rplR,rplF,rplN,rpmC,rplP,rplV,rpsS,rplW,rpsJ,rpsG,rplL,rplJ,rplK,rpsF,rpsR,rplI,rpsP,rplS,rpsO,rpsU,rplU,rplT,rpmI
GO Function	GO:0019843	rRNA binding	20	44	1.09	2.15	3.66e-12	1426.AOT13_02270,1426.AOT13_02285,1426.AOT13_02305,1426.AOT13_02315,1426.AOT13_02320,1426.AOT13_02325,1426.AOT13_02350,1426.AOT13_02365,1426.AOT13_02375,1426.AOT13_02380,1426.AOT13_02390,1426.AOT13_02420,1426.AOT13_02455,1426.AOT13_02465,1426.AOT13_03155,1426.AOT13_03165,1426.AOT13_03180,1426.AOT13_09325,1426.AOT13_17480,1426.AOT13_18030	rpsK,infA,rplO,rpsE,rplR,rplF,rplN,rplP,rplV,rpsS,rplW,rpsG,rplJ,rplK,rpsF,rpsR,rplI,rpsO,rplU,rplT
GO Function	GO:0003723	RNA binding	26	124	0.75	1.36	9.96e-10	1426.AOT13_02270,1426.AOT13_02285,1426.AOT13_02305,1426.AOT13_02315,1426.AOT13_02320,1426.AOT13_02325,1426.AOT13_02350,1426.AOT13_02365,1426.AOT13_02375,1426.AOT13_02380,1426.AOT13_02390,1426.AOT13_02405,1426.AOT13_02420,1426.AOT13_02455,1426.AOT13_02465,1426.AOT13_02755,1426.AOT13_03060,1426.AOT13_03155,1426.AOT13_03165,1426.AOT13_03180,1426.AOT13_06155,1426.AOT13_09325,1426.AOT13_15970,1426.AOT…	rpsK,infA,rplO,rpsE,rplR,rplF,rplN,rplP,rplV,rpsS,rplW,rpsJ,rpsG,rplJ,rplK,ALF09032.1,ALF09080.1,rpsF,rpsR,rplI,cspR,rpsO,rluB,nusB,rplU,rplT
GO Function	GO:0003676	Nucleic acid binding	39	501	0.32	0.48	0.00089	1426.AOT13_00910,1426.AOT13_02270,1426.AOT13_02285,1426.AOT13_02305,1426.AOT13_02315,1426.AOT13_02320,1426.AOT13_02325,1426.AOT13_02350,1426.AOT13_02365,1426.AOT13_02375,1426.AOT13_02380,1426.AOT13_02390,1426.AOT13_02405,1426.AOT13_02420,1426.AOT13_02455,1426.AOT13_02465,1426.AOT13_02470,1426.AOT13_02755,1426.AOT13_02805,1426.AOT13_02950,1426.AOT13_03060,1426.AOT13_03155,1426.AOT13_03160,1426.AOT…	uvrA,rpsK,infA,rplO,rpsE,rplR,rplF,rplN,rplP,rplV,rpsS,rplW,rpsJ,rpsG,rplJ,rplK,nusG,ALF09032.1,ALF09042.1,ALF09065.1,ALF09080.1,rpsF,ssb,rpsR,rplI,cspR,hxlR,ALF09999.1,rpsO,lexA,cspD,ALF11255.1,rluB,nusB,greA,cymR,rplU,rplT,ALF11771.1
GO Component	GO:0005840	Ribosome	30	60	1.13	3.09	2.26e-20	1426.AOT13_02230,1426.AOT13_02235,1426.AOT13_02260,1426.AOT13_02270,1426.AOT13_02305,1426.AOT13_02315,1426.AOT13_02320,1426.AOT13_02325,1426.AOT13_02350,1426.AOT13_02360,1426.AOT13_02365,1426.AOT13_02375,1426.AOT13_02380,1426.AOT13_02390,1426.AOT13_02405,1426.AOT13_02420,1426.AOT13_02450,1426.AOT13_02455,1426.AOT13_02465,1426.AOT13_03155,1426.AOT13_03165,1426.AOT13_03180,1426.AOT13_08960,1426.AOT…	ALF08946.1,rplM,rplQ,rpsK,rplO,rpsE,rplR,rplF,rplN,rpmC,rplP,rplV,rpsS,rplW,rpsJ,rpsG,rplL,rplJ,rplK,rpsF,rpsR,rplI,rpsP,rimM,rplS,rpsO,rpsU,rplU,rplT,rpmI
GO Component	GO:0043232	Intracellular non-membrane-bounded organelle	31	106	0.9	2.08	7.07e-16	1426.AOT13_02230,1426.AOT13_02235,1426.AOT13_02260,1426.AOT13_02270,1426.AOT13_02305,1426.AOT13_02315,1426.AOT13_02320,1426.AOT13_02325,1426.AOT13_02350,1426.AOT13_02360,1426.AOT13_02365,1426.AOT13_02375,1426.AOT13_02380,1426.AOT13_02390,1426.AOT13_02405,1426.AOT13_02420,1426.AOT13_02450,1426.AOT13_02455,1426.AOT13_02465,1426.AOT13_02950,1426.AOT13_03155,1426.AOT13_03165,1426.AOT13_03180,1426.AOT…	ALF08946.1,rplM,rplQ,rpsK,rplO,rpsE,rplR,rplF,rplN,rpmC,rplP,rplV,rpsS,rplW,rpsJ,rpsG,rplL,rplJ,rplK,ALF09065.1,rpsF,rpsR,rplI,rpsP,rimM,rplS,rpsO,rpsU,rplU,rplT,rpmI
GO Component	GO:0043228	Non-membrane-bounded organelle	32	129	0.82	1.85	7.71e-15	1426.AOT13_01125,1426.AOT13_02230,1426.AOT13_02235,1426.AOT13_02260,1426.AOT13_02270,1426.AOT13_02305,1426.AOT13_02315,1426.AOT13_02320,1426.AOT13_02325,1426.AOT13_02350,1426.AOT13_02360,1426.AOT13_02365,1426.AOT13_02375,1426.AOT13_02380,1426.AOT13_02390,1426.AOT13_02405,1426.AOT13_02420,1426.AOT13_02450,1426.AOT13_02455,1426.AOT13_02465,1426.AOT13_02950,1426.AOT13_03155,1426.AOT13_03165,1426.AOT…	ALF08757.1,ALF08946.1,rplM,rplQ,rpsK,rplO,rpsE,rplR,rplF,rplN,rpmC,rplP,rplV,rpsS,rplW,rpsJ,rpsG,rplL,rplJ,rplK,ALF09065.1,rpsF,rpsR,rplI,rpsP,rimM,rplS,rpsO,rpsU,rplU,rplT,rpmI
GO Component	GO:0043229	Intracellular organelle	32	133	0.81	1.8	1.24e-14	1426.AOT13_02230,1426.AOT13_02235,1426.AOT13_02260,1426.AOT13_02270,1426.AOT13_02305,1426.AOT13_02315,1426.AOT13_02320,1426.AOT13_02325,1426.AOT13_02350,1426.AOT13_02360,1426.AOT13_02365,1426.AOT13_02375,1426.AOT13_02380,1426.AOT13_02390,1426.AOT13_02405,1426.AOT13_02420,1426.AOT13_02450,1426.AOT13_02455,1426.AOT13_02465,1426.AOT13_02950,1426.AOT13_03155,1426.AOT13_03165,1426.AOT13_03180,1426.AOT…	ALF08946.1,rplM,rplQ,rpsK,rplO,rpsE,rplR,rplF,rplN,rpmC,rplP,rplV,rpsS,rplW,rpsJ,rpsG,rplL,rplJ,rplK,ALF09065.1,rpsF,rpsR,rplI,mtnD,rpsP,rimM,rplS,rpsO,rpsU,rplU,rplT,rpmI
GO Component	GO:0043226	Organelle	33	156	0.75	1.63	8.40e-14	1426.AOT13_01125,1426.AOT13_02230,1426.AOT13_02235,1426.AOT13_02260,1426.AOT13_02270,1426.AOT13_02305,1426.AOT13_02315,1426.AOT13_02320,1426.AOT13_02325,1426.AOT13_02350,1426.AOT13_02360,1426.AOT13_02365,1426.AOT13_02375,1426.AOT13_02380,1426.AOT13_02390,1426.AOT13_02405,1426.AOT13_02420,1426.AOT13_02450,1426.AOT13_02455,1426.AOT13_02465,1426.AOT13_02950,1426.AOT13_03155,1426.AOT13_03165,1426.AOT…	ALF08757.1,ALF08946.1,rplM,rplQ,rpsK,rplO,rpsE,rplR,rplF,rplN,rpmC,rplP,rplV,rpsS,rplW,rpsJ,rpsG,rplL,rplJ,rplK,ALF09065.1,rpsF,rpsR,rplI,mtnD,rpsP,rimM,rplS,rpsO,rpsU,rplU,rplT,rpmI
GO Component	GO:0005622	Intracellular anatomical structure	91	1338	0.26	0.71	2.41e-11	1426.AOT13_00170,1426.AOT13_00200,1426.AOT13_00330,1426.AOT13_00395,1426.AOT13_00850,1426.AOT13_00910,1426.AOT13_01020,1426.AOT13_02230,1426.AOT13_02235,1426.AOT13_02260,1426.AOT13_02270,1426.AOT13_02285,1426.AOT13_02305,1426.AOT13_02315,1426.AOT13_02320,1426.AOT13_02325,1426.AOT13_02350,1426.AOT13_02360,1426.AOT13_02365,1426.AOT13_02375,1426.AOT13_02380,1426.AOT13_02390,1426.AOT13_02405,1426.AOT…	sufA,ALF08590.1,ALF08614.1,ALF08627.1,hisD,uvrA,ALF08740.1,ALF08946.1,rplM,rplQ,rpsK,infA,rplO,rpsE,rplR,rplF,rplN,rpmC,rplP,rplV,rpsS,rplW,rpsJ,rpsG,rplL,rplJ,rplK,nusG,ispF,veg,ALF09063.1,ALF09065.1,ALF09080.1,rpsF,rpsR,rplI,ALF09144.1,ywhB,atpC,hmoA,ALF09439.1,ALF09470.1,lutA,ALF12001.1,ALF09559.1,ALF09601.1,cspR,ALF09617.1,ALF09662.1,ydbP,mtnD,ptsH,def,ALF10019.1,rpsP,rimM,rplS,ALF10162.1,frr…
GO Component	GO:0044391	Ribosomal subunit	7	18	1.02	0.84	0.00033	1426.AOT13_02305,1426.AOT13_02315,1426.AOT13_02350,1426.AOT13_02375,1426.AOT13_02380,1426.AOT13_02420,1426.AOT13_02455	rplO,rpsE,rplN,rplV,rpsS,rpsG,rplJ
GO Component	GO:0032991	Protein-containing complex	20	213	0.4	0.47	0.0026	1426.AOT13_00910,1426.AOT13_02305,1426.AOT13_02315,1426.AOT13_02350,1426.AOT13_02375,1426.AOT13_02380,1426.AOT13_02420,1426.AOT13_02455,1426.AOT13_03800,1426.AOT13_04410,1426.AOT13_05485,1426.AOT13_07050,1426.AOT13_08260,1426.AOT13_09725,1426.AOT13_12020,1426.AOT13_12060,1426.AOT13_15225,1426.AOT13_16145,1426.AOT13_17275,1426.AOT13_17735	uvrA,rplO,rpsE,rplN,rplV,rpsS,rpsG,rplJ,atpC,ALF09329.1,ALF12001.1,hxlR,ALF09999.1,lexA,ALF10682.1,tatA,ALF11255.1,fur,cymR,ALF11714.1
GO Component	GO:0005737	Cytoplasm	65	1218	0.16	0.35	0.0048	1426.AOT13_00170,1426.AOT13_00200,1426.AOT13_00330,1426.AOT13_00395,1426.AOT13_00850,1426.AOT13_00910,1426.AOT13_01020,1426.AOT13_02285,1426.AOT13_02320,1426.AOT13_02380,1426.AOT13_02470,1426.AOT13_02520,1426.AOT13_02830,1426.AOT13_02940,1426.AOT13_02950,1426.AOT13_03060,1426.AOT13_03400,1426.AOT13_03525,1426.AOT13_04560,1426.AOT13_05095,1426.AOT13_05270,1426.AOT13_05470,1426.AOT13_05485,1426.AOT…	sufA,ALF08590.1,ALF08614.1,ALF08627.1,hisD,uvrA,ALF08740.1,infA,rplR,rpsS,nusG,ispF,veg,ALF09063.1,ALF09065.1,ALF09080.1,ALF09144.1,ywhB,hmoA,ALF09439.1,ALF09470.1,lutA,ALF12001.1,ALF09559.1,ALF09601.1,cspR,ALF09617.1,ALF09662.1,ydbP,mtnD,ptsH,def,ALF10019.1,rpsP,rimM,ALF10162.1,frr,rpsO,cspD,ALF10414.1,ALF10669.1,copZ,ALF10980.1,gpsB,celB,ALF12103.1,rluB,ribT,ppiB,fur,nusB,cdd,ybeY,greA,cymR,rpl…
GO Component	GO:0015934	Large ribosomal subunit	4	9	1.08	0.52	0.0100	1426.AOT13_02305,1426.AOT13_02350,1426.AOT13_02375,1426.AOT13_02455	rplO,rplN,rplV,rplJ
GO Component	GO:0032993	protein-DNA complex	6	36	0.65	0.35	0.0358	1426.AOT13_04410,1426.AOT13_07050,1426.AOT13_09725,1426.AOT13_15225,1426.AOT13_16145,1426.AOT13_17275	ALF09329.1,hxlR,lexA,ALF11255.1,fur,cymR
STRING clusters	CL:122	Ribosome, and Translation regulator activity	33	74	1.08	2.95	1.41e-20	1426.AOT13_02230,1426.AOT13_02235,1426.AOT13_02260,1426.AOT13_02270,1426.AOT13_02285,1426.AOT13_02305,1426.AOT13_02315,1426.AOT13_02320,1426.AOT13_02325,1426.AOT13_02350,1426.AOT13_02360,1426.AOT13_02365,1426.AOT13_02375,1426.AOT13_02380,1426.AOT13_02390,1426.AOT13_02405,1426.AOT13_02420,1426.AOT13_02450,1426.AOT13_02455,1426.AOT13_02465,1426.AOT13_02470,1426.AOT13_03155,1426.AOT13_03165,1426.AOT…	ALF08946.1,rplM,rplQ,rpsK,infA,rplO,rpsE,rplR,rplF,rplN,rpmC,rplP,rplV,rpsS,rplW,rpsJ,rpsG,rplL,rplJ,rplK,nusG,rpsF,rpsR,rplI,rpsP,rimM,rplS,rpsO,rpsU,rplU,rplT,rpmI,ALF11771.1
STRING clusters	CL:123	Ribosome	32	67	1.11	3.04	1.41e-20	1426.AOT13_02230,1426.AOT13_02235,1426.AOT13_02260,1426.AOT13_02270,1426.AOT13_02285,1426.AOT13_02305,1426.AOT13_02315,1426.AOT13_02320,1426.AOT13_02325,1426.AOT13_02350,1426.AOT13_02360,1426.AOT13_02365,1426.AOT13_02375,1426.AOT13_02380,1426.AOT13_02390,1426.AOT13_02405,1426.AOT13_02420,1426.AOT13_02450,1426.AOT13_02455,1426.AOT13_02465,1426.AOT13_03155,1426.AOT13_03165,1426.AOT13_03180,1426.AOT…	ALF08946.1,rplM,rplQ,rpsK,infA,rplO,rpsE,rplR,rplF,rplN,rpmC,rplP,rplV,rpsS,rplW,rpsJ,rpsG,rplL,rplJ,rplK,rpsF,rpsR,rplI,rpsP,rimM,rplS,rpsO,rpsU,rplU,rplT,rpmI,ALF11771.1
STRING clusters	CL:126	Ribosome	31	62	1.13	3.11	1.41e-20	1426.AOT13_02230,1426.AOT13_02235,1426.AOT13_02260,1426.AOT13_02270,1426.AOT13_02305,1426.AOT13_02315,1426.AOT13_02320,1426.AOT13_02325,1426.AOT13_02350,1426.AOT13_02360,1426.AOT13_02365,1426.AOT13_02375,1426.AOT13_02380,1426.AOT13_02390,1426.AOT13_02405,1426.AOT13_02420,1426.AOT13_02450,1426.AOT13_02455,1426.AOT13_02465,1426.AOT13_03155,1426.AOT13_03165,1426.AOT13_03180,1426.AOT13_08960,1426.AOT…	ALF08946.1,rplM,rplQ,rpsK,rplO,rpsE,rplR,rplF,rplN,rpmC,rplP,rplV,rpsS,rplW,rpsJ,rpsG,rplL,rplJ,rplK,rpsF,rpsR,rplI,rpsP,rimM,rplS,rpsO,rpsU,rplU,rplT,rpmI,ALF11771.1
STRING clusters	CL:117	Ribosome, and Proton-transporting ATP synthase complex	34	92	1.0	2.63	7.36e-20	1426.AOT13_02230,1426.AOT13_02235,1426.AOT13_02260,1426.AOT13_02270,1426.AOT13_02285,1426.AOT13_02305,1426.AOT13_02315,1426.AOT13_02320,1426.AOT13_02325,1426.AOT13_02350,1426.AOT13_02360,1426.AOT13_02365,1426.AOT13_02375,1426.AOT13_02380,1426.AOT13_02390,1426.AOT13_02405,1426.AOT13_02420,1426.AOT13_02450,1426.AOT13_02455,1426.AOT13_02465,1426.AOT13_02470,1426.AOT13_03155,1426.AOT13_03165,1426.AOT…	ALF08946.1,rplM,rplQ,rpsK,infA,rplO,rpsE,rplR,rplF,rplN,rpmC,rplP,rplV,rpsS,rplW,rpsJ,rpsG,rplL,rplJ,rplK,nusG,rpsF,rpsR,rplI,atpC,rpsP,rimM,rplS,rpsO,rpsU,rplU,rplT,rpmI,ALF11771.1
STRING clusters	CL:129	Ribosome	29	57	1.14	3.06	9.43e-20	1426.AOT13_02230,1426.AOT13_02235,1426.AOT13_02260,1426.AOT13_02270,1426.AOT13_02305,1426.AOT13_02315,1426.AOT13_02320,1426.AOT13_02325,1426.AOT13_02350,1426.AOT13_02360,1426.AOT13_02365,1426.AOT13_02375,1426.AOT13_02380,1426.AOT13_02390,1426.AOT13_02405,1426.AOT13_02420,1426.AOT13_02450,1426.AOT13_02455,1426.AOT13_02465,1426.AOT13_03155,1426.AOT13_03165,1426.AOT13_03180,1426.AOT13_08960,1426.AOT…	ALF08946.1,rplM,rplQ,rpsK,rplO,rpsE,rplR,rplF,rplN,rpmC,rplP,rplV,rpsS,rplW,rpsJ,rpsG,rplL,rplJ,rplK,rpsF,rpsR,rplI,rpsP,rpsO,rpsU,rplU,rplT,rpmI,ALF11771.1
STRING clusters	CL:130	Ribosome	28	51	1.17	3.16	9.43e-20	1426.AOT13_02230,1426.AOT13_02235,1426.AOT13_02260,1426.AOT13_02270,1426.AOT13_02305,1426.AOT13_02315,1426.AOT13_02320,1426.AOT13_02325,1426.AOT13_02350,1426.AOT13_02360,1426.AOT13_02365,1426.AOT13_02375,1426.AOT13_02380,1426.AOT13_02390,1426.AOT13_02405,1426.AOT13_02420,1426.AOT13_02450,1426.AOT13_02455,1426.AOT13_02465,1426.AOT13_03155,1426.AOT13_03165,1426.AOT13_03180,1426.AOT13_08960,1426.AOT…	ALF08946.1,rplM,rplQ,rpsK,rplO,rpsE,rplR,rplF,rplN,rpmC,rplP,rplV,rpsS,rplW,rpsJ,rpsG,rplL,rplJ,rplK,rpsF,rpsR,rplI,rpsP,rpsO,rplU,rplT,rpmI,ALF11771.1
STRING clusters	CL:115	Ribosome, and Translation regulator activity	35	103	0.96	2.51	9.87e-20	1426.AOT13_02230,1426.AOT13_02235,1426.AOT13_02260,1426.AOT13_02270,1426.AOT13_02285,1426.AOT13_02305,1426.AOT13_02315,1426.AOT13_02320,1426.AOT13_02325,1426.AOT13_02350,1426.AOT13_02360,1426.AOT13_02365,1426.AOT13_02375,1426.AOT13_02380,1426.AOT13_02390,1426.AOT13_02405,1426.AOT13_02420,1426.AOT13_02450,1426.AOT13_02455,1426.AOT13_02465,1426.AOT13_02470,1426.AOT13_03155,1426.AOT13_03165,1426.AOT…	ALF08946.1,rplM,rplQ,rpsK,infA,rplO,rpsE,rplR,rplF,rplN,rpmC,rplP,rplV,rpsS,rplW,rpsJ,rpsG,rplL,rplJ,rplK,nusG,rpsF,rpsR,rplI,atpC,rpsP,rimM,rplS,rpsO,ALF10682.1,rpsU,rplU,rplT,rpmI,ALF11771.1
STRING clusters	CL:133	Ribosome	25	44	1.18	3.01	6.87e-18	1426.AOT13_02230,1426.AOT13_02235,1426.AOT13_02260,1426.AOT13_02270,1426.AOT13_02305,1426.AOT13_02315,1426.AOT13_02320,1426.AOT13_02325,1426.AOT13_02350,1426.AOT13_02360,1426.AOT13_02365,1426.AOT13_02375,1426.AOT13_02380,1426.AOT13_02390,1426.AOT13_02405,1426.AOT13_02420,1426.AOT13_02450,1426.AOT13_02455,1426.AOT13_02465,1426.AOT13_03155,1426.AOT13_03165,1426.AOT13_03180,1426.AOT13_08960,1426.AOT…	ALF08946.1,rplM,rplQ,rpsK,rplO,rpsE,rplR,rplF,rplN,rpmC,rplP,rplV,rpsS,rplW,rpsJ,rpsG,rplL,rplJ,rplK,rpsF,rpsR,rplI,rpsP,rpsO,rplU
STRING clusters	CL:111	Translation, and Proton-transporting ATP synthase complex	36	148	0.82	1.92	1.86e-16	1426.AOT13_02230,1426.AOT13_02235,1426.AOT13_02260,1426.AOT13_02270,1426.AOT13_02285,1426.AOT13_02305,1426.AOT13_02315,1426.AOT13_02320,1426.AOT13_02325,1426.AOT13_02350,1426.AOT13_02360,1426.AOT13_02365,1426.AOT13_02375,1426.AOT13_02380,1426.AOT13_02390,1426.AOT13_02405,1426.AOT13_02420,1426.AOT13_02450,1426.AOT13_02455,1426.AOT13_02465,1426.AOT13_02470,1426.AOT13_03155,1426.AOT13_03165,1426.AOT…	ALF08946.1,rplM,rplQ,rpsK,infA,rplO,rpsE,rplR,rplF,rplN,rpmC,rplP,rplV,rpsS,rplW,rpsJ,rpsG,rplL,rplJ,rplK,nusG,rpsF,rpsR,rplI,atpC,rpsP,rimM,rplS,frr,rpsO,ALF10682.1,rpsU,rplU,rplT,rpmI,ALF11771.1
STRING clusters	CL:109	Mixed, incl. Translation, and Protein export	39	181	0.76	1.78	1.89e-16	1426.AOT13_02230,1426.AOT13_02235,1426.AOT13_02260,1426.AOT13_02270,1426.AOT13_02285,1426.AOT13_02305,1426.AOT13_02315,1426.AOT13_02320,1426.AOT13_02325,1426.AOT13_02350,1426.AOT13_02360,1426.AOT13_02365,1426.AOT13_02375,1426.AOT13_02380,1426.AOT13_02390,1426.AOT13_02405,1426.AOT13_02420,1426.AOT13_02450,1426.AOT13_02455,1426.AOT13_02465,1426.AOT13_02470,1426.AOT13_03155,1426.AOT13_03165,1426.AOT…	ALF08946.1,rplM,rplQ,rpsK,infA,rplO,rpsE,rplR,rplF,rplN,rpmC,rplP,rplV,rpsS,rplW,rpsJ,rpsG,rplL,rplJ,rplK,nusG,rpsF,rpsR,rplI,atpC,rpsP,rimM,rplS,frr,rpsO,cspD,ALF10682.1,tatA,rpsU,rplU,engB,rplT,rpmI,ALF11771.1
STRING clusters	CL:110	Translation, and Protein export	37	160	0.79	1.86	2.09e-16	1426.AOT13_02230,1426.AOT13_02235,1426.AOT13_02260,1426.AOT13_02270,1426.AOT13_02285,1426.AOT13_02305,1426.AOT13_02315,1426.AOT13_02320,1426.AOT13_02325,1426.AOT13_02350,1426.AOT13_02360,1426.AOT13_02365,1426.AOT13_02375,1426.AOT13_02380,1426.AOT13_02390,1426.AOT13_02405,1426.AOT13_02420,1426.AOT13_02450,1426.AOT13_02455,1426.AOT13_02465,1426.AOT13_02470,1426.AOT13_03155,1426.AOT13_03165,1426.AOT…	ALF08946.1,rplM,rplQ,rpsK,infA,rplO,rpsE,rplR,rplF,rplN,rpmC,rplP,rplV,rpsS,rplW,rpsJ,rpsG,rplL,rplJ,rplK,nusG,rpsF,rpsR,rplI,atpC,rpsP,rimM,rplS,frr,rpsO,ALF10682.1,tatA,rpsU,rplU,rplT,rpmI,ALF11771.1
STRING clusters	CL:107	Mixed, incl. Translation, and Protein export	40	200	0.73	1.69	5.12e-16	1426.AOT13_02230,1426.AOT13_02235,1426.AOT13_02260,1426.AOT13_02270,1426.AOT13_02285,1426.AOT13_02305,1426.AOT13_02315,1426.AOT13_02320,1426.AOT13_02325,1426.AOT13_02350,1426.AOT13_02360,1426.AOT13_02365,1426.AOT13_02375,1426.AOT13_02380,1426.AOT13_02390,1426.AOT13_02405,1426.AOT13_02420,1426.AOT13_02450,1426.AOT13_02455,1426.AOT13_02465,1426.AOT13_02470,1426.AOT13_03155,1426.AOT13_03165,1426.AOT…	ALF08946.1,rplM,rplQ,rpsK,infA,rplO,rpsE,rplR,rplF,rplN,rpmC,rplP,rplV,rpsS,rplW,rpsJ,rpsG,rplL,rplJ,rplK,nusG,rpsF,rpsR,rplI,atpC,rpsP,rimM,rplS,frr,rpsO,cspD,ALF10682.1,tatA,rluB,rpsU,rplU,engB,rplT,rpmI,ALF11771.1
STRING clusters	CL:135	Ribosome	22	39	1.18	2.77	9.15e-16	1426.AOT13_02230,1426.AOT13_02235,1426.AOT13_02260,1426.AOT13_02270,1426.AOT13_02305,1426.AOT13_02315,1426.AOT13_02320,1426.AOT13_02325,1426.AOT13_02350,1426.AOT13_02360,1426.AOT13_02365,1426.AOT13_02375,1426.AOT13_02380,1426.AOT13_02390,1426.AOT13_02405,1426.AOT13_02420,1426.AOT13_02450,1426.AOT13_02455,1426.AOT13_02465,1426.AOT13_03155,1426.AOT13_08960,1426.AOT13_09325	ALF08946.1,rplM,rplQ,rpsK,rplO,rpsE,rplR,rplF,rplN,rpmC,rplP,rplV,rpsS,rplW,rpsJ,rpsG,rplL,rplJ,rplK,rpsF,rpsP,rpsO
STRING clusters	CL:136	Ribosome	17	34	1.13	2.11	2.30e-11	1426.AOT13_02235,1426.AOT13_02270,1426.AOT13_02305,1426.AOT13_02315,1426.AOT13_02320,1426.AOT13_02325,1426.AOT13_02350,1426.AOT13_02360,1426.AOT13_02365,1426.AOT13_02375,1426.AOT13_02380,1426.AOT13_02390,1426.AOT13_02405,1426.AOT13_02420,1426.AOT13_02450,1426.AOT13_02455,1426.AOT13_02465	rplM,rpsK,rplO,rpsE,rplR,rplF,rplN,rpmC,rplP,rplV,rpsS,rplW,rpsJ,rpsG,rplL,rplJ,rplK
STRING clusters	CL:138	Ribosome	14	29	1.11	1.76	4.09e-09	1426.AOT13_02235,1426.AOT13_02270,1426.AOT13_02305,1426.AOT13_02315,1426.AOT13_02320,1426.AOT13_02325,1426.AOT13_02350,1426.AOT13_02360,1426.AOT13_02365,1426.AOT13_02375,1426.AOT13_02380,1426.AOT13_02390,1426.AOT13_02405,1426.AOT13_02420	rplM,rpsK,rplO,rpsE,rplR,rplF,rplN,rpmC,rplP,rplV,rpsS,rplW,rpsJ,rpsG
STRING clusters	CL:203	Translation elongation factor EF1B/ribosomal protein S6, and Ribosome	5	5	1.43	0.89	0.00049	1426.AOT13_02230,1426.AOT13_02260,1426.AOT13_03155,1426.AOT13_08960,1426.AOT13_09325	ALF08946.1,rplQ,rpsF,rpsP,rpsO
STRING clusters	CL:140	rRNA-binding	6	17	0.98	0.59	0.0045	1426.AOT13_02270,1426.AOT13_02350,1426.AOT13_02365,1426.AOT13_02380,1426.AOT13_02405,1426.AOT13_02420	rpsK,rplN,rplP,rpsS,rpsJ,rpsG
STRING clusters	CL:178	Mixed, incl. Large ribosomal subunit, and KOW (Kyprides, Ouzounis, Woese) motif.	4	6	1.25	0.53	0.0105	1426.AOT13_02320,1426.AOT13_02325,1426.AOT13_02360,1426.AOT13_02375	rplR,rplF,rpmC,rplV
STRING clusters	CL:1553	Mixed, incl. Iron-sulfur cluster assembly, and Sulfur relay system	7	39	0.68	0.35	0.0386	1426.AOT13_00170,1426.AOT13_00200,1426.AOT13_00330,1426.AOT13_17190,1426.AOT13_17220,1426.AOT13_17230,1426.AOT13_17275	sufA,ALF08590.1,ALF08614.1,greA,yrzB,yrzL,cymR
KEGG	ptl03010	Ribosome	29	56	1.14	3.11	5.22e-20	1426.AOT13_02230,1426.AOT13_02235,1426.AOT13_02260,1426.AOT13_02270,1426.AOT13_02305,1426.AOT13_02315,1426.AOT13_02320,1426.AOT13_02325,1426.AOT13_02350,1426.AOT13_02360,1426.AOT13_02365,1426.AOT13_02375,1426.AOT13_02380,1426.AOT13_02390,1426.AOT13_02405,1426.AOT13_02420,1426.AOT13_02450,1426.AOT13_02455,1426.AOT13_02465,1426.AOT13_03155,1426.AOT13_03165,1426.AOT13_03180,1426.AOT13_08960,1426.AOT…	ALF08946.1,rplM,rplQ,rpsK,rplO,rpsE,rplR,rplF,rplN,rpmC,rplP,rplV,rpsS,rplW,rpsJ,rpsG,rplL,rplJ,rplK,rpsF,rpsR,rplI,rpsP,rplS,rpsO,rpsU,rplU,rplT,rpmI
COMPARTMENTS	GOCC:0005840	Ribosome	22	47	1.1	2.35	1.09e-13	1426.AOT13_02230,1426.AOT13_02235,1426.AOT13_02270,1426.AOT13_02305,1426.AOT13_02315,1426.AOT13_02320,1426.AOT13_02350,1426.AOT13_02360,1426.AOT13_02380,1426.AOT13_02390,1426.AOT13_02405,1426.AOT13_02420,1426.AOT13_02450,1426.AOT13_02455,1426.AOT13_02465,1426.AOT13_03155,1426.AOT13_03165,1426.AOT13_08960,1426.AOT13_09325,1426.AOT13_16955,1426.AOT13_17480,1426.AOT13_18035	ALF08946.1,rplM,rpsK,rplO,rpsE,rplR,rplN,rpmC,rpsS,rplW,rpsJ,rpsG,rplL,rplJ,rplK,rpsF,rpsR,rpsP,rpsO,rpsU,rplU,rpmI
COMPARTMENTS	GOCC:0043228	Non-membrane-bounded organelle	29	167	0.67	1.21	2.34e-09	1426.AOT13_01125,1426.AOT13_02230,1426.AOT13_02235,1426.AOT13_02260,1426.AOT13_02270,1426.AOT13_02305,1426.AOT13_02315,1426.AOT13_02320,1426.AOT13_02350,1426.AOT13_02360,1426.AOT13_02380,1426.AOT13_02390,1426.AOT13_02405,1426.AOT13_02420,1426.AOT13_02450,1426.AOT13_02455,1426.AOT13_02465,1426.AOT13_02940,1426.AOT13_02950,1426.AOT13_03155,1426.AOT13_03165,1426.AOT13_08960,1426.AOT13_09325,1426.AOT…	ALF08757.1,ALF08946.1,rplM,rplQ,rpsK,rplO,rpsE,rplR,rplN,rpmC,rpsS,rplW,rpsJ,rpsG,rplL,rplJ,rplK,ALF09063.1,ALF09065.1,rpsF,rpsR,rpsP,rpsO,ALF10324.1,ALF12103.1,rpsU,rplU,trxA_1,rpmI
COMPARTMENTS	GOCC:0043232	Intracellular non-membrane-bounded organelle	27	143	0.71	1.26	2.34e-09	1426.AOT13_02230,1426.AOT13_02235,1426.AOT13_02260,1426.AOT13_02270,1426.AOT13_02305,1426.AOT13_02315,1426.AOT13_02320,1426.AOT13_02350,1426.AOT13_02360,1426.AOT13_02380,1426.AOT13_02390,1426.AOT13_02405,1426.AOT13_02420,1426.AOT13_02450,1426.AOT13_02455,1426.AOT13_02465,1426.AOT13_02940,1426.AOT13_02950,1426.AOT13_03155,1426.AOT13_03165,1426.AOT13_08960,1426.AOT13_09325,1426.AOT13_15580,1426.AOT…	ALF08946.1,rplM,rplQ,rpsK,rplO,rpsE,rplR,rplN,rpmC,rpsS,rplW,rpsJ,rpsG,rplL,rplJ,rplK,ALF09063.1,ALF09065.1,rpsF,rpsR,rpsP,rpsO,ALF12103.1,rpsU,rplU,trxA_1,rpmI
COMPARTMENTS	GOCC:0005622	Intracellular	81	1297	0.23	0.57	9.09e-07	1426.AOT13_00170,1426.AOT13_00200,1426.AOT13_00330,1426.AOT13_00395,1426.AOT13_00850,1426.AOT13_00910,1426.AOT13_01020,1426.AOT13_02230,1426.AOT13_02235,1426.AOT13_02260,1426.AOT13_02270,1426.AOT13_02285,1426.AOT13_02305,1426.AOT13_02315,1426.AOT13_02320,1426.AOT13_02325,1426.AOT13_02350,1426.AOT13_02360,1426.AOT13_02365,1426.AOT13_02375,1426.AOT13_02380,1426.AOT13_02390,1426.AOT13_02405,1426.AOT…	sufA,ALF08590.1,ALF08614.1,ALF08627.1,hisD,uvrA,ALF08740.1,ALF08946.1,rplM,rplQ,rpsK,infA,rplO,rpsE,rplR,rplF,rplN,rpmC,rplP,rplV,rpsS,rplW,rpsJ,rpsG,rplL,rplJ,rplK,nusG,ALF09032.1,ALF09063.1,ALF09065.1,ALF09080.1,rpsF,rpsR,rplI,ALF09144.1,atpC,ALF09439.1,ALF09470.1,ALF12001.1,ALF09559.1,ALF09601.1,ALF09662.1,mtnD,ptsH,ALF09999.1,def,ALF10019.1,rpsP,rimM,rplS,ALF10162.1,frr,rpsO,cspD,ALF10414.1,A…
COMPARTMENTS	GOCC:0043226	Organelle	36	366	0.42	0.72	4.53e-06	1426.AOT13_01125,1426.AOT13_02230,1426.AOT13_02235,1426.AOT13_02260,1426.AOT13_02270,1426.AOT13_02305,1426.AOT13_02315,1426.AOT13_02320,1426.AOT13_02325,1426.AOT13_02350,1426.AOT13_02360,1426.AOT13_02365,1426.AOT13_02375,1426.AOT13_02380,1426.AOT13_02390,1426.AOT13_02405,1426.AOT13_02420,1426.AOT13_02450,1426.AOT13_02455,1426.AOT13_02465,1426.AOT13_02940,1426.AOT13_02950,1426.AOT13_03155,1426.AOT…	ALF08757.1,ALF08946.1,rplM,rplQ,rpsK,rplO,rpsE,rplR,rplF,rplN,rpmC,rplP,rplV,rpsS,rplW,rpsJ,rpsG,rplL,rplJ,rplK,ALF09063.1,ALF09065.1,rpsF,rpsR,ALF09601.1,rpsP,rplS,rpsO,ALF10324.1,ALF12103.1,ybeY,rpsU,rplU,trxA_1,rplT,rpmI
COMPARTMENTS	GOCC:0043229	Intracellular organelle	34	339	0.43	0.71	6.26e-06	1426.AOT13_02230,1426.AOT13_02235,1426.AOT13_02260,1426.AOT13_02270,1426.AOT13_02305,1426.AOT13_02315,1426.AOT13_02320,1426.AOT13_02325,1426.AOT13_02350,1426.AOT13_02360,1426.AOT13_02365,1426.AOT13_02375,1426.AOT13_02380,1426.AOT13_02390,1426.AOT13_02405,1426.AOT13_02420,1426.AOT13_02450,1426.AOT13_02455,1426.AOT13_02465,1426.AOT13_02940,1426.AOT13_02950,1426.AOT13_03155,1426.AOT13_03165,1426.AOT…	ALF08946.1,rplM,rplQ,rpsK,rplO,rpsE,rplR,rplF,rplN,rpmC,rplP,rplV,rpsS,rplW,rpsJ,rpsG,rplL,rplJ,rplK,ALF09063.1,ALF09065.1,rpsF,rpsR,ALF09601.1,rpsP,rplS,rpsO,ALF12103.1,ybeY,rpsU,rplU,trxA_1,rplT,rpmI
COMPARTMENTS	GOCC:0044391	Ribosomal subunit	10	26	1.01	1.12	1.13e-05	1426.AOT13_02230,1426.AOT13_02270,1426.AOT13_02305,1426.AOT13_02315,1426.AOT13_02350,1426.AOT13_02380,1426.AOT13_02420,1426.AOT13_02465,1426.AOT13_03165,1426.AOT13_09325	ALF08946.1,rpsK,rplO,rpsE,rplN,rpsS,rpsG,rplK,rpsR,rpsO
COMPARTMENTS	GOCC:0022626	Cytosolic ribosome	8	21	1.01	0.91	0.00015	1426.AOT13_02230,1426.AOT13_02270,1426.AOT13_02305,1426.AOT13_02315,1426.AOT13_02420,1426.AOT13_02465,1426.AOT13_03165,1426.AOT13_09325	ALF08946.1,rpsK,rplO,rpsE,rpsG,rplK,rpsR,rpsO
COMPARTMENTS	GOCC:0015935	Small ribosomal subunit	7	16	1.07	0.87	0.00027	1426.AOT13_02230,1426.AOT13_02270,1426.AOT13_02315,1426.AOT13_02380,1426.AOT13_02420,1426.AOT13_03165,1426.AOT13_09325	ALF08946.1,rpsK,rpsE,rpsS,rpsG,rpsR,rpsO
COMPARTMENTS	GOCC:0022627	Cytosolic small ribosomal subunit	6	15	1.03	0.7	0.0016	1426.AOT13_02230,1426.AOT13_02270,1426.AOT13_02315,1426.AOT13_02420,1426.AOT13_03165,1426.AOT13_09325	ALF08946.1,rpsK,rpsE,rpsG,rpsR,rpsO
COMPARTMENTS	GOCC:0005737	Cytoplasm	55	921	0.21	0.4	0.0019	1426.AOT13_00170,1426.AOT13_00200,1426.AOT13_00330,1426.AOT13_00395,1426.AOT13_00850,1426.AOT13_01020,1426.AOT13_02230,1426.AOT13_02270,1426.AOT13_02285,1426.AOT13_02305,1426.AOT13_02315,1426.AOT13_02325,1426.AOT13_02365,1426.AOT13_02375,1426.AOT13_02420,1426.AOT13_02465,1426.AOT13_02470,1426.AOT13_02755,1426.AOT13_02940,1426.AOT13_03060,1426.AOT13_03165,1426.AOT13_05095,1426.AOT13_05485,1426.AOT…	sufA,ALF08590.1,ALF08614.1,ALF08627.1,hisD,ALF08740.1,ALF08946.1,rpsK,infA,rplO,rpsE,rplF,rplP,rplV,rpsG,rplK,nusG,ALF09032.1,ALF09063.1,ALF09080.1,rpsR,ALF09439.1,ALF12001.1,ALF09601.1,ALF09662.1,mtnD,ptsH,def,ALF10019.1,rpsP,rimM,rplS,ALF10162.1,frr,rpsO,cspD,ALF10414.1,ALF10669.1,copZ,ALF10980.1,celB,rluB,cdd,ybeY,greA,minC,engB,ilvH,ALF11714.1,ALF11716.1,ALF11717.1,trxA_1,rplT,ALF11771.1,ALF1…
COMPARTMENTS	GOCC:0005829	Cytosol	32	420	0.31	0.45	0.0019	1426.AOT13_00170,1426.AOT13_00330,1426.AOT13_00395,1426.AOT13_00850,1426.AOT13_01020,1426.AOT13_02230,1426.AOT13_02270,1426.AOT13_02305,1426.AOT13_02315,1426.AOT13_02420,1426.AOT13_02465,1426.AOT13_02470,1426.AOT13_02755,1426.AOT13_03060,1426.AOT13_03165,1426.AOT13_05095,1426.AOT13_06470,1426.AOT13_08270,1426.AOT13_08975,1426.AOT13_09325,1426.AOT13_10525,1426.AOT13_13720,1426.AOT13_15120,1426.AOT…	sufA,ALF08614.1,ALF08627.1,hisD,ALF08740.1,ALF08946.1,rpsK,rplO,rpsE,rpsG,rplK,nusG,ALF09032.1,ALF09080.1,rpsR,ALF09439.1,ALF09662.1,def,rimM,rpsO,ALF10414.1,ALF10980.1,celB,rluB,cdd,greA,minC,engB,ALF11716.1,ALF11717.1,trxA_1,ALF11826.1
UniProt Keywords	KW-0689	Ribosomal protein	29	61	1.11	2.89	6.85e-19	1426.AOT13_02230,1426.AOT13_02235,1426.AOT13_02260,1426.AOT13_02270,1426.AOT13_02305,1426.AOT13_02315,1426.AOT13_02320,1426.AOT13_02325,1426.AOT13_02350,1426.AOT13_02360,1426.AOT13_02365,1426.AOT13_02375,1426.AOT13_02380,1426.AOT13_02390,1426.AOT13_02405,1426.AOT13_02420,1426.AOT13_02450,1426.AOT13_02455,1426.AOT13_02465,1426.AOT13_03155,1426.AOT13_03165,1426.AOT13_03180,1426.AOT13_08960,1426.AOT…	ALF08946.1,rplM,rplQ,rpsK,rplO,rpsE,rplR,rplF,rplN,rpmC,rplP,rplV,rpsS,rplW,rpsJ,rpsG,rplL,rplJ,rplK,rpsF,rpsR,rplI,rpsP,rplS,rpsO,rpsU,rplU,rplT,rpmI
UniProt Keywords	KW-0699	rRNA-binding	20	41	1.12	2.32	4.03e-13	1426.AOT13_02270,1426.AOT13_02285,1426.AOT13_02305,1426.AOT13_02315,1426.AOT13_02320,1426.AOT13_02325,1426.AOT13_02350,1426.AOT13_02365,1426.AOT13_02375,1426.AOT13_02380,1426.AOT13_02390,1426.AOT13_02420,1426.AOT13_02455,1426.AOT13_02465,1426.AOT13_03155,1426.AOT13_03165,1426.AOT13_03180,1426.AOT13_09325,1426.AOT13_17480,1426.AOT13_18030	rpsK,infA,rplO,rpsE,rplR,rplF,rplN,rplP,rplV,rpsS,rplW,rpsG,rplJ,rplK,rpsF,rpsR,rplI,rpsO,rplU,rplT
UniProt Keywords	KW-0694	RNA-binding	24	86	0.88	1.72	1.19e-11	1426.AOT13_02270,1426.AOT13_02285,1426.AOT13_02305,1426.AOT13_02315,1426.AOT13_02320,1426.AOT13_02325,1426.AOT13_02350,1426.AOT13_02365,1426.AOT13_02375,1426.AOT13_02380,1426.AOT13_02390,1426.AOT13_02420,1426.AOT13_02455,1426.AOT13_02465,1426.AOT13_02755,1426.AOT13_03060,1426.AOT13_03155,1426.AOT13_03165,1426.AOT13_03180,1426.AOT13_09325,1426.AOT13_15970,1426.AOT13_16460,1426.AOT13_17480,1426.AOT…	rpsK,infA,rplO,rpsE,rplR,rplF,rplN,rplP,rplV,rpsS,rplW,rpsG,rplJ,rplK,ALF09032.1,ALF09080.1,rpsF,rpsR,rplI,rpsO,rluB,nusB,rplU,rplT
UniProt Keywords	KW-0598	Phosphotransferase system	5	16	0.92	0.39	0.0320	1426.AOT13_03400,1426.AOT13_05270,1426.AOT13_08100,1426.AOT13_10525,1426.AOT13_15120	ALF09144.1,ALF09470.1,ptsH,ALF10414.1,celB

## Sheet: enrichment_turquoise
#category	term ID	term description	observed gene count	background gene count	strength	signal	false discovery rate	matching proteins in your network (IDs)	matching proteins in your network (labels)
GO Component	GO:0005737	Cytoplasm	36	1218	0.22	0.27	0.0210	1426.AOT13_00080,1426.AOT13_00770,1426.AOT13_00785,1426.AOT13_02775,1426.AOT13_02855,1426.AOT13_02865,1426.AOT13_03260,1426.AOT13_03940,1426.AOT13_04565,1426.AOT13_04720,1426.AOT13_06180,1426.AOT13_06775,1426.AOT13_07105,1426.AOT13_07560,1426.AOT13_08060,1426.AOT13_08245,1426.AOT13_08505,1426.AOT13_08690,1426.AOT13_09200,1426.AOT13_11625,1426.AOT13_11855,1426.AOT13_14670,1426.AOT13_15470,1426.AOT…	ALF08569.1,ALF08694.1,clpP,mfd,tatD,abrB,ALF09117.1,fabZ,ALF09344.1,purS,cheY_4,hit,ALF09781.1,ALF09870.1,ALF09960.1,ykuV,coaD,ALF10076.1,ALF10173.1,ALF10607.1,rraA,ALF11157.1,mgsA,ppa,ALF11360.1,nagB,deoA,ALF11436.1,ALF11439.1,ALF11455.1,yqgX,yrrK,nrdR,ALF11805.1,yjjX,fosB
GO Component	GO:0005622	Intracellular anatomical structure	37	1338	0.2	0.25	0.0337	1426.AOT13_00080,1426.AOT13_00770,1426.AOT13_00785,1426.AOT13_02775,1426.AOT13_02855,1426.AOT13_02865,1426.AOT13_03260,1426.AOT13_03940,1426.AOT13_04565,1426.AOT13_04720,1426.AOT13_06180,1426.AOT13_06775,1426.AOT13_07105,1426.AOT13_07560,1426.AOT13_08060,1426.AOT13_08245,1426.AOT13_08505,1426.AOT13_08690,1426.AOT13_09200,1426.AOT13_11625,1426.AOT13_11855,1426.AOT13_14670,1426.AOT13_15470,1426.AOT…	ALF08569.1,ALF08694.1,clpP,mfd,tatD,abrB,ALF09117.1,fabZ,ALF09344.1,purS,cheY_4,hit,ALF09781.1,ALF09870.1,ALF09960.1,ykuV,coaD,ALF10076.1,ALF10173.1,ALF10607.1,rraA,ALF11157.1,mgsA,ppa,ALF11360.1,nagB,deoA,ALF11436.1,ALF11439.1,ALF11455.1,yqgX,yrrK,nrdR,ALF11805.1,yjjX,ALF11871.1,fosB
Reactome	MAP-9637628	Modulation by Mtb of host immune system	3	7	1.39	0.64	0.0087	1426.AOT13_00080,1426.AOT13_03725,1426.AOT13_05605	ALF08569.1,ALF09207.1,ALF09530.1
Reactome	MAP-9635465	Suppression of apoptosis	2	4	1.45	0.52	0.0228	1426.AOT13_03725,1426.AOT13_05605	ALF09207.1,ALF09530.1
Reactome	MAP-9636467	Blockage of phagosome acidification	2	3	1.58	0.53	0.0228	1426.AOT13_03725,1426.AOT13_05605	ALF09207.1,ALF09530.1

## Sheet: enrichment_yellow
#category	term ID	term description	observed gene count	background gene count	strength	signal	false discovery rate	matching proteins in your network (IDs)	matching proteins in your network (labels)
STRING clusters	CL:1979	Glyoxylate and dicarboxylate metabolism, and Lactate metabolic process	6	20	1.04	0.39	0.0379	1426.AOT13_10860,1426.AOT13_14220,1426.AOT13_14225,1426.AOT13_14230,1426.AOT13_14235,1426.AOT13_14240	ALF12053.1,ALF11075.1,ALF11076.1,glcE,ALF12089.1,ALF11078.1
STRING clusters	CL:1985	Glycolate oxidase complex, and 4Fe-4S dicluster domain	4	5	1.47	0.41	0.0379	1426.AOT13_10860,1426.AOT13_14220,1426.AOT13_14225,1426.AOT13_14230	ALF12053.1,ALF11075.1,ALF11076.1,glcE
STRING clusters	CL:2703	Mixed, incl. Glucan metabolic process, and Alpha-D-phosphohexomutase superfamily	5	13	1.15	0.4	0.0379	1426.AOT13_12380,1426.AOT13_18705,1426.AOT13_18710,1426.AOT13_18720,1426.AOT13_18725	ALF10750.1,ALF11899.1,glgA,glgC,glgB
STRING clusters	CL:2706	Glucan metabolic process	4	5	1.47	0.41	0.0379	1426.AOT13_18705,1426.AOT13_18710,1426.AOT13_18720,1426.AOT13_18725	ALF11899.1,glgA,glgC,glgB
STRING clusters	CL:5783	Response to virus	5	15	1.09	0.4	0.0379	1426.AOT13_05150,1426.AOT13_05165,1426.AOT13_12490,1426.AOT13_12500,1426.AOT13_12505	ALF09449.1,ALF11995.1,ALF10768.1,ALF10770.1,ALF10771.1
