# Supplementary material for: Analysis of Proteome Dynamics in Early-Stage Sporulation-Inhibited Variants of Parageobacillus thermoglucosidasius
Source: Int J Mol Sci. 2025 Dec 4;26(23):11735. doi: 10.3390/ijms262311735 (PMC12692396; doi:10.3390/ijms262311735)
Supplement: Supplementary file 1 [file ijms-26-11735-s001.zip › TableS6.xlsx]

## Sheet: Sheet1
Proteome acc.	Locus tag (GB)	Locus tag (RS)	Gene (GB)	Gene (RS)	Product (GB)	Product (RS)	KO (KEGG)	Desc. (KEGG)
UPI000004A1E8	AOT13_05975	AOT13_RS05985			L-lactate dehydrogenase	L-lactate dehydrogenase	K00016	LDH, ldh; L-lactate dehydrogenase [EC:1.1.1.27]
UPI00000B3859	AOT13_16995	AOT13_RS17015		grpE	molecular chaperone GrpE	nucleotide exchange factor GrpE	K03687	GRPE; molecular chaperone GrpE
UPI00000B9374	AOT13_16985	AOT13_RS17005		dnaJ	molecular chaperone DnaJ	molecular chaperone DnaJ	K03686	dnaJ; molecular chaperone DnaJ
UPI0000110B99	AOT13_09855	AOT13_RS09870		cspD	cold-shock protein	cold-shock protein CspD	K03704	cspA; cold shock protein
UPI00001275FC	AOT13_04585	AOT13_RS04595		groES	chaperonin	co-chaperone GroES	K04078	groES, HSPE1; chaperonin GroES
UPI0000134014	AOT13_02280	AOT13_RS02295	rpmJ	rpmJ	50S ribosomal protein L36	50S ribosomal protein L36	K02919	RP-L36, MRPL36, rpmJ; large subunit ribosomal protein L36
UPI0000139031	AOT13_11570	AOT13_RS11585		xylA	xylose isomerase	xylose isomerase	K01805	xylA; xylose isomerase [EC:5.3.1.5]
UPI00003BE9FF	AOT13_16420	AOT13_RS16440		recN	DNA repair protein RecN	DNA repair protein RecN	K03631	recN; DNA repair protein RecN (Recombination protein N)
UPI0000496918	AOT13_02805	AOT13_RS02815		spoVG	septation protein spoVG	septation regulator SpoVG	K06412	spoVG; stage V sporulation protein G
UPI0000496960	AOT13_02335	AOT13_RS02350	rpsN		30S ribosomal protein S14	type Z 30S ribosomal protein S14	K02954	RP-S14, MRPS14, rpsN; small subunit ribosomal protein S14
UPI00004969D0	AOT13_04415	AOT13_RS04425		ndoA	PemK family transcriptional regulator	type II toxin-antitoxin system endoribonuclease NdoA	K07171	mazF, ndoA, chpA; mRNA interferase MazF [EC:3.1.-.-]
UPI0000496DEB	AOT13_09475	AOT13_RS09490		spoVS	stage V sporulation protein S	stage V sporulation protein SpoVS	K06416	spoVS; stage V sporulation protein S
UPI0000497633	AOT13_03075	AOT13_RS03090		rpmH	50S ribosomal protein L34	50S ribosomal protein L34	K02914	RP-L34, MRPL34, rpmH; large subunit ribosomal protein L34
UPI000059EF61
UPI000060079B	AOT13_15630	AOT13_RS15655			DNA-binding protein	HU family DNA-binding protein	K03530	hupB; DNA-binding protein HU-beta
UPI0000F6CA61	AOT13_03770	AOT13_RS03780		atpE	ATP synthase F0F1 subunit C	F0F1 ATP synthase subunit C	K02110	ATPF0C, atpE; F-type H+-transporting ATPase subunit c
UPI0000F6CA77
UPI000165AA97
UPI0001663A25
UPI0001663A2F
UPI0001713467	AOT13_09145	AOT13_RS09160			chemotaxis protein CheY	response regulator	K03413	cheY; two-component system, chemotaxis family, chemotaxis protein CheY
UPI00017136F3	AOT13_12815	AOT13_RS12830			multidrug ABC transporter ATP-binding protein	ABC transporter ATP-binding protein	K01990	ABC-2.A; ABC-2 type transport system ATP-binding protein
UPI00017137CE	AOT13_02360	AOT13_RS02375		rpmC	50S ribosomal protein L29	50S ribosomal protein L29	K02904	RP-L29, rpmC; large subunit ribosomal protein L29
UPI00017137EC	AOT13_02350	AOT13_RS02365		rplN	50S ribosomal protein L14	50S ribosomal protein L14	K02874	RP-L14, MRPL14, rplN; large subunit ribosomal protein L14
UPI00017137ED	AOT13_02355	AOT13_RS02370		rpsQ	30S ribosomal protein S17	30S ribosomal protein S17	K02961	RP-S17, MRPS17, rpsQ; small subunit ribosomal protein S17
UPI00017138AA	AOT13_07395	AOT13_RS07405		spxA	ArsR family transcriptional regulator	transcriptional regulator SpxA	K16509	spxA; regulatory protein spx
UPI00017139B1	AOT13_02380	AOT13_RS02395		rpsS	30S ribosomal protein S19	30S ribosomal protein S19	K02965	RP-S19, RSM19, rpsS; small subunit ribosomal protein S19
UPI0001713EE6	AOT13_16310	AOT13_RS16330			hypothetical protein	hypothetical protein
UPI000171418F	AOT13_16315	AOT13_RS16335			ABC transporter ATP-binding protein	ABC transporter ATP-binding protein	K02003	ABC.CD.A; putative ABC transport system ATP-binding protein
UPI00017144CD	AOT13_18075	AOT13_RS18100		speD	S-adenosylmethionine decarboxylase	adenosylmethionine decarboxylase	K01611	speD, AMD1; S-adenosylmethionine decarboxylase [EC:4.1.1.50]
UPI0001714B07	AOT13_03165	AOT13_RS03180		rpsR	30S ribosomal protein S18	30S ribosomal protein S18	K02963	RP-S18, MRPS18, rpsR; small subunit ribosomal protein S18
UPI0001714D7A	AOT13_04410	AOT13_RS04420			antitoxin endoai	hypothetical protein	K07723	ndoAI; CopG family transcriptional regulator / antitoxin EndoAI
UPI0001715055	AOT13_02085	AOT13_RS02100			diguanylate cyclase	flavin reductase family protein
UPI0001715384	AOT13_05835	AOT13_RS05845			small%2C acid-soluble spore protein K	small%2C acid-soluble spore protein K	K06428	sspK; small acid-soluble spore protein K (minor)
UPI00017153F5	AOT13_02950	AOT13_RS02960			nucleoid-associated protein	YbaB/EbfC family nucleoid-associated protein	K09747	ebfC; nucleoid-associated protein EbfC
UPI00017157DE	AOT13_08300	AOT13_RS08315			hypothetical protein	hypothetical protein
UPI0001715C20	AOT13_08535	AOT13_RS08550	rpmF	rpmF	50S ribosomal protein L32	50S ribosomal protein L32	K02911	RP-L32, MRPL32, rpmF; large subunit ribosomal protein L32
UPI0001715F1F	AOT13_02750	AOT13_RS02760		yabP	spore coat protein	sporulation protein YabP
UPI0001717427
UPI00017E467F
UPI00017E4ECE
UPI0001858F9E	AOT13_02285	AOT13_RS02300	infA	infA	translation initiation factor IF-1	translation initiation factor IF-1	K02518	infA; translation initiation factor IF-1
UPI0001A5E1A1	AOT13_02405	AOT13_RS02420		rpsJ	30S ribosomal protein S10	30S ribosomal protein S10	K02946	RP-S10, MRPS10, rpsJ; small subunit ribosomal protein S10
UPI0001A5E216	AOT13_08885	AOT13_RS08900		spoVM	stage V sporulation protein M	stage V sporulation protein SpoVM	K06414	spoVM; stage V sporulation protein M
UPI0001A5E296	AOT13_02270	AOT13_RS02285		rpsK	30S ribosomal protein S11	30S ribosomal protein S11	K02948	RP-S11, MRPS11, rpsK; small subunit ribosomal protein S11
UPI0001B0A3D0	AOT13_18860	AOT13_RS18885			Rrf2 family transcriptional regulator	Rrf2 family transcriptional regulator
UPI0001B0A3D3	AOT13_18845	AOT13_RS18870			sugar epimerase	SDR family oxidoreductase
UPI0001B0A3D5	AOT13_18835	AOT13_RS18860		sdaAA	serine dehydratase	L-serine ammonia-lyase%2C iron-sulfur-dependent%2C subunit alpha	K01752	E4.3.1.17, sdaA, sdaB, tdcG; L-serine dehydratase [EC:4.3.1.17]
UPI0001B0A3D9	AOT13_10910	AOT13_RS10925			diguanylate cyclase	sigma-54-dependent Fis family transcriptional regulator	K21405	acoR; sigma-54 dependent transcriptional regulator, acetoin dehydrogenase operon transcriptional activator AcoR
UPI0001B0A3DA	AOT13_10900	AOT13_RS10915			hypothetical protein	MBL fold metallo-hydrolase
UPI0001B0A3DB	AOT13_10895	AOT13_RS10910			TetR family transcriptional regulator	TetR/AcrR family transcriptional regulator
UPI0001B0A3DF	AOT13_10805	AOT13_RS10820			multidrug ABC transporter permease	ABC transporter permease	K25147	berB; beta-exotoxin I transport system permease protein
UPI0001B0A3EA	AOT13_10755	AOT13_RS10770			GCN5 family acetyltransferase	hypothetical protein
UPI0001B0A3EB	AOT13_10750	AOT13_RS10765			hypothetical protein	YdbC family protein
UPI0001B0A3EC	AOT13_10745	AOT13_RS10760			pterin-4-alpha-carbinolamine dehydratase	4a-hydroxytetrahydrobiopterin dehydratase	K01724	PCBD, phhB; 4a-hydroxytetrahydrobiopterin dehydratase [EC:4.2.1.96]
UPI0001B0A3F6	AOT13_07575	AOT13_RS07585		metC	cystathionine gamma-synthase	cystathionine beta-lyase	K01760	metC; cysteine-S-conjugate beta-lyase [EC:4.4.1.13]
UPI0001B0A3FA	AOT13_07555	AOT13_RS07565			acetyltransferase	GNAT family N-acetyltransferase
UPI0001B0A3FE	AOT13_07540	AOT13_RS07550			hypothetical protein	hypothetical protein
UPI0001B0A401	AOT13_07530	AOT13_RS07540			hypothetical protein	DUF421 domain-containing protein
UPI0001B0A402	AOT13_07525	AOT13_RS07535			hypothetical protein	DUF1657 domain-containing protein
UPI0001B0A403	AOT13_07520	AOT13_RS07530		spoVAE	stage V sporulation protein AEB	stage V sporulation protein AE	K06407	spoVAE; stage V sporulation protein AE
UPI0001B0A404	AOT13_07515	AOT13_RS07525		spoVAD	SpoVAD	stage V sporulation protein AD	K06406	spoVAD; stage V sporulation protein AD
UPI0001B0A407	AOT13_07500	AOT13_RS07510			hypothetical protein	DUF1657 domain-containing protein
UPI0001B0A408	AOT13_07495	AOT13_RS07505			hypothetical protein	hypothetical protein
UPI0001B0A40A	AOT13_07490	AOT13_RS07500			sporulation protein	DUF1360 domain-containing protein
UPI0001B0A40B	AOT13_07485	AOT13_RS07495			hypothetical protein	hypothetical protein
UPI0001B0A40C	AOT13_07480	AOT13_RS07490		fabI	enoyl-ACP reductase	enoyl-ACP reductase FabI	K00208	fabI; enoyl-[acyl-carrier protein] reductase I [EC:1.3.1.9 1.3.1.10]
UPI0001B0A40E	AOT13_07470	AOT13_RS07480		prpE	hypothetical protein	bis(5'-nucleosyl)-tetraphosphatase PrpE
UPI0001B0A40F	AOT13_07465	AOT13_RS07475			pseudouridine synthase	RluA family pseudouridine synthase	K06180	rluD; 23S rRNA pseudouridine1911/1915/1917 synthase [EC:5.4.99.23]
UPI0001B0A410	AOT13_07460	AOT13_RS07470	ppnK		inorganic polyphosphate kinase	NAD kinase	K00858	ppnK, NADK; NAD+ kinase [EC:2.7.1.23]
UPI0001B0A411	AOT13_07455	AOT13_RS07465			GTP pyrophosphokinase	GTP pyrophosphokinase family protein	K07816	E2.7.6.5; GTP pyrophosphokinase [EC:2.7.6.5]
UPI0001B0A412	AOT13_07450	AOT13_RS07460			hypothetical protein	hypothetical protein
UPI0001B0A413	AOT13_07445	AOT13_RS07455			hypothetical protein	CYTH domain-containing protein
UPI0001B0A414	AOT13_07440	AOT13_RS07450			lytic transglycosylase	lytic transglycosylase domain-containing protein
UPI0001B0A415	AOT13_07435	AOT13_RS07445			globin	globin	K06886	glbN; hemoglobin
UPI0001B0A416	AOT13_07430	AOT13_RS07440		spxH	dithiol-disulfide isomerase	ClpXP adapter protein SpxH
UPI0001B0A417	AOT13_07425	AOT13_RS07435			hypothetical protein	hypothetical protein
UPI0001B0A41A	AOT13_07410	AOT13_RS07420		cls	cardiolipin synthase	cardiolipin synthase	K06131	clsA_B; cardiolipin synthase A/B [EC:2.7.8.-]
UPI0001B0A41B	AOT13_07405	AOT13_RS07415		mecA	adapter protein MecA	adaptor protein MecA	K16511	mecA1_2; adapter protein MecA 1/2
UPI0001B0A41C	AOT13_07400	AOT13_RS07410			hypothetical protein	TerC family protein
UPI0001B0A41D	AOT13_07390	AOT13_RS07400			hypothetical protein	hypothetical protein
UPI0001B0A41E	AOT13_07385	AOT13_RS07395			peptide ABC transporter ATP-binding protein	ATP-binding cassette domain-containing protein	K10823	oppF; oligopeptide transport system ATP-binding protein
UPI0001B0A41F	AOT13_07380	AOT13_RS07390			peptide ABC transporter ATP-binding protein	ABC transporter ATP-binding protein	K15583	oppD; oligopeptide transport system ATP-binding protein
UPI0001B0A420	AOT13_07375	AOT13_RS07385			diguanylate cyclase	ABC transporter permease	K15582	oppC; oligopeptide transport system permease protein
UPI0001B0A421	AOT13_07370	AOT13_RS07380			peptide ABC transporter permease	ABC transporter permease	K15581	oppB; oligopeptide transport system permease protein
UPI0001B0A423	AOT13_07350	AOT13_RS07360		trpS	tryptophanyl-tRNA synthetase	tryptophan--tRNA ligase	K01867	WARS, trpS; tryptophanyl-tRNA synthetase [EC:6.1.1.2]
UPI0001B0A425	AOT13_07340	AOT13_RS07350			hypothetical protein	hypothetical protein
UPI0001B0A426	AOT13_07335	AOT13_RS07345			cytosolic protein	DUF2268 domain-containing protein
UPI0001B0A429	AOT13_07320	AOT13_RS07330			hypothetical protein	hypothetical protein
UPI0001B0A42A	AOT13_07315	AOT13_RS07325			hypothetical protein	hydrolase
UPI0001B0A42B	AOT13_07310	AOT13_RS07320			hypothetical protein	YjzD family protein
UPI0001B0A42C	AOT13_07305	AOT13_RS07315			MMPL domain-containing protein	MMPL family transporter	K06994	K06994; putative drug exporter of the RND superfamily
UPI0001B0A42D	AOT13_07300	AOT13_RS07310			TetR family transcriptional regulator	TetR/AcrR family transcriptional regulator	K21962	acnR; TetR/AcrR family transcriptional regulator, transcriptional repressor of aconitase
UPI0001B0A42F	AOT13_07290	AOT13_RS07300			hypothetical protein	YjzC family protein
UPI0001B0A437	AOT13_07050	AOT13_RS07060			HxlR family transcriptional regulator	winged helix-turn-helix transcriptional regulator
UPI0001B0A443	AOT13_06975	AOT13_RS06985			hypothetical protein	YisL family protein
UPI0001B0A448	AOT13_06955	AOT13_RS06965			AMP-dependent synthetase	fatty acid--CoA ligase
UPI0001B0A449	AOT13_06950	AOT13_RS06960			hypothetical protein	spore germination protein	K06304	gerPF; spore germination protein PF
UPI0001B0A44A	AOT13_06945	AOT13_RS06955			hypothetical protein	spore germination protein	K06304	gerPF; spore germination protein PF
UPI0001B0A44B	AOT13_06940	AOT13_RS06950			spore gernimation protein GerPA	spore germination protein	K06299	gerPA; spore germination protein PA
UPI0001B0A44E	AOT13_06925	AOT13_RS06935			spore gernimation protein GerPD	hypothetical protein	K06302	gerPD; spore germination protein PD
UPI0001B0A44F	AOT13_06920	AOT13_RS06930			spore gernimation protein	spore germination protein GerPE	K06303	gerPE; spore germination protein PE
UPI0001B0A450	AOT13_06915	AOT13_RS06925			hypothetical protein	spore germination protein	K06304	gerPF; spore germination protein PF
UPI0001B0A451	AOT13_06910	AOT13_RS06920			chromosome segregation protein SMC	AAA family ATPase	K03546	sbcC, rad50; DNA repair protein SbcC/Rad50
UPI0001B0A45F	AOT13_06450	AOT13_RS06460			ArsR family transcriptional regulator	metalloregulator ArsR/SmtB family transcription factor
UPI0001B0A468	AOT13_06415	AOT13_RS06425			hypothetical protein	DsrE/DsrF/DrsH-like family protein
UPI0001B0A46B	AOT13_06400	AOT13_RS06410			sulfurtransferase	rhodanese
UPI0001B0A46C	AOT13_06395	AOT13_RS06405			cytochrome D ubiquinol oxidase subunit II	cytochrome d ubiquinol oxidase subunit II	K00426	cydB; cytochrome bd ubiquinol oxidase subunit II [EC:7.1.1.7]
UPI0001B0A46D	AOT13_06390	AOT13_RS06400			cytochrome D ubiquinol oxidase subunit I	cytochrome ubiquinol oxidase subunit I	K00425	cydA; cytochrome bd ubiquinol oxidase subunit I [EC:7.1.1.7]
UPI0001B0A46F	AOT13_09365	AOT13_RS09380		dapG	aspartate kinase	aspartate kinase	K00928	lysC; aspartate kinase [EC:2.7.2.4]
UPI0001B0A470	AOT13_09360	AOT13_RS09375		asd	aspartate-semialdehyde dehydrogenase	aspartate-semialdehyde dehydrogenase	K00133	asd; aspartate-semialdehyde dehydrogenase [EC:1.2.1.11]
UPI0001B0A471	AOT13_09355	AOT13_RS09370	spoVFB		dipicolinate synthase subunit B	dipicolinate synthase subunit B	K06411	spoVFB; dipicolinate synthase subunit B
UPI0001B0A472	AOT13_09350	AOT13_RS09365		dpaA	dipicolinate synthase subunit A	dipicolinic acid synthetase subunit A	K06410	spoVFA; dipicolinate synthase subunit A
UPI0001B0A473	AOT13_09345	AOT13_RS09360			hypothetical protein	YlmC/YmxH family sporulation protein
UPI0001B0A474	AOT13_09340	AOT13_RS09355			zinc protease	pitrilysin family protein
UPI0001B0A475	AOT13_09335	AOT13_RS09350			hypothetical protein	polysaccharide deacetylase family protein
UPI0001B0A476	AOT13_09330	AOT13_RS09345		pnp	polynucleotide phosphorylase	polyribonucleotide nucleotidyltransferase	K00962	pnp, PNPT1; polyribonucleotide nucleotidyltransferase [EC:2.7.7.8]
UPI0001B0A477	AOT13_09325	AOT13_RS09340		rpsO	30S ribosomal protein S15	30S ribosomal protein S15	K02956	RP-S15, MRPS15, rpsO; small subunit ribosomal protein S15
UPI0001B0A479	AOT13_09320	AOT13_RS09335		ribF	riboflavin biosynthesis protein RibF	bifunctional riboflavin kinase/FAD synthetase	K11753	ribF; riboflavin kinase / FMN adenylyltransferase [EC:2.7.1.26 2.7.7.2]
UPI0001B0A47A	AOT13_09315	AOT13_RS09330	truB	truB	tRNA pseudouridine synthase B	tRNA pseudouridine(55) synthase TruB	K03177	truB, PUS4, TRUB1; tRNA pseudouridine55 synthase [EC:5.4.99.25]
UPI0001B0A47B	AOT13_09310	AOT13_RS09325		rbfA	ribosome-binding factor A	30S ribosome-binding factor RbfA	K02834	rbfA; ribosome-binding factor A
UPI0001B0A47C	AOT13_09305	AOT13_RS09320			hypothetical protein	DUF503 family protein	K09764	K09764; uncharacterized protein
UPI0001B0A47F	AOT13_09295	AOT13_RS09310			50S ribosomal protein L7	YlxQ family RNA-binding protein
UPI0001B0A480	AOT13_09290	AOT13_RS09305			RNA-binding protein	YlxR family protein	K07742	ylxR; uncharacterized protein
UPI0001B0A481	AOT13_09285	AOT13_RS09300	nusA	nusA	transcription elongation factor NusA	transcription termination factor NusA	K02600	nusA; transcription termination/antitermination protein NusA
UPI0001B0A482
UPI0001B0A483	AOT13_08695	AOT13_RS08710	ileS	ileS	isoleucine--tRNA ligase	isoleucine--tRNA ligase	K01870	IARS, ileS; isoleucyl-tRNA synthetase [EC:6.1.1.5]
UPI0001B0A484	AOT13_08690	AOT13_RS08705			septum formation initiator	DivIVA domain-containing protein	K04074	divIVA; cell division initiation protein
UPI0001B0A486	AOT13_08680	AOT13_RS08695			hypothetical protein	YggT family protein	K02221	yggT; YggT family protein
UPI0001B0A487	AOT13_08675	AOT13_RS08690			cell division protein SepF	cell division protein SepF	K09772	sepF; cell division inhibitor SepF
UPI0001B0A488
UPI0001B0A48A	AOT13_08660	AOT13_RS08675			hypothetical protein	YlmC/YmxH family sporulation protein
UPI0001B0A48E	AOT13_08645	AOT13_RS08660		spoIIGA	peptidase	sigma-E processing peptidase SpoIIGA	K06383	spoIIGA; stage II sporulation protein GA (sporulation sigma-E factor processing peptidase) [EC:3.4.23.-]
UPI0001B0A48F	AOT13_08640	AOT13_RS08655		ftsZ	cell division protein FtsZ	cell division protein FtsZ	K03531	ftsZ; cell division protein FtsZ
UPI0001B0A490	AOT13_08635	AOT13_RS08650		ftsA	cell division protein FtsA	cell division protein FtsA	K03590	ftsA; cell division protein FtsA
UPI0001B0A491	AOT13_08630	AOT13_RS08645			small basic protein	small basic family protein
UPI0001B0A492	AOT13_08625	AOT13_RS08640			NgoFVII family restriction endonuclease	DUF881 domain-containing protein
UPI0001B0A493	AOT13_08620	AOT13_RS08635			hypothetical protein	DUF881 domain-containing protein
UPI0001B0A494	AOT13_08615	AOT13_RS08630			cell division protein FtsQ	cell division protein FtsQ/DivIB	K03589	ftsQ; cell division protein FtsQ
UPI0001B0A496	AOT13_08605	AOT13_RS08620		spoVE	rod shape-determining protein RodA	stage V sporulation protein E	K03588	ftsW, spoVE; cell division protein FtsW
UPI0001B0A497	AOT13_08600	AOT13_RS08615	murD	murD	UDP-N-acetylmuramoylalanine--D-glutamate ligase	UDP-N-acetylmuramoyl-L-alanine--D-glutamate ligase	K01925	murD; UDP-N-acetylmuramoylalanine--D-glutamate ligase [EC:6.3.2.9]
UPI0001B0A498	AOT13_08595	AOT13_RS08610		mraY	phospho-N-acetylmuramoyl-pentapeptide-transferase	phospho-N-acetylmuramoyl-pentapeptide-transferase	K01000	mraY; phospho-N-acetylmuramoyl-pentapeptide-transferase [EC:2.7.8.13]
UPI0001B0A499	AOT13_08590	AOT13_RS08605			hypothetical protein	hypothetical protein
UPI0001B0A49A	AOT13_08585	AOT13_RS08600			UDP-N-acetylmuramoylalanyl-D-glutamate--2%2C6-diaminopimelate ligase	UDP-N-acetylmuramoyl-L-alanyl-D-glutamate--2%2C6-diaminopimelate ligase	K01928	murE; UDP-N-acetylmuramoyl-L-alanyl-D-glutamate--2,6-diaminopimelate ligase [EC:6.3.2.13]
UPI0001B0A49B	AOT13_08580	AOT13_RS08595			stage V sporulation protein D	stage V sporulation protein D	K08384	spoVD; stage V sporulation protein D (sporulation-specific penicillin-binding protein)
UPI0001B0A49C	AOT13_08575	AOT13_RS08590			penicillin-binding protein	PASTA domain-containing penicillin-binding protein	K08724	pbpB; penicillin-binding protein 2B
UPI0001B0A49E	AOT13_08565	AOT13_RS08580		rsmH	ribosomal RNA small subunit methyltransferase H	16S rRNA (cytosine(1402)-N(4))-methyltransferase RsmH	K03438	mraW, rsmH; 16S rRNA (cytosine1402-N4)-methyltransferase [EC:2.1.1.199]
UPI0001B0A49F	AOT13_08560	AOT13_RS08575		bshC	hypothetical protein	bacillithiol biosynthesis cysteine-adding enzyme BshC	K22136	bshC; bacillithiol synthase
UPI0001B0A4A0	AOT13_08555	AOT13_RS08570			hypothetical protein	DUF3397 domain-containing protein
UPI0001B0A4A1	AOT13_08550	AOT13_RS08565			2-dehydropantoate 2-reductase	2-dehydropantoate 2-reductase	K00077	panE, apbA; 2-dehydropantoate 2-reductase [EC:1.1.1.169]
UPI0001B0A4A2	AOT13_08545	AOT13_RS08560			DNA-binding protein	RsfA family transcriptional regulator
UPI0001B0A4A5	AOT13_08530	AOT13_RS08545			hypothetical protein	YceD family protein	K07040	yceD, ylbN; DUF177 domain-containing protein
UPI0001B0A4A7	AOT13_08520	AOT13_RS08535			hypothetical protein	SepM family pheromone-processing serine protease	K07177	K07177; Lon-like protease
UPI0001B0A4A8	AOT13_08515	AOT13_RS08530			esterase	patatin-like phospholipase family protein	K07001	K07001; NTE family protein
UPI0001B0A4AA	AOT13_14150	AOT13_RS14170			cytochrome B5	cytochrome c oxidase subunit II	K02275	coxB, ctaC; cytochrome c oxidase subunit II [EC:7.1.1.9]
UPI0001B0A4AB	AOT13_14145	AOT13_RS14165			subunit I/II of b(o/a)3-type cytochrome C oxidase	cytochrome c oxidase subunit 2A
UPI0001B0A4AC	AOT13_14140	AOT13_RS14160			xanthine phosphoribosyltransferase	xanthine phosphoribosyltransferase	K03816	xpt; xanthine phosphoribosyltransferase [EC:2.4.2.22]
UPI0001B0A4B1	AOT13_14115	AOT13_RS14135			hypothetical protein	DUF2533 family protein
UPI0001B0A4B6	AOT13_14100	AOT13_RS14120			spore protein N	acid-soluble spore protein N	K06431	sspN; small acid-soluble spore protein N (minor)
UPI0001B0A4B7	AOT13_14095	AOT13_RS14115		tlp	small acid-soluble spore protein Tlp	small acid-soluble spore protein Tlp	K06434	tlp; small acid-soluble spore protein (thioredoxin-like protein)
UPI0001B0A4C4	AOT13_05620	AOT13_RS05630			transporter	BH0509 family protein
UPI0001B0A4C9	AOT13_05600	AOT13_RS05610			hypothetical protein	DUF1128 domain-containing protein
UPI0001B0A4CB	AOT13_05585	AOT13_RS05595	sat	sat	sulfate adenylyltransferase	sulfate adenylyltransferase	K00958	sat, met3; sulfate adenylyltransferase [EC:2.7.7.4]
UPI0001B0A4CC	AOT13_05580	AOT13_RS05590		cysC	adenylylsulfate kinase	adenylyl-sulfate kinase	K00860	cysC; adenylylsulfate kinase [EC:2.7.1.25]
UPI0001B0A4CD	AOT13_05575	AOT13_RS05585			ferredoxin--nitrite reductase	ferredoxin--nitrite reductase	K00366	nirA; ferredoxin-nitrite reductase [EC:1.7.7.1]
UPI0001B0A4CE	AOT13_05570	AOT13_RS05580			hypothetical protein	DUF3906 family protein
UPI0001B0A4D3	AOT13_00730	AOT13_RS00735		secG	preprotein translocase subunit SecG	preprotein translocase subunit SecG	K03075	secG; preprotein translocase subunit SecG
UPI0001B0A4D4	AOT13_00725	AOT13_RS00730			carboxylesterase	carboxylesterase	K03928	yvaK; carboxylesterase [EC:3.1.1.1]
UPI0001B0A4D6	AOT13_00715	AOT13_RS00720		smpB	SsrA-binding protein	SsrA-binding protein SmpB	K03664	smpB; SsrA-binding protein
UPI0001B0A4D7	AOT13_00710	AOT13_RS00710			diguanylate phosphodiesterase	EAL domain-containing protein
UPI0001B0A4DE	AOT13_00685	AOT13_RS00685			hypothetical protein	WXG100 family type VII secretion target
UPI0001B0A4E6	AOT13_00645	AOT13_RS00645			hypothetical protein	hypothetical protein
UPI0001B0A4E7	AOT13_00640	AOT13_RS00640			hypothetical protein	hypothetical protein
UPI0001B0A4E8	AOT13_08295	AOT13_RS08310		lpdA	dihydrolipoamide dehydrogenase	dihydrolipoyl dehydrogenase	K00382	DLD, lpd, pdhD; dihydrolipoyl dehydrogenase [EC:1.8.1.4]
UPI0001B0A4EA	AOT13_08285	AOT13_RS08300		pdhB	2-oxoisovalerate dehydrogenase	pyruvate dehydrogenase complex E1 component subunit beta	K00162	PDHB, pdhB; pyruvate dehydrogenase E1 component subunit beta [EC:1.2.4.1]
UPI0001B0A4EB	AOT13_08280	AOT13_RS08295		pdhA	pyruvate dehydrogenase	pyruvate dehydrogenase (acetyl-transferring) E1 component subunit alpha	K00161	PDHA, pdhA; pyruvate dehydrogenase E1 component subunit alpha [EC:1.2.4.1]
UPI0001B0A4EC	AOT13_08275	AOT13_RS08290			hypothetical protein	YkyA family protein
UPI0001B0A4EF	AOT13_08260	AOT13_RS08275			hypothetical protein	DNA-dependent RNA polymerase subunit epsilon
UPI0001B0A4F2	AOT13_08245	AOT13_RS08260			thiol-disulfide oxidoreductase	TlpA disulfide reductase family protein
UPI0001B0A4F6	AOT13_03735	AOT13_RS03745		rpiB	ribose 5-phosphate isomerase	ribose 5-phosphate isomerase B	K01808	rpiB; ribose 5-phosphate isomerase B [EC:5.3.1.6]
UPI0001B0A4F7	AOT13_03730	AOT13_RS03740			chemotaxis protein	methyl-accepting chemotaxis protein	K03406	mcp; methyl-accepting chemotaxis protein
UPI0001B0A4F8	AOT13_03725	AOT13_RS03735			phosphatase	low molecular weight protein arginine phosphatase	K20201	ywlE; protein arginine phosphatase [EC:3.9.1.2]
UPI0001B0A4F9	AOT13_03720	AOT13_RS03730			hypothetical protein	manganese efflux pump MntP family protein	K23242	mntP; manganese efflux pump family protein
UPI0001B0A4FB	AOT13_03710	AOT13_RS03720		spoIIR	stage II sporulation protein R	stage II sporulation protein R	K06387	spoIIR; stage II sporulation protein R
UPI0001B0A4FD	AOT13_03700	AOT13_RS03710		prfA	peptide chain release factor 1	peptide chain release factor 1	K02835	prfA, MTRF1, MRF1; peptide chain release factor 1
UPI0001B0A4FE	AOT13_03690	AOT13_RS03700		adhP	alcohol dehydrogenase	alcohol dehydrogenase AdhP	K13953	adhP; alcohol dehydrogenase, propanol-preferring [EC:1.1.1.1]
UPI0001B0A4FF	AOT13_03685	AOT13_RS03695			Fis family transcriptional regulator	sigma-54 dependent transcriptional regulator	K02481	flgR; two-component system, NtrC family, response regulator
UPI0001B0A500	AOT13_03680	AOT13_RS03690			histidine kinase	ATP-binding protein	K02482	flgS; two-component system, NtrC family, sensor kinase [EC:2.7.13.3]
UPI0001B0A503	AOT13_03665	AOT13_RS03675			thymidine kinase	thymidine kinase	K00857	tdk, TK; thymidine kinase [EC:2.7.1.21]
UPI0001B0A504	AOT13_03660	AOT13_RS03670		rpmE	50S ribosomal protein L31	50S ribosomal protein L31	K02909	RP-L31, rpmE; large subunit ribosomal protein L31
UPI0001B0A505	AOT13_03655	AOT13_RS03665		rho	transcription termination factor Rho	transcription termination factor Rho	K03628	rho; transcription termination factor Rho
UPI0001B0A508	AOT13_03640	AOT13_RS03650		fsa	fructose-6-phosphate aldolase	fructose-6-phosphate aldolase	K00616	TALDO1, talB, talA; transaldolase [EC:2.2.1.2]
UPI0001B0A50D	AOT13_03620	AOT13_RS03630			CTP synthase	CTP synthase	K01937	pyrG, CTPS; CTP synthase [EC:6.3.4.2]
UPI0001B0A511	AOT13_03600	AOT13_RS03610			acyl-CoA dehydrogenase	acyl-CoA dehydrogenase	K00248	ACADS, bcd; butyryl-CoA dehydrogenase [EC:1.3.8.1]
UPI0001B0A514	AOT13_03585	AOT13_RS03595			acetyl-CoA acetyltransferase	acetyl-CoA C-acetyltransferase	K00626	ACAT, atoB; acetyl-CoA C-acetyltransferase [EC:2.3.1.9]
UPI0001B0A516	AOT13_03575	AOT13_RS03585		cls	cardiolipin synthase	cardiolipin synthase	K06131	clsA_B; cardiolipin synthase A/B [EC:2.7.8.-]
UPI0001B0A519	AOT13_09810	AOT13_RS09825			hypothetical protein	hypothetical protein
UPI0001B0A51A	AOT13_09805	AOT13_RS09820	sspP		acid-soluble spore protein P	small acid-soluble spore protein P	K06433	sspP, cotL; small acid-soluble spore protein P (minor)
UPI0001B0A51D	AOT13_09785	AOT13_RS09800			hypothetical protein	DUF2621 domain-containing protein
UPI0001B0A51F	AOT13_09775	AOT13_RS09790			chemotaxis protein CheY	response regulator	K03413	cheY; two-component system, chemotaxis family, chemotaxis protein CheY
UPI0001B0A520	AOT13_09770	AOT13_RS09785			cytochrome C biogenesis protein CcdA	cytochrome c biogenesis protein CcdA	K06196	ccdA; cytochrome c-type biogenesis protein
UPI0001B0A521	AOT13_09765	AOT13_RS09780			sporulation protein	aspartyl-phosphate phosphatase Spo0E family protein
UPI0001B0A524	AOT13_09755	AOT13_RS09770			hypothetical protein	YneF family protein	K09976	K09976; uncharacterized protein
UPI0001B0A525	AOT13_09750	AOT13_RS09765		sirA	sporulation inhibitor of replication protein sirA	sporulation inhibitor of replication protein SirA
UPI0001B0A53D	AOT13_09735	AOT13_RS09750			resolvase	recombinase family protein
UPI0001B0A53E	AOT13_09730	AOT13_RS09745		yneA	peptigoglycan-binding protein LysM	cell division suppressor protein YneA
UPI0001B0A53F	AOT13_09725	AOT13_RS09740		lexA	XRE family transcriptional regulator	transcriptional repressor LexA	K01356	lexA; repressor LexA [EC:3.4.21.88]
UPI0001B0A540	AOT13_09720	AOT13_RS09735		glnA	glutamine synthetase	type I glutamate--ammonia ligase	K01915	glnA, GLUL; glutamine synthetase [EC:6.3.1.2]
UPI0001B0A541	AOT13_09715	AOT13_RS09730			MerR family transcriptional regulator	MerR family transcriptional regulator	K03713	glnR; MerR family transcriptional regulator, glutamine synthetase repressor
UPI0001B0A547	AOT13_01710	AOT13_RS01720			methionine ABC transporter permease	methionine ABC transporter permease	K02072	metI; D-methionine transport system permease protein
UPI0001B0A54B	AOT13_01690	AOT13_RS01700	ssuC	ssuC	alkanesulfonate transporter permease subunit	aliphatic sulfonate ABC transporter permease SsuC	K15554	ssuC; sulfonate transport system permease protein
UPI0001B0A551	AOT13_01660	AOT13_RS01670		ssuE	FMN reductase	NADPH-dependent FMN reductase	K00299	ssuE, msuE; FMN reductase [EC:1.5.1.38]
UPI0001B0A552	AOT13_01655	AOT13_RS01665			fructokinase	ROK family protein	K00847	E2.7.1.4, scrK; fructokinase [EC:2.7.1.4]
UPI0001B0A556	AOT13_01640	AOT13_RS01650			acetaldehyde dehydrogenase	DUF779 domain-containing protein	K09959	K09959; uncharacterized protein
UPI0001B0A557	AOT13_01635	AOT13_RS01645		adh	aldehyde dehydrogenase	aldehyde dehydrogenase	K00138	aldB; aldehyde dehydrogenase [EC:1.2.1.-]
UPI0001B0A559	AOT13_01625	AOT13_RS01635			[Fe-S]-binding protein	DUF1284 domain-containing protein	K09706	K09706; uncharacterized protein
UPI0001B0A55E	AOT13_01600	AOT13_RS01610			hypothetical protein	YwpF-like family protein
UPI0001B0A564	AOT13_01565	AOT13_RS01575		wecB	UDP-N-acetylglucosamine 2-epimerase	UDP-N-acetylglucosamine 2-epimerase (non-hydrolyzing)	K01791	wecB; UDP-N-acetylglucosamine 2-epimerase (non-hydrolysing) [EC:5.1.3.14]
UPI0001B0A566	AOT13_01555	AOT13_RS01565			UDP-N-acetyl-D-mannosamine dehydrogenase	nucleotide sugar dehydrogenase	K02472	wecC; UDP-N-acetyl-D-mannosaminuronic acid dehydrogenase [EC:1.1.1.336]
UPI0001B0A567	AOT13_01550	AOT13_RS01560			N-acetylmannosaminyltransferase	WecB/TagA/CpsF family glycosyltransferase	K05946	tagA, tarA; N-acetylglucosaminyldiphosphoundecaprenol N-acetyl-beta-D-mannosaminyltransferase [EC:2.4.1.187]
UPI0001B0A58C	AOT13_03225	AOT13_RS03240		rlmH	50S rRNA methyltransferase	23S rRNA (pseudouridine(1915)-N(3))-methyltransferase RlmH	K00783	rlmH; 23S rRNA (pseudouridine1915-N3)-methyltransferase [EC:2.1.1.177]
UPI0001B0A58E	AOT13_03220	AOT13_RS03235			serine protease	trypsin-like peptidase domain-containing protein
UPI0001B0A58F	AOT13_03215	AOT13_RS03230			metallohydrolase	MBL fold metallo-hydrolase
UPI0001B0A590	AOT13_03210	AOT13_RS03225		yycI	transcriptional regulator	two-component system regulatory protein YycI
UPI0001B0A591	AOT13_03205	AOT13_RS03220		yycH	transcriptional regulator	two-component system activity regulator YycH
UPI0001B0A592	AOT13_03200	AOT13_RS03215		walK	histidine kinase	cell wall metabolism sensor histidine kinase WalK	K07652	vicK; two-component system, OmpR family, sensor histidine kinase VicK [EC:2.7.13.3]
UPI0001B0A593	AOT13_03195	AOT13_RS03210		yycF	PhoP family transcriptional regulator	response regulator YycF	K07668	vicR; two-component system, OmpR family, response regulator VicR
UPI0001B0A594	AOT13_03190	AOT13_RS03205			adenylosuccinate synthetase	adenylosuccinate synthase	K01939	purA, ADSS; adenylosuccinate synthase [EC:6.3.4.4]
UPI0001B0A595	AOT13_03185	AOT13_RS03200		dnaB	replicative DNA helicase	replicative DNA helicase	K02314	dnaB; replicative DNA helicase [EC:5.6.2.3]
UPI0001B0A596	AOT13_03180	AOT13_RS03195		rplI	50S ribosomal protein L9	50S ribosomal protein L9	K02939	RP-L9, MRPL9, rplI; large subunit ribosomal protein L9
UPI0001B0A599	AOT13_04390	AOT13_RS04400			hypothetical protein	rhomboid family intramembrane serine protease
UPI0001B0A59A	AOT13_04385	AOT13_RS04395			DEAD/DEAH box helicase	DEAD/DEAH box helicase	K05592	deaD, cshA; ATP-dependent RNA helicase DeaD [EC:5.6.2.7]
UPI0001B0A59E	AOT13_04370	AOT13_RS04380	ddl		D-alanine--D-alanine ligase	D-alanine--D-alanine ligase	K01921	ddl; D-alanine-D-alanine ligase [EC:6.3.2.4]
UPI0001B0A59F	AOT13_04365	AOT13_RS04375			galactosyldiacylglycerol synthase	glycosyltransferase	K03429	ugtP; processive 1,2-diacylglycerol beta-glucosyltransferase [EC:2.4.1.315]
UPI0001B0A5A0	AOT13_04360	AOT13_RS04370			alkaline phosphatase	DedA family protein
UPI0001B0A5A4	AOT13_04340	AOT13_RS04350			hypothetical protein	hypothetical protein
UPI0001B0A5A5	AOT13_04335	AOT13_RS04345			peptide ABC transporter ATP-binding protein	ABC transporter ATP-binding protein	K02003	ABC.CD.A; putative ABC transport system ATP-binding protein
UPI0001B0A5A6	AOT13_04330	AOT13_RS04340			macrolide ABC transporter permease	ABC transporter permease	K02004	ABC.CD.P; putative ABC transport system permease protein
UPI0001B0A5A7	AOT13_04325	AOT13_RS04335			macrolide ABC transporter permease	ABC transporter permease	K02004	ABC.CD.P; putative ABC transport system permease protein
UPI0001B0A5A8	AOT13_04320	AOT13_RS04330			hypothetical protein	hypothetical protein
UPI0001B0A5B6	AOT13_01330	AOT13_RS01340			S-layer protein	S-layer homology domain-containing protein
UPI0001B0A5BB	AOT13_01315	AOT13_RS01325			anti-anti-sigma factor	STAS domain-containing protein
UPI0001B0A5BE	AOT13_01300	AOT13_RS01310			anti-anti-sigma factor	STAS domain-containing protein	K06378	spoIIAA; stage II sporulation protein AA (anti-sigma F factor antagonist)
UPI0001B0A5D7	AOT13_06165	AOT13_RS06175			resolvase	recombinase family protein	K06400	spoIVCA; site-specific DNA recombinase
UPI0001B0A5DB
UPI0001B0A5EF	AOT13_18870	AOT13_RS18895			hypothetical protein	hypothetical protein
UPI0001B0ABF1	AOT13_18825	AOT13_RS18850			hypothetical protein	PAS domain-containing protein
UPI0001B0ABF2	AOT13_18820	AOT13_RS18845		ald	alanine dehydrogenase	alanine dehydrogenase	K00259	ald; alanine dehydrogenase [EC:1.4.1.1]
UPI0001B0ABF3	AOT13_18815	AOT13_RS18840		tdcB	threonine dehydratase	bifunctional threonine ammonia-lyase/L-serine ammonia-lyase TdcB	K01754	E4.3.1.19, ilvA, tdcB; threonine dehydratase [EC:4.3.1.19]
UPI0001B0ABF5	AOT13_18805	AOT13_RS18830			amino acid permease	amino acid permease	K03294	TC.APA; basic amino acid/polyamine antiporter, APA family
UPI0001B0ABF6	AOT13_18800	AOT13_RS18825			hypothetical protein	hypothetical protein
UPI0001B0ABFA	AOT13_18750	AOT13_RS18775			threonine transporter RhtB	LysE family translocator
UPI0001B0ABFC	AOT13_18735	AOT13_RS18760			chemotaxis protein	methyl-accepting chemotaxis protein	K03406	mcp; methyl-accepting chemotaxis protein
UPI0001B0ABFD	AOT13_18730	AOT13_RS18755			cation transporter	cation diffusion facilitator family transporter	K16264	czcD, zitB; cobalt-zinc-cadmium efflux system protein
UPI0001B0ABFF	AOT13_18720	AOT13_RS18745	glgC		glucose-1-phosphate adenylyltransferase	glucose-1-phosphate adenylyltransferase	K00975	glgC; glucose-1-phosphate adenylyltransferase [EC:2.7.7.27]
UPI0001B0AC04	AOT13_18695	AOT13_RS18720			hypothetical protein	TIGR00266 family protein
UPI0001B0AC05	AOT13_18690	AOT13_RS18715			hypothetical protein	yteA family sporulation protein
UPI0001B0AC0A	AOT13_18665	AOT13_RS18690		menB	dihydroxynaphthoic acid synthetase	1%2C4-dihydroxy-2-naphthoyl-CoA synthase	K01661	menB; naphthoate synthase [EC:4.1.3.36]
UPI0001B0AC0C	AOT13_18655	AOT13_RS18680			hypothetical protein	hypothetical protein
UPI0001B0AC0D	AOT13_18650	AOT13_RS18675			dihydroorotate dehydrogenase	DUF2325 domain-containing protein
UPI0001B0AC11	AOT13_18630	AOT13_RS18655			adhesin	zinc ABC transporter substrate-binding protein	K09815	znuA; zinc transport system substrate-binding protein
UPI0001B0AC1A	AOT13_07250	AOT13_RS07260			hypothetical protein	YwiC-like family protein
UPI0001B0AC1B	AOT13_07245	AOT13_RS07255		moaD	molybdenum cofactor biosynthesis protein MoaD	molybdopterin converting factor subunit 1	K03636	moaD, cysO; sulfur-carrier protein
UPI0001B0AC1C	AOT13_07240	AOT13_RS07250			molybdenum cofactor biosynthesis protein MoaE	molybdenum cofactor biosynthesis protein MoaE	K03635	MOCS2B, moaE; molybdopterin synthase catalytic subunit [EC:2.8.1.12]
UPI0001B0AC1D	AOT13_07235	AOT13_RS07245		mobB	molybdopterin-guanine dinucleotide biosynthesis protein B	molybdopterin-guanine dinucleotide biosynthesis protein B	K03753	mobB; molybdopterin-guanine dinucleotide biosynthesis adapter protein
UPI0001B0AC20	AOT13_07215	AOT13_RS07225		moaA	cyclic pyranopterin phosphate synthase MoaA	GTP 3'%2C8-cyclase MoaA	K03639	moaA, CNX2; GTP 3',8-cyclase [EC:4.1.99.22]
UPI0001B0AC21	AOT13_07210	AOT13_RS07220		modB	molybdenum ABC transporter permease	molybdate ABC transporter permease subunit	K02018	modB; molybdate transport system permease protein
UPI0001B0AC22	AOT13_07205	AOT13_RS07215			Crp/Fnr family transcriptional regulator	Crp/Fnr family transcriptional regulator
UPI0001B0AC27	AOT13_07175	AOT13_RS07185			hypothetical protein	DUF2249 domain-containing protein
UPI0001B0AC28	AOT13_07170	AOT13_RS07180			hypothetical protein	hypothetical protein
UPI0001B0AC2A	AOT13_07160	AOT13_RS07170			Crp/Fnr family transcriptional regulator	Crp/Fnr family transcriptional regulator
UPI0001B0AC2B	AOT13_07155	AOT13_RS07165			hypothetical protein	DUF2249 domain-containing protein
UPI0001B0AC2E	AOT13_07140	AOT13_RS07150			FeS assembly SUF system protein	metal-sulfur cluster assembly factor
UPI0001B0AC30	AOT13_07130	AOT13_RS07140			phosphatase	Cof-type HAD-IIB family hydrolase	K21064	ycsE, yitU, ywtE; 5-amino-6-(5-phospho-D-ribitylamino)uracil phosphatase [EC:3.1.3.104]
UPI0001B0AC32	AOT13_07125	AOT13_RS07135			hypothetical protein	DUF3813 domain-containing protein
UPI0001B0AC33	AOT13_07120	AOT13_RS07130			fatty acid-binding protein DegV	DegV family protein	K25232	fakB; fatty acid kinase fatty acid binding subunit
UPI0001B0AC35	AOT13_07115	AOT13_RS07125			hypothetical protein	ferritin-like domain-containing protein
UPI0001B0AC3D	AOT13_06880	AOT13_RS06890			competence protein ComK	competence protein ComK	K02250	comK; competence protein ComK
UPI0001B0AC41	AOT13_06860	AOT13_RS06870			branched-chain amino acid transporter	AzlD domain-containing protein	K26606	azlD, brnE; branched chain amino acid efflux pump
UPI0001B0AC45	AOT13_06840	AOT13_RS06850			ABC transporter permease	ABC transporter permease	K05832	K05832; putative tryptophan/tyrosine transport system permease protein
UPI0001B0AC46	AOT13_06835	AOT13_RS06845			ABC transporter substrate-binding protein	ABC transporter substrate-binding protein	K01989	K01989; putative tryptophan/tyrosine transport system substrate-binding protein
UPI0001B0AC47	AOT13_06830	AOT13_RS06840			long-chain fatty acid--CoA ligase	fatty acid--CoA ligase family protein	K01897	ACSL, fadD; long-chain acyl-CoA synthetase [EC:6.2.1.3]
UPI0001B0AC48	AOT13_06825	AOT13_RS06835			hypothetical protein	MBL fold metallo-hydrolase
UPI0001B0AC4A	AOT13_06820	AOT13_RS06830			hypothetical protein	YhgE/Pip domain-containing protein	K01421	yhgE; putative membrane protein
UPI0001B0AC4B	AOT13_06815	AOT13_RS06825			TetR family transcriptional regulator	TetR/AcrR family transcriptional regulator
UPI0001B0AC52	AOT13_06780	AOT13_RS06790			multidrug ABC transporter ATP-binding protein	ABC transporter ATP-binding protein	K25158	ecsA; ABC-2 type transport system ATP-binding protein
UPI0001B0AC53	AOT13_06775	AOT13_RS06785			protein hit	HIT family protein	K02503	HINT1_2, hinT, hit; histidine triad (HIT) family protein [EC:3.9.1.-]
UPI0001B0AC54	AOT13_06770	AOT13_RS06780	prsA		peptidylprolyl isomerase	peptidylprolyl isomerase	K07533	prsA; foldase protein PrsA [EC:5.2.1.8]
UPI0001B0AC55	AOT13_06765	AOT13_RS06775			hypothetical protein	hypothetical protein
UPI0001B0AC56	AOT13_06760	AOT13_RS06770			hypothetical protein	YhaI family protein
UPI0001B0AC57	AOT13_06755	AOT13_RS06765			transcriptional regulator Hpr	HTH-type transcriptional regulator Hpr	K09682	hpr; MarR family transcriptional regulator, protease production regulatory protein HPr
UPI0001B0AC58	AOT13_06745	AOT13_RS06755			tryptophan transporter	tryptophan transporter
UPI0001B0AC59	AOT13_06740	AOT13_RS06750		serC	MFS transporter	3-phosphoserine/phosphohydroxythreonine transaminase	K00831	serC, PSAT1; phosphoserine aminotransferase [EC:2.6.1.52]
UPI0001B0AC5A	AOT13_06735	AOT13_RS06745			SigE-dependent sporulation protein	sporulation YhaL family protein
UPI0001B0AC5E	AOT13_06715	AOT13_RS06725			hypothetical protein	YhzD family protein
UPI0001B0AC60	AOT13_06705	AOT13_RS06715			coproporphyrinogen III oxidase	coproporphyrinogen III oxidase	K02495	hemN, hemZ; oxygen-independent coproporphyrinogen III oxidase [EC:1.3.98.3]
UPI0001B0AC65	AOT13_09255	AOT13_RS09270			phosphatidate cytidylyltransferase	phosphatidate cytidylyltransferase	K00981	E2.7.7.41, CDS1, CDS2, cdsA; phosphatidate cytidylyltransferase [EC:2.7.7.41]
UPI0001B0AC66	AOT13_09250	AOT13_RS09265			UDP pyrophosphate synthase	isoprenyl transferase	K00806	uppS; undecaprenyl diphosphate synthase [EC:2.5.1.31]
UPI0001B0AC68	AOT13_09240	AOT13_RS09255	pyrH	pyrH	uridylate kinase	UMP kinase	K09903	pyrH; uridylate kinase [EC:2.7.4.22]
UPI0001B0AC69	AOT13_09235	AOT13_RS09250		tsf	elongation factor Ts	translation elongation factor Ts	K02357	tsf, TSFM; elongation factor Ts
UPI0001B0AC6A	AOT13_09230	AOT13_RS09245		rpsB	30S ribosomal protein S2	30S ribosomal protein S2	K02967	RP-S2, MRPS2, rpsB; small subunit ribosomal protein S2
UPI0001B0AC6D	AOT13_09215	AOT13_RS09230			RNA polymerase subunit sigma	FliA/WhiG family RNA polymerase sigma factor	K02405	fliA, whiG; RNA polymerase sigma factor FliA
UPI0001B0AC70	AOT13_09200	AOT13_RS09215			chemotaxis protein CheW	chemotaxis protein CheW	K03408	cheW; purine-binding chemotaxis protein CheW
UPI0001B0AC71	AOT13_09195	AOT13_RS09210			chemotaxis protein CheA	chemotaxis protein CheA	K03407	cheA; two-component system, chemotaxis family, sensor kinase CheA [EC:2.7.13.3]
UPI0001B0AC73	AOT13_09185	AOT13_RS09200			cobyrinic acid a%2Cc-diamide synthase	MinD/ParA family protein	K04562	flhG, fleN; flagellar biosynthesis protein FlhG
UPI0001B0AC74	AOT13_09180	AOT13_RS09195		flhF	flagellar biosynthesis protein FlhF	flagellar biosynthesis protein FlhF	K02404	flhF; flagellar biosynthesis protein FlhF
UPI0001B0AC78	AOT13_09160	AOT13_RS09175		fliQ	flagellar biosynthetic protein FliQ	flagellar biosynthesis protein FliQ	K02420	fliQ; flagellar biosynthesis protein FliQ
UPI0001B0AC79	AOT13_09155	AOT13_RS09170		fliP	flagellar biosynthesis protein flip	flagellar type III secretion system pore protein FliP	K02419	fliP; flagellar biosynthesis protein FliP
UPI0001B0AC7C	AOT13_09135	AOT13_RS09150		fliM	flagellar motor switch protein FliM	flagellar motor switch protein FliM	K02416	fliM; flagellar motor switch protein FliM
UPI0001B0AC7D	AOT13_09130	AOT13_RS09145	fliL	fliL	flagellar basal body-associated protein FliL	flagellar basal body-associated protein FliL	K02415	fliL; flagellar protein FliL
UPI0001B0AC7E	AOT13_09125	AOT13_RS09140			hypothetical protein	flagellar FlbD family protein	K02385	flbD; flagellar protein FlbD
UPI0001B0AC85	AOT13_08510	AOT13_RS08525		ylbJ	sporulation integral membrane protein YlbJ	sporulation integral membrane protein YlbJ
UPI0001B0AC86	AOT13_08505	AOT13_RS08520	coaD	coaD	phosphopantetheine adenylyltransferase	pantetheine-phosphate adenylyltransferase	K00954	E2.7.7.3A, coaD, kdtB; pantetheine-phosphate adenylyltransferase [EC:2.7.7.3]
UPI0001B0AC88	AOT13_08495	AOT13_RS08510			methylthioribose kinase	hypothetical protein
UPI0001B0AC89	AOT13_08490	AOT13_RS08505			hypothetical protein	YlbG family protein
UPI0001B0AC8B	AOT13_08480	AOT13_RS08495			hypothetical protein	hypothetical protein
UPI0001B0AC8C	AOT13_08475	AOT13_RS08490			hypothetical protein	YlbE-like family protein
UPI0001B0AC8D	AOT13_08470	AOT13_RS08485			cytosolic protein	YlbD family protein
UPI0001B0AC8E	AOT13_08465	AOT13_RS08480			hypothetical protein	CAP domain-containing protein
UPI0001B0AC90	AOT13_08455	AOT13_RS08470			hypothetical protein	YugN family protein
UPI0001B0AC91	AOT13_08450	AOT13_RS08465			hypothetical protein	Asp23/Gls24 family envelope stress response protein
UPI0001B0AC95	AOT13_08430	AOT13_RS08445			cytochrome B oxidoreductase	cytochrome (ubi)quinol oxidase subunit III	K02276	coxC, ctaE; cytochrome c oxidase subunit III [EC:7.1.1.9]
UPI0001B0AC96	AOT13_08425	AOT13_RS08440		ctaD	quinol oxidase subunit 1	cytochrome c oxidase subunit I	K02274	coxA, ctaD; cytochrome c oxidase subunit I [EC:7.1.1.9]
UPI0001B0AC97	AOT13_08420	AOT13_RS08435		coxB	cytochrome B	cytochrome c oxidase subunit II	K02275	coxB, ctaC; cytochrome c oxidase subunit II [EC:7.1.1.9]
UPI0001B0AC99	AOT13_08410	AOT13_RS08425			heme A synthase	heme A synthase	K02259	COX15, ctaA; heme a synthase [EC:1.17.99.9]
UPI0001B0AC9E	AOT13_08385	AOT13_RS08400			hypothetical protein	PhoH family protein	K07175	phoH2; PhoH-like ATPase
UPI0001B0AC9F	AOT13_08380	AOT13_RS08395			hypothetical protein	YhcN/YlaJ family sporulation lipoprotein
UPI0001B0ACA0	AOT13_08375	AOT13_RS08390			hypothetical protein	pyridoxamine 5'-phosphate oxidase family protein
UPI0001B0ACA1	AOT13_08370	AOT13_RS08385			hypothetical protein	YlaI family protein
UPI0001B0ACA2	AOT13_08365	AOT13_RS08380			hypothetical protein	hypothetical protein
UPI0001B0ACA3	AOT13_08360	AOT13_RS08375			hypothetical protein	YlaH-like family protein
UPI0001B0ACA5	AOT13_08350	AOT13_RS08365			hypothetical protein	DUF5325 family protein
UPI0001B0ACA6	AOT13_08345	AOT13_RS08360			inositol monophosphatase	inositol monophosphatase family protein	K01092	E3.1.3.25, IMPA, suhB; myo-inositol-1(or 4)-monophosphatase [EC:3.1.3.25]
UPI0001B0ACA8	AOT13_08335	AOT13_RS08350			hypothetical protein	UPF0223 family protein
UPI0001B0ACA9	AOT13_08330	AOT13_RS08345			2-nitropropane dioxygenase	nitronate monooxygenase family protein	K23948	E1.6.5.9; NADH:quinone reductase (non-electrogenic) [EC:1.6.5.9]
UPI0001B0ACAB	AOT13_08320	AOT13_RS08335			phosphoesterase	GapA-binding peptide SR1P
UPI0001B0ACB5	AOT13_05560	AOT13_RS05570			sirohydrochlorin ferrochelatase	sirohydrochlorin chelatase	K03794	sirB; sirohydrochlorin ferrochelatase [EC:4.99.1.4]
UPI0001B0ACB6	AOT13_05555	AOT13_RS05565			acylphosphatase	acylphosphatase	K01512	acyP; acylphosphatase [EC:3.6.1.7]
UPI0001B0ACB7	AOT13_05550	AOT13_RS05560			arginase	arginase family protein
UPI0001B0ACB8	AOT13_05545	AOT13_RS05555			hypothetical protein	YojF family protein
UPI0001B0ACB9	AOT13_05540	AOT13_RS05550		bshB2	bacillithiol biosynthesis deacetylase BshB2	bacillithiol biosynthesis deacetylase BshB2	K22135	bshB2; N-acetylglucosamine malate deacetylase 2 [EC:3.5.1.-]
UPI0001B0ACBA	AOT13_05535	AOT13_RS05545			multidrug transporter	ABC-2 transporter permease	K01992	ABC-2.P; ABC-2 type transport system permease protein
UPI0001B0ACBC	AOT13_05525	AOT13_RS05535			GntR family transcriptional regulator	GntR family transcriptional regulator
UPI0001B0ACC1	AOT13_05500	AOT13_RS05510			peptidase P60	C40 family peptidase
UPI0001B0ACC3	AOT13_05490	AOT13_RS05500			glycolate oxidase	(Fe-S)-binding protein	K11473	glcF; glycolate dehydrogenase iron-sulfur subunit [EC:1.1.99.14]
UPI0001B0ACC5	AOT13_05480	AOT13_RS05490			lactate permease	lactate permease LctP family transporter	K03303	lutP, lctP; lactate permease
UPI0001B0ACC6	AOT13_05475	AOT13_RS05485			GntR family transcriptional regulator	FadR/GntR family transcriptional regulator	K05799	pdhR; GntR family transcriptional regulator, transcriptional repressor for pyruvate dehydrogenase complex
UPI0001B0ACC7	AOT13_05470	AOT13_RS05480			Fe-S oxidoreductase	(Fe-S)-binding protein	K18928	lldE; L-lactate dehydrogenase complex protein LldE
UPI0001B0ACD3	AOT13_05405	AOT13_RS05415			aldehyde dehydrogenase	aldehyde dehydrogenase family protein	K22187	xylA; alpha-ketoglutaric semialdehyde dehydrogenase [EC:1.2.1.-]
UPI0001B0ACD7	AOT13_05390	AOT13_RS05400			hypothetical protein	hypothetical protein
UPI0001B0ACDB	AOT13_08225	AOT13_RS08240			N-acetyldiaminopimelate deacetylase	N-acetyldiaminopimelate deacetylase	K05823	dapL; N-acetyldiaminopimelate deacetylase [EC:3.5.1.47]
UPI0001B0ACDD	AOT13_08215	AOT13_RS08230		cbpB	hypothetical protein	cyclic-di-AMP-binding protein CbpB
UPI0001B0ACDF	AOT13_08200	AOT13_RS08215			diguanylate phosphodiesterase	EAL-associated domain-containing protein
UPI0001B0ACE0	AOT13_08195	AOT13_RS08210		fadH	short-chain dehydrogenase	2%2C4-dienoyl-CoA reductase
UPI0001B0ACE2	AOT13_08185	AOT13_RS08200			hypothetical protein	YkyB family protein
UPI0001B0ACE3	AOT13_08180	AOT13_RS08195			chemotaxis protein CheV	chemotaxis protein	K03415	cheV; two-component system, chemotaxis family, chemotaxis protein CheV
UPI0001B0ACE5	AOT13_08170	AOT13_RS08185			hypothetical protein	IDEAL domain-containing protein
UPI0001B0ACEA	AOT13_08140	AOT13_RS08155			gluconate 5-dehydrogenase	SDR family oxidoreductase
UPI0001B0ACEB	AOT13_08135	AOT13_RS08150			acyl-CoA dehydrogenase	acyl-CoA dehydrogenase	K00249	ACADM, acd; acyl-CoA dehydrogenase [EC:1.3.8.7]
UPI0001B0ACED	AOT13_08130	AOT13_RS08145			oxidoreductase	NAD(P)-dependent oxidoreductase	K00020	HIBADH, mmsB; 3-hydroxyisobutyrate dehydrogenase [EC:1.1.1.31]
UPI0001B0ACEE	AOT13_08125	AOT13_RS08140			3-oxoacyl-ACP reductase	SDR family oxidoreductase	K00059	fabG, OAR1; 3-oxoacyl-[acyl-carrier protein] reductase [EC:1.1.1.100]
UPI0001B0ACF2	AOT13_08105	AOT13_RS08120		ptsP	phosphoenolpyruvate-protein phosphotransferase	phosphoenolpyruvate--protein phosphotransferase	K08483	ptsI; phosphoenolpyruvate-protein phosphotransferase (PTS system enzyme I) [EC:2.7.3.9]
UPI0001B0ACF4	AOT13_08095	AOT13_RS08110		ptsG	PTS glucose transporter subunit IICBA	glucose-specific PTS transporter subunit IIBC	K20118	ptsG, glcA, glcB; glucose PTS system EIICBA or EIICB component [EC:2.7.1.199]
UPI0001B0ACF5	AOT13_08090	AOT13_RS08105			PtsGHI operon antiterminator	transcription antiterminator	K03480	glcT; transcriptional antiterminator
UPI0001B0ACF6	AOT13_08085	AOT13_RS08100			hydrolase	Cof-type HAD-IIB family hydrolase
UPI0001B0ACFA	AOT13_08065	AOT13_RS08080			hypothetical protein	YueH family protein
UPI0001B0ACFD	AOT13_08050	AOT13_RS08065			hypothetical protein	hypothetical protein
UPI0001B0AD05	AOT13_03545	AOT13_RS03555		speE	spermidine synthase	polyamine aminopropyltransferase	K00797	speE, SRM, SPE3; spermidine synthase [EC:2.5.1.16]
UPI0001B0AD07	AOT13_03535	AOT13_RS03545			hypothetical protein	YwhD family protein
UPI0001B0AD08	AOT13_03530	AOT13_RS03540			zinc metalloprotease	site-2 protease family protein
UPI0001B0AD09	AOT13_03525	AOT13_RS03535			4-oxalocrotonate tautomerase	2-hydroxymuconate tautomerase	K01821	praC, xylH; 4-oxalocrotonate tautomerase [EC:5.3.2.6]
UPI0001B0AD0B	AOT13_03515	AOT13_RS03525			hypothetical protein	YwgA family protein	K09388	K09388; uncharacterized protein
UPI0001B0AD0C	AOT13_03510	AOT13_RS03520			hypothetical protein	HD domain-containing protein	K06885	K06885; uncharacterized protein
UPI0001B0AD0D	AOT13_03505	AOT13_RS03515			hypothetical protein	DUF1450 domain-containing protein
UPI0001B0AD10	AOT13_03490	AOT13_RS03500	eutD	pta	phosphotransacetylase	phosphate acetyltransferase	K00625	pta; phosphate acetyltransferase [EC:2.3.1.8]
UPI0001B0AD11	AOT13_03485	AOT13_RS03495		hemQ	heme peroxidase	hydrogen peroxide-dependent heme synthase	K00435	hemQ; hydrogen peroxide-dependent heme synthase [EC:1.3.98.5]
UPI0001B0AD13	AOT13_03480	AOT13_RS03490			cell wall hydrolase	cell wall hydrolase	K01449	cwlJ; cell wall hydrolase
UPI0001B0AD16	AOT13_03465	AOT13_RS03475			hypothetical protein	YwdI family protein
UPI0001B0AD17	AOT13_03460	AOT13_RS03470			uracil-DNA glycosylase	uracil-DNA glycosylase	K03648	UNG, UDG; uracil-DNA glycosylase [EC:3.2.2.27]
UPI0001B0AD1C	AOT13_03435	AOT13_RS03445			MFS transporter	MFS transporter	K08369	ydjE; MFS transporter, putative metabolite:H+ symporter
UPI0001B0AD1D	AOT13_03430	AOT13_RS03440			hypothetical protein	DUF3147 family protein
UPI0001B0AD24	AOT13_03395	AOT13_RS03405			tartrate dehydrogenase	tartrate dehydrogenase	K07246	ttuC, dmlA; tartrate dehydrogenase/decarboxylase / D-malate dehydrogenase [EC:1.1.1.93 4.1.1.73 1.1.1.83]
UPI0001B0AD25	AOT13_03390	AOT13_RS03400			PucR family transcriptional regulator	PucR family transcriptional regulator
UPI0001B0AD26	AOT13_03385	AOT13_RS03395		ald	alanine dehydrogenase	alanine dehydrogenase	K00259	ald; alanine dehydrogenase [EC:1.4.1.1]
UPI0001B0AD28	AOT13_03375	AOT13_RS03385			acyltransferase	carbon-nitrogen hydrolase family protein
UPI0001B0AD29	AOT13_03370	AOT13_RS03380			potassium:proton antiporter	cation:proton antiporter regulatory subunit	K07228	khtT; K+:H+ antiporter subunit KhtT
UPI0001B0AD2A	AOT13_09710	AOT13_RS09725			hypothetical protein	aminotransferase class I/II-fold pyridoxal phosphate-dependent enzyme
UPI0001B0AD2C	AOT13_09700	AOT13_RS09715			hypothetical protein	trimeric intracellular cation channel family protein
UPI0001B0AD31	AOT13_09675	AOT13_RS09690			acyl-CoA dehydrogenase	acyl-CoA dehydrogenase family protein	K00249	ACADM, acd; acyl-CoA dehydrogenase [EC:1.3.8.7]
UPI0001B0AD32	AOT13_09670	AOT13_RS09685			long-chain fatty acid--CoA ligase	fatty acid--CoA ligase
UPI0001B0AD34	AOT13_09660	AOT13_RS09675		hfq	RNA-binding protein	RNA chaperone Hfq	K03666	hfq; host factor-I protein
UPI0001B0AD35	AOT13_09655	AOT13_RS09670		miaA	tRNA dimethylallyltransferase	tRNA (adenosine(37)-N6)-dimethylallyltransferase MiaA	K00791	miaA, TRIT1; tRNA dimethylallyltransferase [EC:2.5.1.75]
UPI0001B0AD36	AOT13_09650	AOT13_RS09665			chemotaxis protein	methyl-accepting chemotaxis protein	K03406	mcp; methyl-accepting chemotaxis protein
UPI0001B0AD38	AOT13_09640	AOT13_RS09655			glycine/betaine ABC transporter permease	BCCT family transporter	K05020	opuD, betL; glycine betaine transporter
UPI0001B0AD3B	AOT13_12415	AOT13_RS12430			RNA polymerase subunit sigma-70	RNA polymerase sigma factor	K03088	rpoE; RNA polymerase sigma-70 factor, ECF subfamily
UPI0001B0AD41	AOT13_12380	AOT13_RS12395			phosphomannomutase	phosphomannomutase/phosphoglucomutase	K15778	pmm-pgm; phosphomannomutase / phosphoglucomutase [EC:5.4.2.8 5.4.2.2]
UPI0001B0AD43	AOT13_12370	AOT13_RS12385			glycosyl transferase family 1	glycosyltransferase family 4 protein	K20999	pslF; polysaccharide biosynthesis protein PslF
UPI0001B0AD44	AOT13_12365	AOT13_RS12380			mannose-1-phosphate guanylyltransferase	NDP-sugar synthase	K00966	GMPP; mannose-1-phosphate guanylyltransferase [EC:2.7.7.13]
UPI0001B0AD47	AOT13_12355	AOT13_RS12370			nitrilase	carbon-nitrogen hydrolase family protein	K01501	E3.5.5.1; nitrilase [EC:3.5.5.1]
UPI0001B0AD4B	AOT13_12340	AOT13_RS12355			hypothetical protein	hypothetical protein
UPI0001B0AD4C	AOT13_12335	AOT13_RS12350			glutathione peroxidase	glutathione peroxidase	K00432	gpx, btuE, bsaA; glutathione peroxidase [EC:1.11.1.9]
UPI0001B0AD54	AOT13_13220	AOT13_RS13235		modA	molybdenum ABC transporter substrate-binding protein	molybdate ABC transporter substrate-binding protein	K02020	modA; molybdate transport system substrate-binding protein
UPI0001B0AD57	AOT13_13210	AOT13_RS13225			hypothetical protein	hypothetical protein
UPI0001B0AD5F	AOT13_13115	AOT13_RS13130			histidine kinase	PocR ligand-binding domain-containing protein
UPI0001B0AD60	AOT13_13110	AOT13_RS13125			AraC family transcriptional regulator	helix-turn-helix domain-containing protein	K07720	yesN; two-component system, response regulator YesN
UPI0001B0AD61	AOT13_13105	AOT13_RS13120			ethanolamine utilization protein EutM	BMC domain-containing protein	K27260	pduA; bacterial microcompartment shell protein
UPI0001B0AD62	AOT13_13100	AOT13_RS13115		pduB	propanediol utilization protein	propanediol utilization microcompartment protein PduB	K27263	pduB; bacterial microcompartment shell protein
UPI0001B0AD63	AOT13_13095	AOT13_RS13110	pduC		propanediol dehydratase	propanediol/glycerol family dehydratase large subunit	K01699	pduC; propanediol dehydratase large subunit [EC:4.2.1.28]
UPI0001B0AD66	AOT13_13080	AOT13_RS13095			diol dehydratase reactivase	diol dehydratase reactivase subunit alpha	K27264	pduG; propanediol dehydratase-reactivating factor large subunit
UPI0001B0AD6A	AOT13_13065	AOT13_RS13080			ethanolamine utilization protein EutM	BMC domain-containing protein	K27266	pduJ; bacterial microcompartment shell protein
UPI0001B0AD6B	AOT13_13060	AOT13_RS13075			propanediol utilization protein	phosphate propanoyltransferase	K15024	K15024; putative phosphotransacetylase [EC:2.3.1.8]
UPI0001B0AD6D	AOT13_13050	AOT13_RS13065			flavoprotein	flavoprotein
UPI0001B0AD6E	AOT13_13045	AOT13_RS13060			ethanolamine utilization protein EutN	EutN/CcmL family microcompartment protein
UPI0001B0AD71	AOT13_03175	AOT13_RS03190			hypothetical protein	DHH family phosphoesterase	K22927	gdpP; cyclic-di-AMP phosphodiesterase [EC:3.1.4.59]
UPI0001B0AD72	AOT13_03170	AOT13_RS03185			hypothetical protein	YybS family protein
UPI0001B0AD74	AOT13_03155	AOT13_RS03170		rpsF	30S ribosomal protein S6	30S ribosomal protein S6	K02990	RP-S6, MRPS6, rpsF; small subunit ribosomal protein S6
UPI0001B0AD78	AOT13_03140	AOT13_RS03155			hypothetical protein	DUF951 domain-containing protein
UPI0001B0AD7C	AOT13_03120	AOT13_RS03135			chromosome partitioning protein ParB	ParB/RepB/Spo0J family partition protein	K03497	parB, spo0J; ParB family transcriptional regulator, chromosome partitioning protein
UPI0001B0AD7D	AOT13_03115	AOT13_RS03130			sporulation initiation inhibitor Soj	AAA family ATPase	K03496	parA, soj; chromosome partitioning protein
UPI0001B0AD7E	AOT13_03110	AOT13_RS03125		noc	nucleoid occlusion protein	nucleoid occlusion protein	K03497	parB, spo0J; ParB family transcriptional regulator, chromosome partitioning protein
UPI0001B0AD7F	AOT13_03105	AOT13_RS03120		rsmG	16S rRNA (guanine(527)-N(7))-methyltransferase RsmG	16S rRNA (guanine(527)-N(7))-methyltransferase RsmG	K03501	gidB, rsmG; 16S rRNA (guanine527-N7)-methyltransferase [EC:2.1.1.170]
UPI0001B0AD80	AOT13_03100	AOT13_RS03115		mnmG	tRNA uridine 5-carboxymethylaminomethyl modification protein	tRNA uridine-5-carboxymethylaminomethyl(34) synthesis enzyme MnmG	K03495	gidA, mnmG, MTO1; tRNA uridine 5-carboxymethylaminomethyl modification enzyme
UPI0001B0AD81	AOT13_03095	AOT13_RS03110		mnmE	tRNA modification GTPase	tRNA uridine-5-carboxymethylaminomethyl(34) synthesis GTPase MnmE	K03650	mnmE, trmE, MSS1; tRNA modification GTPase [EC:3.6.-.-]
UPI0001B0AD84	AOT13_03085	AOT13_RS03100		spoIIIJ	OxaA precursor	YidC family membrane integrase SpoIIIJ	K03217	yidC, spoIIIJ, OXA1, ccfA; YidC/Oxa1 family membrane protein insertase
UPI0001B0AD86	AOT13_03070	AOT13_RS03085		dnaA	chromosomal replication initiation protein	chromosomal replication initiator protein DnaA	K02313	dnaA; chromosomal replication initiator protein
UPI0001B0AD87	AOT13_03065	AOT13_RS03080		dnaN	DNA polymerase III subunit beta	DNA polymerase III subunit beta	K02338	dnaN; DNA polymerase III subunit beta [EC:2.7.7.7]
UPI0001B0AD88	AOT13_03060	AOT13_RS03075		yaaA	RNA-binding protein	S4 domain-containing protein YaaA	K14761	rlbA, ybcJ; ribosome-associated protein
UPI0001B0AD89	AOT13_03055	AOT13_RS03070		recF	recombinase RecF	DNA replication/repair protein RecF	K03629	recF; DNA replication and repair protein RecF
UPI0001B0AD8C	AOT13_03040	AOT13_RS03055			phosphohydrolase	HD-GYP domain-containing protein
UPI0001B0AD8D	AOT13_13805	AOT13_RS13820			histidine kinase	sensor histidine kinase	K07697	kinB; two-component system, sporulation sensor kinase B [EC:2.7.13.3]
UPI0001B0AD8E	AOT13_13800	AOT13_RS13815			hypothetical protein	DUF421 domain-containing protein
UPI0001B0AD8F	AOT13_13795	AOT13_RS13810			GntR family transcriptional regulator	GntR family transcriptional regulator	K07979	ytrA; GntR family transcriptional regulator
UPI0001B0AD90	AOT13_13790	AOT13_RS13805			ABC transporter	ABC transporter ATP-binding protein	K16921	ytrB; acetoin utilization transport system ATP-binding protein
UPI0001B0AD91	AOT13_13785	AOT13_RS13800			multidrug ABC transporter permease	DUF6449 domain-containing protein	K16919	ytrC_D; acetoin utilization transport system permease protein
UPI0001B0AD92	AOT13_13780	AOT13_RS13795			ArsR family transcriptional regulator	metalloregulator ArsR/SmtB family transcription factor	K21903	cadC, smtB; ArsR family transcriptional regulator, lead/cadmium/zinc/bismuth-responsive transcriptional repressor
UPI0001B0AD93	AOT13_13775	AOT13_RS13790			cadmium transporter	heavy metal translocating P-type ATPase	K01534	zntA; Zn2+/Cd2+-exporting ATPase [EC:7.2.2.12 7.2.2.21]
UPI0001B0AD98	AOT13_01255	AOT13_RS01265			glycosyl transferase	glycosyltransferase family 2 protein
UPI0001B0AD9C	AOT13_14980	AOT13_RS15005			alcohol dehydrogenase	iron-containing alcohol dehydrogenase
UPI0001B0AD9E	AOT13_14970	AOT13_RS14995			phenylacetic acid degradation protein	hotdog fold thioesterase	K02614	paaI; acyl-CoA thioesterase [EC:3.1.2.-]
UPI0001B0AD9F	AOT13_14965	AOT13_RS14990		paaK	phenylacetate--CoA ligase	phenylacetate--CoA ligase PaaK	K01912	paaK; phenylacetate-CoA ligase [EC:6.2.1.30]
UPI0001B0ADA1	AOT13_14955	AOT13_RS14980		paaB	phenylacetate-CoA oxygenase	1%2C2-phenylacetyl-CoA epoxidase subunit PaaB	K02610	paaB; ring-1,2-phenylacetyl-CoA epoxidase subunit PaaB
UPI0001B0ADA2	AOT13_14950	AOT13_RS14975		paaC	phenylacetate-CoA oxygenase	1%2C2-phenylacetyl-CoA epoxidase subunit PaaC	K02611	paaC; ring-1,2-phenylacetyl-CoA epoxidase subunit PaaC [EC:1.14.13.149]
UPI0001B0ADA3	AOT13_14945	AOT13_RS14970		paaD	phenylacetate-CoA oxygenase	1%2C2-phenylacetyl-CoA epoxidase subunit PaaD	K02612	paaD; ring-1,2-phenylacetyl-CoA epoxidase subunit PaaD
UPI0001B0ADA4	AOT13_14940	AOT13_RS14965			ethyl tert-butyl ether degradation protein EthD	EthD family reductase
UPI0001B0ADA5	AOT13_14935	AOT13_RS14960			enoyl-CoA hydratase	enoyl-CoA hydratase-related protein	K01692	paaF, echA; enoyl-CoA hydratase [EC:4.2.1.17]
UPI0001B0ADA6	AOT13_14930	AOT13_RS14955			enoyl-CoA hydratase	enoyl-CoA hydratase-related protein	K15866	paaG; 2-(1,2-epoxy-1,2-dihydrophenyl)acetyl-CoA isomerase [EC:5.3.3.18]
UPI0001B0ADA7	AOT13_14925	AOT13_RS14950			betaine-aldehyde dehydrogenase	aldehyde dehydrogenase family protein	K00128	ALDH; aldehyde dehydrogenase (NAD+) [EC:1.2.1.3]
UPI0001B0ADA8	AOT13_14920	AOT13_RS14945			3-hydroxybutyryl-CoA dehydrogenase	3-hydroxyacyl-CoA dehydrogenase	K00074	paaH, hbd, fadB, mmgB; 3-hydroxybutyryl-CoA dehydrogenase [EC:1.1.1.157]
UPI0001B0ADA9	AOT13_14915	AOT13_RS14940			beta-ketoadipyl CoA thiolase	acetyl-CoA C-acyltransferase
UPI0001B0ADAA	AOT13_14910	AOT13_RS14935			enoyl-CoA hydratase	enoyl-CoA hydratase-related protein	K01715	crt; enoyl-CoA hydratase [EC:4.2.1.17]
UPI0001B0ADAC	AOT13_14900	AOT13_RS14925			transferase	gamma carbonic anhydrase family protein
UPI0001B0ADAD	AOT13_14895	AOT13_RS14920			2-nitropropane dioxygenase	DUF561 domain-containing protein	K02371	fabK; enoyl-[acyl-carrier protein] reductase II [EC:1.3.1.9]
UPI0001B0ADAE	AOT13_14890	AOT13_RS14915			ABC transporter substrate-binding protein	ABC transporter substrate-binding protein	K01989	K01989; putative tryptophan/tyrosine transport system substrate-binding protein
UPI0001B0ADAF	AOT13_14885	AOT13_RS14910			ABC transporter permease	ABC transporter permease	K05832	K05832; putative tryptophan/tyrosine transport system permease protein
UPI0001B0ADB2	AOT13_14870	AOT13_RS14895			leucine dehydrogenase	Glu/Leu/Phe/Val dehydrogenase	K00270	pdh; phenylalanine dehydrogenase [EC:1.4.1.20]
UPI0001B0ADB6	AOT13_00565	AOT13_RS00565			hypothetical protein	YuzF family protein
UPI0001B0ADBB	AOT13_16390	AOT13_RS16410			hypothetical protein	hypothetical protein
UPI0001B0ADBE	AOT13_06215	AOT13_RS06225			hypothetical protein	L%2CD-transpeptidase
UPI0001B0ADCA	AOT13_14830	AOT13_RS14855			histidine kinase	hypothetical protein
UPI0001B0B417	AOT13_18620	AOT13_RS18645		yidD	membrane protein insertion efficiency factor YidD	membrane protein insertion efficiency factor YidD	K08998	K08998; uncharacterized protein
UPI0001B0B418	AOT13_18615	AOT13_RS18640			S-ribosylhomocysteinase	S-ribosylhomocysteine lyase	K07173	luxS; S-ribosylhomocysteine lyase [EC:4.4.1.21]
UPI0001B0B419	AOT13_18610	AOT13_RS18635			general stress protein	Dps family protein	K04047	dps; starvation-inducible DNA-binding protein
UPI0001B0B41A	AOT13_18605	AOT13_RS18630			holin	phage holin family protein
UPI0001B0B41B	AOT13_18600	AOT13_RS18625			hydrolase	hypothetical protein
UPI0001B0B41C	AOT13_18595	AOT13_RS18620		ytkD	7%2C8-dihydro-8-oxoguanine-triphosphatase	RNA deprotection pyrophosphohydrolase	K03574	mutT, NUDT15, MTH2; 8-oxo-dGTP diphosphatase [EC:3.6.1.55]
UPI0001B0B41D	AOT13_18590	AOT13_RS18615			ABC transporter permease	ABC transporter permease	K02050	ABC.SN.P; NitT/TauT family transport system permease protein
UPI0001B0B41E	AOT13_18585	AOT13_RS18610			spermidine/putrescine ABC transporter ATP-binding protein	ABC transporter ATP-binding protein	K02049	ABC.SN.A; NitT/TauT family transport system ATP-binding protein
UPI0001B0B41F	AOT13_18580	AOT13_RS18605			hypothetical protein	ABC transporter substrate-binding protein	K02051	ABC.SN.S; NitT/TauT family transport system substrate-binding protein
UPI0001B0B420	AOT13_18575	AOT13_RS18600			peptidase	prolyl oligopeptidase family serine peptidase
UPI0001B0B421	AOT13_18570	AOT13_RS18595			hypothetical protein	DUF2584 domain-containing protein
UPI0001B0B422	AOT13_18565	AOT13_RS18590		pckA	phosphoenolpyruvate carboxykinase	phosphoenolpyruvate carboxykinase (ATP)	K01610	pckA; phosphoenolpyruvate carboxykinase (ATP) [EC:4.1.1.49]
UPI0001B0B423	AOT13_18560	AOT13_RS18585		metK	S-adenosylmethionine synthetase	methionine adenosyltransferase	K00789	metK, MAT; S-adenosylmethionine synthetase [EC:2.5.1.6]
UPI0001B0B424	AOT13_18555	AOT13_RS18580		asnB	asparagine synthase	asparagine synthase (glutamine-hydrolyzing)	K01953	asnB, ASNS; asparagine synthase (glutamine-hydrolysing) [EC:6.3.5.4]
UPI0001B0B426	AOT13_18545	AOT13_RS18570			phospholipase	alpha/beta hydrolase	K01048	pldB; lysophospholipase [EC:3.1.1.5]
UPI0001B0B427	AOT13_18540	AOT13_RS18565			tetraprenyl-beta-curcumene synthase	tetraprenyl-beta-curcumene synthase family protein	K16188	ytpB; tetraprenyl-beta-curcumene synthase [EC:4.2.3.130]
UPI0001B0B429	AOT13_18530	AOT13_RS18555			radical SAM protein	TIGR01212 family radical SAM protein	K07139	K07139; uncharacterized protein
UPI0001B0B42A	AOT13_18525	AOT13_RS18550			hypothetical protein	YtzC family protein
UPI0001B0B42B	AOT13_18520	AOT13_RS18545			glycogen biosynthesis protein GlgD	hypothetical protein
UPI0001B0B42D	AOT13_18505	AOT13_RS18530		leuS	leucyl-tRNA synthetase	leucine--tRNA ligase	K01869	LARS, leuS; leucyl-tRNA synthetase [EC:6.1.1.4]
UPI0001B0B42E	AOT13_18500	AOT13_RS18525			sulfurtransferase	rhodanese-like domain-containing protein
UPI0001B0B42F	AOT13_18495	AOT13_RS18520			sporulation protein cse60	sporulation protein Cse60
UPI0001B0B430	AOT13_18490	AOT13_RS18515			hypothetical protein	NAD(P)/FAD-dependent oxidoreductase
UPI0001B0B436	AOT13_18470	AOT13_RS18495		pepV	dipeptidase PepV	dipeptidase PepV	K01439	dapE; succinyl-diaminopimelate desuccinylase [EC:3.5.1.18]
UPI0001B0B437	AOT13_18465	AOT13_RS18490			MFS transporter	major facilitator superfamily domain-containing protein 6	K05820	hcaT; MFS transporter, PPP family, 3-phenylpropionic acid transporter
UPI0001B0B438	AOT13_18460	AOT13_RS18485		thpR	2'-5' RNA ligase	RNA 2'%2C3'-cyclic phosphodiesterase	K01975	thpR; RNA 2',3'-cyclic 3'-phosphodiesterase [EC:3.1.4.58]
UPI0001B0B43B	AOT13_18445	AOT13_RS18470			phosphotransferase	phosphotransferase family protein
UPI0001B0B441	AOT13_18415	AOT13_RS18440	yjjX		NTPase	DUF84 family protein	K01529	yjjX; inosine/xanthosine triphosphatase [EC:3.6.1.73]
UPI0001B0B442	AOT13_06700	AOT13_RS06710			haloacid dehalogenase	Cof-type HAD-IIB family hydrolase
UPI0001B0B443	AOT13_06695	AOT13_RS06705			hypothetical protein	YlbF family regulator
UPI0001B0B444	AOT13_06685	AOT13_RS06695			alpha-L-glutamate ligase	YheC/YheD family protein
UPI0001B0B44E	AOT13_06635	AOT13_RS06645			spore protein	alpha/beta-type small acid-soluble spore protein	K06419	SASP-B, sspB; small acid-soluble spore protein B (major beta-type SASP)
UPI0001B0B454	AOT13_06605	AOT13_RS06615			thiazole synthase	thiazole synthase	K03149	thiG; thiazole synthase [EC:2.8.1.10]
UPI0001B0B458	AOT13_06585	AOT13_RS06595			ABC transporter permease	energy-coupling factor transporter transmembrane component T	K16785	ecfT; energy-coupling factor transport system permease protein
UPI0001B0B45A	AOT13_06575	AOT13_RS06585			thiamine ABC transporter permease	ECF transporter S component	K16925	ykoE; energy-coupling factor transport system permease protein
UPI0001B0B45E	AOT13_06560	AOT13_RS06570			MFS transporter	MFS transporter
UPI0001B0B461	AOT13_06545	AOT13_RS06555			oligo-1%2C6-glucosidase	alpha-glucosidase	K01187	malZ; alpha-glucosidase [EC:3.2.1.20]
UPI0001B0B462	AOT13_06540	AOT13_RS06550			2-dehydropantoate 2-reductase	ketopantoate reductase family protein	K00077	panE, apbA; 2-dehydropantoate 2-reductase [EC:1.1.1.169]
UPI0001B0B464	AOT13_06530	AOT13_RS06540			carbon starvation protein A	carbon starvation CstA family protein	K06200	cstA; carbon starvation protein
UPI0001B0B468	AOT13_06510	AOT13_RS06520			hypothetical protein	DUF1232 domain-containing protein
UPI0001B0B469	AOT13_06505	AOT13_RS06515			hypothetical protein	hypothetical protein
UPI0001B0B46A	AOT13_06500	AOT13_RS06510		sugE	hypothetical protein	quaternary ammonium compound efflux SMR transporter SugE	K11741	sugE; quaternary ammonium compound-resistance protein SugE
UPI0001B0B46B	AOT13_09090	AOT13_RS09105		fliH	flagellar assembly protein FliH	flagellar assembly protein FliH	K02411	fliH; flagellar assembly protein FliH
UPI0001B0B46C	AOT13_09085	AOT13_RS09100		fliG	flagellar motor switch protein FliG	flagellar motor switch protein FliG	K02410	fliG; flagellar motor switch protein FliG
UPI0001B0B46D	AOT13_09080	AOT13_RS09095		fliF	flagellar M-ring protein FliF	flagellar basal-body MS-ring/collar protein FliF	K02409	fliF; flagellar M-ring protein FliF
UPI0001B0B46E	AOT13_09075	AOT13_RS09090		fliE	flagellar hook-basal body protein FliE	flagellar hook-basal body complex protein FliE	K02408	fliE; flagellar hook-basal body complex protein FliE
UPI0001B0B46F	AOT13_09070	AOT13_RS09085		flgC	flagellar basal-body rod protein FlgC	flagellar basal body rod protein FlgC	K02388	flgC; flagellar basal-body rod protein FlgC
UPI0001B0B470	AOT13_09065	AOT13_RS09080		flgB	flagellar biosynthesis protein FlgB	flagellar basal body rod protein FlgB	K02387	flgB; flagellar basal-body rod protein FlgB
UPI0001B0B471	AOT13_09060	AOT13_RS09075		codY	transcriptional repressor CodY	GTP-sensing pleiotropic transcriptional regulator CodY	K03706	codY; transcriptional pleiotropic repressor
UPI0001B0B472	AOT13_09055	AOT13_RS09070		hslU	Clp protease	HslU--HslV peptidase ATPase subunit	K03667	hslU; ATP-dependent HslUV protease ATP-binding subunit HslU
UPI0001B0B473	AOT13_09050	AOT13_RS09065		hslV	ATP-dependent protease subunit HslV	ATP-dependent protease subunit HslV	K01419	hslV, clpQ; ATP-dependent HslUV protease, peptidase subunit HslV [EC:3.4.25.2]
UPI0001B0B474	AOT13_09045	AOT13_RS09060		xerC	recombinase XerC	tyrosine recombinase XerC	K03733	xerC; integrase/recombinase XerC
UPI0001B0B479	AOT13_09020	AOT13_RS09035		sucD	succinyl-CoA synthetase subunit alpha	succinate--CoA ligase subunit alpha	K01902	sucD; succinyl-CoA synthetase alpha subunit [EC:6.2.1.5]
UPI0001B0B47A	AOT13_09015	AOT13_RS09030	sucC	sucC	succinyl-CoA synthetase subunit beta	ADP-forming succinate--CoA ligase subunit beta	K01903	sucC; succinyl-CoA synthetase beta subunit [EC:6.2.1.5]
UPI0001B0B47E	AOT13_08995	AOT13_RS09010		ylqF	GTPase	ribosome biogenesis GTPase YlqF	K14540	rbgA; ribosome biogenesis GTPase A
UPI0001B0B47F	AOT13_08990	AOT13_RS09005		lepB	signal peptidase I	signal peptidase I	K03100	lepB; signal peptidase I [EC:3.4.21.89]
UPI0001B0B481	AOT13_08980	AOT13_RS08995		trmD	tRNA (guanine-N1)-methyltransferase	tRNA (guanosine(37)-N1)-methyltransferase TrmD	K00554	trmD; tRNA (guanine37-N1)-methyltransferase [EC:2.1.1.228]
UPI0001B0B482	AOT13_08975	AOT13_RS08990		rimM	16S rRNA processing protein RimM	ribosome maturation factor RimM	K02860	rimM; 16S rRNA processing protein RimM
UPI0001B0B485	AOT13_08960	AOT13_RS08975	rpsP	rpsP	30S ribosomal protein S16	30S ribosomal protein S16	K02959	RP-S16, MRPS16, rpsP; small subunit ribosomal protein S16
UPI0001B0B486	AOT13_08955	AOT13_RS08970		ffh	signal recognition particle	signal recognition particle protein	K03106	SRP54, ffh; signal recognition particle subunit SRP54 [EC:3.6.5.4]
UPI0001B0B487	AOT13_08950	AOT13_RS08965			hypothetical protein	putative DNA-binding protein	K09787	K09787; uncharacterized protein
UPI0001B0B488	AOT13_08945	AOT13_RS08960		ftsY	signal recognition particle-docking protein FtsY	signal recognition particle-docking protein FtsY	K03110	ftsY; fused signal recognition particle receptor
UPI0001B0B48A	AOT13_08935	AOT13_RS08950		rnc	ribonuclease III	ribonuclease III	K03685	rnc, DROSHA, RNT1; ribonuclease III [EC:3.1.26.3]
UPI0001B0B48B	AOT13_08930	AOT13_RS08945			acyl carrier protein	acyl carrier protein	K02078	acpP, acpM; acyl carrier protein
UPI0001B0B48C	AOT13_08925	AOT13_RS08940		fabG	3-oxoacyl-ACP reductase	3-oxoacyl-[acyl-carrier-protein] reductase	K00059	fabG, OAR1; 3-oxoacyl-[acyl-carrier protein] reductase [EC:1.1.1.100]
UPI0001B0B48D	AOT13_08920	AOT13_RS08935		fabD	malonyl CoA-ACP transacylase	ACP S-malonyltransferase	K00645	fabD, MCAT, MCT1; [acyl-carrier-protein] S-malonyltransferase [EC:2.3.1.39]
UPI0001B0B491	AOT13_14770	AOT13_RS14795			MFS transporter	5-bromo-4-chloroindolyl phosphate hydrolysis family protein
UPI0001B0B492	AOT13_14765	AOT13_RS14790			tellurite resistance protein TelA	toxic anion resistance protein
UPI0001B0B494	AOT13_14755	AOT13_RS14780			hypothetical protein	YozQ family protein
UPI0001B0B495	AOT13_14750	AOT13_RS14775			hypothetical protein	VWA-like domain-containing protein
UPI0001B0B496	AOT13_14745	AOT13_RS14770			ammonium transporter	ammonium transporter	K03320	amt, AMT, MEP; ammonium transporter, Amt family
UPI0001B0B49A	AOT13_14725	AOT13_RS14750			iron siderophore-binding protein	iron-siderophore ABC transporter substrate-binding protein	K25109	sirA, fecB, cbrA; iron-siderophore transport system substrate-binding protein
UPI0001B0B49C	AOT13_14715	AOT13_RS14740			iron ABC transporter permease	iron ABC transporter permease	K25111	sirC, fecD, cbrC; iron-siderophore transport system permease protein
UPI0001B0B49F	AOT13_14700	AOT13_RS14725		cdaS	hypothetical protein	sporulation-specific diadenylate cyclase CdaS	K18672	dacA; diadenylate cyclase [EC:2.7.7.85]
UPI0001B0B4A0	AOT13_14695	AOT13_RS14720			hypothetical protein	DUF5634 family protein
UPI0001B0B4A3	AOT13_14685	AOT13_RS14710			phosphatase	histidine phosphatase family protein
UPI0001B0B4A7	AOT13_14675	AOT13_RS14700			diguanylate phosphodiesterase	EAL domain-containing protein
UPI0001B0B4AA	AOT13_14660	AOT13_RS14685			iron transporter FeoB	nucleoside recognition domain-containing protein	K04759	feoB; ferrous iron transport protein B
UPI0001B0B4AB	AOT13_14655	AOT13_RS14680			iron transporter FeoB	FeoB small GTPase domain-containing protein
UPI0001B0B4AE	AOT13_14640	AOT13_RS14665			IclR family transcriptional regulator	IclR family transcriptional regulator	K19333	kdgR; IclR family transcriptional regulator, KDG regulon repressor
UPI0001B0B4B1	AOT13_14625	AOT13_RS14650			ABC transporter permease	ABC transporter permease subunit	K19341	nosY; Cu-processing system permease protein
UPI0001B0B4B2	AOT13_14620	AOT13_RS14645			multidrug ABC transporter ATP-binding protein	ABC transporter ATP-binding protein	K19340	nosF; Cu-processing system ATP-binding protein
UPI0001B0B4B3	AOT13_14610	AOT13_RS14635			transglutaminase	transglutaminase family protein
UPI0001B0B4B4	AOT13_14605	AOT13_RS14630			ABC transporter	ABC transporter ATP-binding protein	K25156	evrA; viologen exporter family transport system ATP-binding protein
UPI0001B0B4B6	AOT13_14595	AOT13_RS14620			multidrug transporter	ABC-2 family transporter protein	K25154	evrC; viologen exporter family transport system permease protein
UPI0001B0B4B7	AOT13_14590	AOT13_RS14615			MerR family transcriptional regulator	MerR family DNA-binding transcriptional regulator
UPI0001B0B4BA	AOT13_14575	AOT13_RS14600			hypothetical protein	DUF2294 domain-containing protein
UPI0001B0B4BD	AOT13_05365	AOT13_RS05375			anti-anti-sigma factor	STAS domain-containing protein	K04749	rsbV; anti-sigma B factor antagonist
UPI0001B0B4C0	AOT13_05350	AOT13_RS05360			hypothetical protein	DUF3147 family protein
UPI0001B0B4C1	AOT13_05345	AOT13_RS05355			hypothetical protein	DUF3147 family protein
UPI0001B0B4C4	AOT13_05310	AOT13_RS05320			lipid kinase	diacylglycerol kinase	K07029	dagK; diacylglycerol kinase (ATP) [EC:2.7.1.107]
UPI0001B0B4C6	AOT13_05300	AOT13_RS05310			hypothetical protein	NfeD family protein
UPI0001B0B4C8	AOT13_05290	AOT13_RS05300			regulator	response regulator transcription factor
UPI0001B0B4CB	AOT13_05275	AOT13_RS05285			phage-shock protein	PspA/IM30 family protein	K03969	pspA; phage shock protein A
UPI0001B0B4CF	AOT13_05255	AOT13_RS05265			6-phospho-alpha-glucosidase	6-phospho-alpha-glucosidase	K01232	glvA; maltose-6'-phosphate glucosidase [EC:3.2.1.122]
UPI0001B0B4D3	AOT13_05235	AOT13_RS05245			spermidine/putrescine ABC transporter substrate-binding protein	ABC transporter substrate-binding protein	K11069	potD; spermidine/putrescine transport system substrate-binding protein
UPI0001B0B4D4	AOT13_05230	AOT13_RS05240			spermidine/putrescine ABC transporter permease	ABC transporter permease	K11070	potC; spermidine/putrescine transport system permease protein
UPI0001B0B4D6	AOT13_05220	AOT13_RS05230			spermidine/putrescine ABC transporter ATP-binding protein	ABC transporter ATP-binding protein	K11072	potA; spermidine/putrescine transport system ATP-binding protein [EC:7.6.2.11]
UPI0001B0B4DC	AOT13_05190	AOT13_RS05200			DNA-binding protein	helix-turn-helix domain-containing protein
UPI0001B0B4DF	AOT13_05175	AOT13_RS05185		cas2	CRISPR-associated protein Cas2	CRISPR-associated endonuclease Cas2	K09951	cas2; CRISPR-associated protein Cas2
UPI0001B0B4E3	AOT13_08030	AOT13_RS08045		queE	7-carboxy-7-deazaguanine synthase	7-carboxy-7-deazaguanine synthase QueE	K10026	queE; 7-carboxy-7-deazaguanine synthase [EC:4.3.99.3]
UPI0001B0B4E5	AOT13_08020	AOT13_RS08035		queC	7-cyano-7-deazaguanine synthase	7-cyano-7-deazaguanine synthase QueC	K06920	queC; 7-cyano-7-deazaguanine synthase [EC:6.3.4.20]
UPI0001B0B4F2	AOT13_07960	AOT13_RS07975			peptidase	S9 family peptidase
UPI0001B0B4F3	AOT13_07955	AOT13_RS07970			transcriptional regulator	MarR family transcriptional regulator	K15973	mhqR; MarR family transcriptional regulator, 2-MHQ and catechol-resistance regulon repressor
UPI0001B0B4F4	AOT13_07950	AOT13_RS07965			dihydroorotate dehydrogenase	ZIP family metal transporter	K07238	TC.ZIP, zupT, ZRT3, ZIP2; zinc transporter, ZIP family
UPI0001B0B4F5	AOT13_07945	AOT13_RS07960			acireductone dioxygenase	cupin domain-containing protein	K08967	mtnD, mtnZ, ADI1; 1,2-dihydroxy-3-keto-5-methylthiopentene dioxygenase [EC:1.13.11.53 1.13.11.54]
UPI0001B0B4F7	AOT13_07935	AOT13_RS07950	mtnX	mtnX	2-hydroxy-3-keto-5-methylthiopentenyl-1-phosphate phosphatase	2-hydroxy-3-keto-5-methylthiopentenyl-1-phosphate phosphatase	K08966	mtnX; 2-hydroxy-3-keto-5-methylthiopentenyl-1-phosphate phosphatase [EC:3.1.3.87]
UPI0001B0B4FA	AOT13_07920	AOT13_RS07935			hydrolase	carbon-nitrogen family hydrolase	K13566	NIT2, yafV; omega-amidase [EC:3.5.1.3]
UPI0001B0B4FF	AOT13_07895	AOT13_RS07910			sugar ABC transporter permease	ABC transporter permease	K02057	ABC.SS.P; simple sugar transport system permease protein
UPI0001B0B504	AOT13_07875	AOT13_RS20460			transcriptional regulator	hypothetical protein
UPI0001B0B507	AOT13_03365	AOT13_RS03375			potassium transporter	cation:proton antiporter	K26732	khtU; K+:H+ antiporter subunit KhtU
UPI0001B0B509	AOT13_03355	AOT13_RS03365		qoxD	quinol oxidase subunit 4	cytochrome aa3 quinol oxidase subunit IV	K02829	qoxD; cytochrome aa3-600 menaquinol oxidase subunit IV [EC:7.1.1.5]
UPI0001B0B50C	AOT13_03340	AOT13_RS03350		qoxA	quinol oxidase subunit 2	cytochrome aa3 quinol oxidase subunit II	K02826	qoxA; cytochrome aa3-600 menaquinol oxidase subunit II [EC:7.1.1.5]
UPI0001B0B50D	AOT13_03335	AOT13_RS03345			RNA methyltransferase	RNA methyltransferase	K00556	trmH; tRNA (guanosine-2'-O-)-methyltransferase [EC:2.1.1.34]
UPI0001B0B50F	AOT13_03325	AOT13_RS03335		pflB	formate acetyltransferase	formate C-acetyltransferase	K00656	E2.3.1.54, pflD; formate C-acetyltransferase [EC:2.3.1.54]
UPI0001B0B510	AOT13_03320	AOT13_RS03330		pflA	pyruvate formate lyase-activating protein	pyruvate formate-lyase-activating protein	K04069	pflA, pflC, pflE; pyruvate formate lyase activating enzyme [EC:1.97.1.4]
UPI0001B0B513	AOT13_03310	AOT13_RS03320			LuxR family transcriptional regulator	response regulator transcription factor	K11618	liaR; two-component system, NarL family, response regulator LiaR
UPI0001B0B517	AOT13_03290	AOT13_RS03300			flagellar basal body rod protein	hypothetical protein	K11619	liaI; lia operon protein LiaI
UPI0001B0B51B	AOT13_03270	AOT13_RS03280			hypothetical protein	fructose PTS transporter subunit IIB
UPI0001B0B51D	AOT13_03260	AOT13_RS03270		manA	mannose-6-phosphate isomerase	mannose-6-phosphate isomerase%2C class I	K01809	manA, MPI; mannose-6-phosphate isomerase [EC:5.3.1.8]
UPI0001B0B524	AOT13_16970	AOT13_RS16990		mtaB	30S ribosomal protein S12 methylthiotransferase	tRNA (N(6)-L-threonylcarbamoyladenosine(37)-C(2))-methylthiotransferase MtaB	K18707	mtaB; threonylcarbamoyladenosine tRNA methylthiotransferase MtaB [EC:2.8.4.5]
UPI0001B0B527	AOT13_16955	AOT13_RS16975		rpsU	30S ribosomal protein S21	30S ribosomal protein S21	K02970	RP-S21, MRPS21, rpsU; small subunit ribosomal protein S21
UPI0001B0B528	AOT13_16950	AOT13_RS16970			hypothetical protein	GatB/YqeY domain-containing protein	K09117	K09117; uncharacterized protein
UPI0001B0B529	AOT13_16945	AOT13_RS16965		yqfC	sporulation protein YqfC	sporulation protein YqfC
UPI0001B0B52B	AOT13_16935	AOT13_RS16955			phosphate starvation-inducible protein PhoH	PhoH family protein	K06217	phoH, phoL; phosphate starvation-inducible protein PhoH and related proteins
UPI0001B0B52D	AOT13_12325	AOT13_RS12340			ATP synthase subunit B	hypothetical protein
UPI0001B0B533	AOT13_12295	AOT13_RS12310			hydrogenase assembly protein HypC	HypC/HybG/HupF family hydrogenase formation chaperone	K04653	hypC; hydrogenase expression/formation protein HypC
UPI0001B0B534	AOT13_12290	AOT13_RS12305			hypothetical protein	NHL repeat-containing protein
UPI0001B0B535	AOT13_12285	AOT13_RS12300			nitrogen fixation protein NifU	NifU family protein
UPI0001B0B536	AOT13_12280	AOT13_RS12295			hypothetical protein	hypothetical protein
UPI0001B0B537	AOT13_12275	AOT13_RS12290			hypothetical protein	tetratricopeptide repeat protein
UPI0001B0B538	AOT13_12270				hypothetical protein
UPI0001B0B539	AOT13_12265	AOT13_RS19930			hydrogenase maturation protease	hypothetical protein
UPI0001B0B53A	AOT13_12260	AOT13_RS19925			hydrogenase maturation protease	hydrogenase maturation protease	K03605	hyaD, hybD; hydrogenase maturation protease [EC:3.4.23.-]
UPI0001B0B53B	AOT13_12255	AOT13_RS12270			cytochrome-c3 hydrogenase	nickel-dependent hydrogenase large subunit	K23549	hupV; uptake hydrogenase large subunit [EC:1.12.99.6]
UPI0001B0B53C	AOT13_12250	AOT13_RS12265			hydrogenase	hydrogenase	K23548	hupU; uptake hydrogenase small subunit [EC:1.12.99.6]
UPI0001B0B53D	AOT13_12245	AOT13_RS12260		hypB	hydrogenase accessory protein HypB	hydrogenase nickel incorporation protein HypB	K04652	hypB; hydrogenase nickel incorporation protein HypB
UPI0001B0B53E	AOT13_12240	AOT13_RS12255		hypA	hydrogenase nickel incorporation protein HypA	hydrogenase maturation nickel metallochaperone HypA	K04651	hypA, hybF; hydrogenase nickel incorporation protein HypA/HybF
UPI0001B0B541	AOT13_12225	AOT13_RS12240			GCN5 family acetyltransferase	GNAT family N-acetyltransferase
UPI0001B0B543	AOT13_12215	AOT13_RS12230			oxidoreductase	sulfite oxidase-like oxidoreductase
UPI0001B0B545	AOT13_12205	AOT13_RS12220		pepT	peptidase T	peptidase T	K01258	pepT; tripeptide aminopeptidase [EC:3.4.11.4]
UPI0001B0B549	AOT13_12180	AOT13_RS12195			peroxiredoxin	OsmC family protein	K07397	yhfA; putative redox protein
UPI0001B0B54C	AOT13_12165	AOT13_RS12180			hypothetical protein	YpmS family protein
UPI0001B0B54D	AOT13_12160	AOT13_RS12175			GDSL family lipase	SGNH/GDSL hydrolase family protein
UPI0001B0B550	AOT13_12150	AOT13_RS12165			hypothetical protein	YpmP family protein
UPI0001B0B553	AOT13_12135	AOT13_RS12150			hypothetical protein	YndM family protein
UPI0001B0B555	AOT13_12130	AOT13_RS12145			dihydrofolate reductase	dihydrofolate reductase	K00287	DHFR, folA; dihydrofolate reductase [EC:1.5.1.3]
UPI0001B0B556	AOT13_12125	AOT13_RS12140		thyA	thymidylate synthase	thymidylate synthase	K00560	thyA, TYMS; thymidylate synthase [EC:2.1.1.45]
UPI0001B0B558	AOT13_13030	AOT13_RS13045			hypothetical protein	hypothetical protein
UPI0001B0B55B	AOT13_13015	AOT13_RS13030			hypothetical protein	hypothetical protein
UPI0001B0B563	AOT13_12980	AOT13_RS12995		dmpG	4-hydroxy-2-oxopentanoic acid aldolase	4-hydroxy-2-oxovalerate aldolase
UPI0001B0B565	AOT13_12970	AOT13_RS12985			aromatic-ring-hydroxylating dioxygenase	3-phenylpropionate/cinnamic acid dioxygenase subunit beta
UPI0001B0B56A	AOT13_12950	AOT13_RS12965			permease	DUF6803 family protein
UPI0001B0B56D	AOT13_12930	AOT13_RS12945			hypothetical protein	DUF3311 domain-containing protein
UPI0001B0B570	AOT13_12920	AOT13_RS12935			ArsR family transcriptional regulator	metalloregulator ArsR/SmtB family transcription factor	K03892	arsR; ArsR family transcriptional regulator, arsenate/arsenite/antimonite-responsive transcriptional repressor
UPI0001B0B571	AOT13_12915	AOT13_RS12930		arsB	arsenic resistance protein ArsB	ACR3 family arsenite efflux transporter	K03325	ACR3, arsB; arsenite transporter
UPI0001B0B572	AOT13_12910	AOT13_RS12925		arsC	arsenate reductase	arsenate reductase (thioredoxin)	K03741	arsC; arsenate reductase (thioredoxin) [EC:1.20.4.4]
UPI0001B0B573	AOT13_12905	AOT13_RS12920			MarR family transcriptional regulator	MarR family transcriptional regulator
UPI0001B0B575	AOT13_12895	AOT13_RS12910	arsM		arsenite S-adenosylmethyltransferase	arsenite methyltransferase	K07755	AS3MT; arsenite methyltransferase [EC:2.1.1.137]
UPI0001B0B576	AOT13_12890	AOT13_RS12905			cag pathogenicity island protein Cag4	nuclear transport factor 2 family protein
UPI0001B0B577	AOT13_02555	AOT13_RS02570			CtsR family transcriptional regulator	CtsR family transcriptional regulator	K03708	ctsR; transcriptional regulator of stress and heat shock response
UPI0001B0B578	AOT13_02550	AOT13_RS02565			hypothetical protein	UvrB/UvrC motif-containing protein	K19411	mcsA; protein arginine kinase activator
UPI0001B0B579	AOT13_02545	AOT13_RS02560			ATP--guanido phosphotransferase	protein arginine kinase	K19405	mcsB; protein arginine kinase [EC:2.7.14.1]
UPI0001B0B57E	AOT13_02520	AOT13_RS02535		ispF	2-C-methyl-D-erythritol 2%2C4-cyclodiphosphate synthase	2-C-methyl-D-erythritol 2%2C4-cyclodiphosphate synthase	K01770	ispF; 2-C-methyl-D-erythritol 2,4-cyclodiphosphate synthase [EC:4.6.1.12]
UPI0001B0B580	AOT13_13765	AOT13_RS13780			hypothetical protein	hypothetical protein
UPI0001B0B581	AOT13_13760	AOT13_RS13775			spore gernimation protein KB	spore germination protein	K06295	gerKA; spore germination protein KA
UPI0001B0B587	AOT13_13735	AOT13_RS13750			anti-anti-sigma factor	STAS domain-containing protein
UPI0001B0B589	AOT13_13725	AOT13_RS13740			multidrug ABC transporter ATP-binding protein	ABC transporter ATP-binding protein	K18888	efrB, efrF; ATP-binding cassette, subfamily B, multidrug efflux pump
UPI0001B0B58C	AOT13_13710	AOT13_RS13725			alkyl hydroperoxide reductase	thioredoxin family protein
UPI0001B0B58D	AOT13_13705	AOT13_RS13720			gamma-glutamyl cyclotransferase	gamma-glutamylcyclotransferase family protein
UPI0001B0B590	AOT13_13695	AOT13_RS13710			hypothetical protein	sulfite exporter TauE/SafE family protein	K07090	K07090; uncharacterized protein
UPI0001B0B591	AOT13_13690	AOT13_RS13705			MBL fold metallo-hydrolase	MBL fold metallo-hydrolase
UPI0001B0B592	AOT13_13685	AOT13_RS13700			GDSL family lipase	SGNH/GDSL hydrolase family protein
UPI0001B0B593	AOT13_13680	AOT13_RS13695			ABC transporter ATP-binding protein	ABC transporter ATP-binding protein	K01990	ABC-2.A; ABC-2 type transport system ATP-binding protein
UPI0001B0B594	AOT13_13675	AOT13_RS13690			ABC transporter permease	ABC transporter permease	K01992	ABC-2.P; ABC-2 type transport system permease protein
UPI0001B0B595	AOT13_13655	AOT13_RS13670			FMN-dependent NADH-azoreductase	FMN-dependent NADH-azoreductase	K01118	acpD, azoR; FMN-dependent NADH-azoreductase [EC:1.7.1.17]
UPI0001B0B597	AOT13_13645	AOT13_RS13660			ArsR family transcriptional regulator	autorepressor SdpR family transcription factor	K26993	sdpR; ArsR family transcriptional regulator, repressor of sdpIR and other operons
UPI0001B0B598	AOT13_13640	AOT13_RS13655			hypothetical protein	SdpI family protein	K26996	sdpI; immunity protein, SdpI family
UPI0001B0B599	AOT13_13635	AOT13_RS13650			polyketide cyclase	SRPBCC domain-containing protein
UPI0001B0B59A	AOT13_13630	AOT13_RS13645			ArsR family transcriptional regulator	metalloregulator ArsR/SmtB family transcription factor
UPI0001B0B59E	AOT13_13620	AOT13_RS13635			hypothetical protein	DUF3784 domain-containing protein
UPI0001B0B59F	AOT13_13615	AOT13_RS13630			hypothetical protein	putative sulfate exporter family transporter
UPI0001B0B5A0	AOT13_13610	AOT13_RS13625			hypothetical protein	hypothetical protein
UPI0001B0B5A7	AOT13_15180	AOT13_RS15205			cytosolic protein	hypothetical protein
UPI0001B0B5AB	AOT13_00555	AOT13_RS00555		katA	catalase	catalase KatA	K03781	katE, CAT, catB, srpA; catalase [EC:1.11.1.6]
UPI0001B0B5AD	AOT13_00545	AOT13_RS00545		hpaB	MFS transporter	4-hydroxyphenylacetate 3-monooxygenase%2C oxygenase component	K00483	hpaB; 4-hydroxyphenylacetate 3-monooxygenase [EC:1.14.14.9]
UPI0001B0B5AE	AOT13_00540	AOT13_RS00540		hpaD	3%2C4-dihydroxyphenylacetate 2%2C3-dioxygenase	3%2C4-dihydroxyphenylacetate 2%2C3-dioxygenase
UPI0001B0B5AF	AOT13_00535	AOT13_RS00535			flavin reductase	flavin reductase family protein
UPI0001B0B5B2	AOT13_00520	AOT13_RS00520			2-hydroxyhepta-2%2C4-diene-1%2C7-dioate isomerase	fumarylacetoacetate hydrolase family protein	K05921	hpaG; 5-oxopent-3-ene-1,2,5-tricarboxylate decarboxylase / 2-hydroxyhepta-2,4-diene-1,7-dioate isomerase [EC:4.1.1.68 5.3.3.-]
UPI0001B0B5B3	AOT13_00515	AOT13_RS00515			5-carboxymethyl-2-hydroxymuconate isomerase	5-carboxymethyl-2-hydroxymuconate Delta-isomerase	K01826	hpaF, hpcD; 5-carboxymethyl-2-hydroxymuconate isomerase [EC:5.3.3.10]
UPI0001B0B5B4	AOT13_00510	AOT13_RS00510		hpaE	2-hydroxymuconic semialdehyde dehydrogenase	5-carboxymethyl-2-hydroxymuconate semialdehyde dehydrogenase	K00151	hpaE, hpcC; 5-carboxymethyl-2-hydroxymuconic-semialdehyde dehydrogenase [EC:1.2.1.60]
UPI0001B0B5B5	AOT13_00505	AOT13_RS00505			GntR family transcriptional regulator	GntR family transcriptional regulator
UPI0001B0B5B7	AOT13_00495	AOT13_RS00495			ABC transporter permease	branched-chain amino acid ABC transporter permease	K01997	livH; branched-chain amino acid transport system permease protein
UPI0001B0B5B8	AOT13_00490	AOT13_RS00490			branched-chain amino acid ABC transporter permease	branched-chain amino acid ABC transporter permease	K01998	livM; branched-chain amino acid transport system permease protein
UPI0001B0B5B9	AOT13_00485	AOT13_RS00485	livG		leucine/isoleucine/valine transporter ATP-binding subunit	ABC transporter ATP-binding protein	K01995	livG; branched-chain amino acid transport system ATP-binding protein
UPI0001B0B5BA	AOT13_00480	AOT13_RS00480	livF		leucine/isoleucine/valine transporter ATP-binding subunit	ABC transporter ATP-binding protein	K01996	livF; branched-chain amino acid transport system ATP-binding protein
UPI0001B0B5BB	AOT13_00475	AOT13_RS00475			pyridine nucleotide-disulfide oxidoreductase	FAD-dependent oxidoreductase	K00384	trxB, TRR; thioredoxin reductase (NADPH) [EC:1.8.1.9]
UPI0001B0B5BE	AOT13_00460	AOT13_RS00460			iron ABC transporter ATP-binding protein	ABC transporter ATP-binding protein	K25285	yclP, ceuD; iron-siderophore transport system ATP-binding protein [EC:7.2.2.-]
UPI0001B0B5BF	AOT13_00455	AOT13_RS00455			ABC transporter	siderophore ABC transporter substrate-binding protein	K25282	yclQ, ceuA; iron-siderophore transport system substrate-binding protein
UPI0001B0B5C6	AOT13_10665	AOT13_RS10680			hypothetical protein	DUF1572 family protein
UPI0001B0B5CC	AOT13_10635	AOT13_RS10650			hypothetical protein	SIS domain-containing protein
UPI0001B0B5CD	AOT13_10630	AOT13_RS10645			NADH:flavin oxidoreductase	FAD-dependent oxidoreductase
UPI0001B0B5D1	AOT13_10605	AOT13_RS10620			radical SAM protein	TIGR04053 family radical SAM/SPASM domain-containing protein	K22227	ahbD; AdoMet-dependent heme synthase [EC:1.3.98.6]
UPI0001B0B5D3	AOT13_10600	AOT13_RS10615			hypothetical protein	DUF1097 domain-containing protein
UPI0001B0BC92	AOT13_18410	AOT13_RS18435			thioredoxin	thioredoxin family protein
UPI0001B0BC94	AOT13_18400	AOT13_RS18425		ytpR	tRNA-binding protein	YtpR family tRNA-binding protein	K06878	K06878; tRNA-binding protein
UPI0001B0BC95	AOT13_18395	AOT13_RS18420			cell division protein FtsK	DNA translocase FtsK	K03466	ftsK, spoIIIE; DNA segregation ATPase FtsK/SpoIIIE, S-DNA-T family
UPI0001B0BC96	AOT13_18390	AOT13_RS18415		murC	UDP-N-acetylmuramate--alanine ligase	UDP-N-acetylmuramate--L-alanine ligase	K01924	murC; UDP-N-acetylmuramate--alanine ligase [EC:6.3.2.8]
UPI0001B0BC97	AOT13_18385	AOT13_RS18410			hypothetical protein	DUF948 domain-containing protein
UPI0001B0BC9A	AOT13_18370	AOT13_RS18395			chorismate mutase	bifunctional 3-deoxy-7-phosphoheptulonate synthase/chorismate mutase	K13853	aroG, aroA; 3-deoxy-7-phosphoheptulonate synthase / chorismate mutase [EC:2.5.1.54 5.4.99.5]
UPI0001B0BC9C	AOT13_18360	AOT13_RS18385			histone deacetylase	acetoin utilization protein AcuC	K04768	acuC; acetoin utilization protein AcuC
UPI0001B0BC9E	AOT13_18350	AOT13_RS18375			acetoin dehydrogenase	GNAT family N-acetyltransferase	K04766	acuA; acetoin utilization protein AcuA [EC:2.3.1.-]
UPI0001B0BCA3	AOT13_18330	AOT13_RS18355		rpsD	30S ribosomal protein S4	30S ribosomal protein S4	K02986	RP-S4, NAM9, rpsD; small subunit ribosomal protein S4
UPI0001B0BCA6	AOT13_18320	AOT13_RS18345			histidine kinase	GAF domain-containing protein	K08968	msrC; L-methionine (R)-S-oxide reductase [EC:1.8.4.14]
UPI0001B0BCA9	AOT13_18305	AOT13_RS18330			cysteine desulfurase	cysteine desulfurase family protein	K04487	iscS, NFS1; cysteine desulfurase [EC:2.8.1.7]
UPI0001B0BCAA	AOT13_18300	AOT13_RS18325		thiI	thiamine biosynthesis protein ThiI	tRNA uracil 4-sulfurtransferase ThiI	K03151	thiI; tRNA uracil 4-sulfurtransferase [EC:2.8.1.4]
UPI0001B0BCAB	AOT13_18295	AOT13_RS18320			spore protein	alpha/beta-type small acid-soluble spore protein	K06419	SASP-B, sspB; small acid-soluble spore protein B (major beta-type SASP)
UPI0001B0BCAD	AOT13_18285	AOT13_RS18310	ppnK		inorganic polyphosphate kinase	NAD kinase	K00858	ppnK, NADK; NAD+ kinase [EC:2.7.1.23]
UPI0001B0BCAF	AOT13_18275	AOT13_RS18300			hypothetical protein	RDD family protein
UPI0001B0BCB1	AOT13_18265	AOT13_RS18290		ytfJ	spore protein	GerW family sporulation protein
UPI0001B0BCB2	AOT13_18260	AOT13_RS18285		tpx	peroxidase	thiol peroxidase	K11065	tpx; thioredoxin-dependent peroxiredoxin [EC:1.11.1.24]
UPI0001B0BCB3	AOT13_18255	AOT13_RS18280			hypothetical protein	class I SAM-dependent methyltransferase	K00571	E2.1.1.72; site-specific DNA-methyltransferase (adenine-specific) [EC:2.1.1.72]
UPI0001B0BCB4	AOT13_18250	AOT13_RS18275			acetate kinase	acetate kinase	K00925	ackA; acetate kinase [EC:2.7.2.1]
UPI0001B0BCB7	AOT13_18235	AOT13_RS18260			acetate--CoA ligase	AMP-binding protein	K01895	ACSS1_2, acs; acetyl-CoA synthetase [EC:6.2.1.1]
UPI0001B0BCB9	AOT13_08895	AOT13_RS08910			hypothetical protein	Asp23/Gls24 family envelope stress response protein
UPI0001B0BCBA	AOT13_08890	AOT13_RS08905		rpmB	50S ribosomal protein L28	50S ribosomal protein L28	K02902	RP-L28, MRPL28, rpmB; large subunit ribosomal protein L28
UPI0001B0BCBB	AOT13_08880	AOT13_RS08895			thiamine pyrophosphokinase	thiamine diphosphokinase	K00949	thiN, TPK1, THI80; thiamine pyrophosphokinase [EC:2.7.6.2]
UPI0001B0BCBF	AOT13_08860	AOT13_RS08875			protein phosphatase	Stp1/IreP family PP2C-type Ser/Thr phosphatase	K20074	prpC, phpP; PPM family protein phosphatase [EC:3.1.3.16]
UPI0001B0BCC5	AOT13_08830	AOT13_RS08845		coaBC	phosphopantothenoylcysteine decarboxylase	bifunctional phosphopantothenoylcysteine decarboxylase/phosphopantothenate--cysteine ligase CoaBC	K13038	coaBC, dfp; phosphopantothenoylcysteine decarboxylase / phosphopantothenate---cysteine ligase [EC:4.1.1.36 6.3.2.5]
UPI0001B0BCC6	AOT13_08825	AOT13_RS08840		rpoZ	DNA-directed RNA polymerase subunit omega	DNA-directed RNA polymerase subunit omega	K03060	rpoZ; DNA-directed RNA polymerase subunit omega [EC:2.7.7.6]
UPI0001B0BCC8	AOT13_08815	AOT13_RS08830			hypothetical protein	DUF370 domain-containing protein	K09777	remA; extracellular matrix regulatory protein A
UPI0001B0BCCB	AOT13_08805	AOT13_RS08820			ATPase	calcium-translocating P-type ATPase%2C SERCA-type	K01537	ATP2C; P-type Ca2+ transporter type 2C [EC:7.2.2.10]
UPI0001B0BCD8	AOT13_08710	AOT13_RS08725		pyrR	transcriptional regulator	bifunctional pyr operon transcriptional regulator/uracil phosphoribosyltransferase PyrR	K02825	pyrR; pyrimidine operon attenuation protein / uracil phosphoribosyltransferase [EC:2.4.2.9]
UPI0001B0BCDA	AOT13_08700	AOT13_RS08715		lspA	signal peptidase II	signal peptidase II	K03101	lspA; signal peptidase II [EC:3.4.23.36]
UPI0001B0BCDD	AOT13_14550	AOT13_RS14575			hypothetical protein	hypothetical protein
UPI0001B0BCE0	AOT13_14535	AOT13_RS14560			hypothetical protein	MetQ/NlpA family ABC transporter substrate-binding protein	K02073	metQ; D-methionine transport system substrate-binding protein
UPI0001B0BCE1	AOT13_14530	AOT13_RS14555			methionine ABC transporter permease	methionine ABC transporter permease	K02072	metI; D-methionine transport system permease protein
UPI0001B0BCEB	AOT13_14490	AOT13_RS14515			hypothetical protein	NRAMP family divalent metal transporter
UPI0001B0BCEE	AOT13_14475	AOT13_RS14500			flavin reductase	flavin reductase family protein
UPI0001B0BCF1	AOT13_14465	AOT13_RS14490			cobalamin adenosyltransferase	heme-binding protein
UPI0001B0BCF2	AOT13_14460	AOT13_RS14485			catechol 2%2C3-dioxygenase	catechol 2%2C3-dioxygenase	K00446	dmpB, xylE; catechol 2,3-dioxygenase [EC:1.13.11.2]
UPI0001B0BCF9	AOT13_14430	AOT13_RS14455			4-oxalocrotonate tautomerase	4-oxalocrotonate tautomerase	K01821	praC, xylH; 4-oxalocrotonate tautomerase [EC:5.3.2.6]
UPI0001B0BD01	AOT13_14390	AOT13_RS14415		thiD	phosphomethylpyrimidine kinase	bifunctional hydroxymethylpyrimidine kinase/phosphomethylpyrimidine kinase	K00941	thiD; hydroxymethylpyrimidine/phosphomethylpyrimidine kinase [EC:2.7.1.49 2.7.4.7]
UPI0001B0BD04	AOT13_05155	AOT13_RS05165		cas5b	CRISPR-associated protein Cas5	type I-B CRISPR-associated protein Cas5b	K19116	cas5h; CRISPR-associated protein Cas5h
UPI0001B0BD07	AOT13_05140	AOT13_RS05150			DeoR family transcriptional regulator	DeoR/GlpR family DNA-binding transcription regulator
UPI0001B0BD0A	AOT13_05120	AOT13_RS05130		rhaM	L-rhamnose mutarotase	L-rhamnose mutarotase	K03534	rhaM; L-rhamnose mutarotase [EC:5.1.3.32]
UPI0001B0BD0B	AOT13_05115	AOT13_RS05125		rhaD	rhamnulose-1-phosphate aldolase	rhamnulose-1-phosphate aldolase	K01629	rhaD; rhamnulose-1-phosphate aldolase [EC:4.1.2.19]
UPI0001B0BD0C	AOT13_05110	AOT13_RS05120		rhaA	L-rhamnose isomerase	L-rhamnose isomerase	K01813	rhaA; L-rhamnose isomerase [EC:5.3.1.14]
UPI0001B0BD0E	AOT13_05100	AOT13_RS05110			lactaldehyde reductase	iron-containing alcohol dehydrogenase
UPI0001B0BD0F	AOT13_05095	AOT13_RS05105			prolyl-tRNA synthetase	YbaK/EbsC family protein	K03976	ybaK, ebsC; Cys-tRNA(Pro)/Cys-tRNA(Cys) deacylase [EC:3.1.1.-]
UPI0001B0BD11	AOT13_05085	AOT13_RS05095			hypothetical protein	hypothetical protein
UPI0001B0BD12	AOT13_05080	AOT13_RS05090			hypothetical protein	hypothetical protein
UPI0001B0BD14	AOT13_01235	AOT13_RS01245			polysaccharide pyruvyl transferase	polysaccharide pyruvyl transferase family protein
UPI0001B0BD1B	AOT13_01200	AOT13_RS01210			chemotaxis protein CheY	response regulator transcription factor	K07692	degU; two-component system, NarL family, response regulator DegU
UPI0001B0BD1C	AOT13_01195	AOT13_RS01205			fatty acid-binding protein DegV	DegV family protein	K25232	fakB; fatty acid kinase fatty acid binding subunit
UPI0001B0BD1F	AOT13_01185	AOT13_RS01195			phosphoribosyltransferase	ComF family protein	K02242	comFC; competence protein ComFC
UPI0001B0BD23	AOT13_01165	AOT13_RS01175			hypothetical protein	TIGR03826 family flagellar region protein
UPI0001B0BD2F	AOT13_07830	AOT13_RS07845			spore protein	alpha/beta-type small acid-soluble spore protein	K06421	sspD; small acid-soluble spore protein D (minor alpha/beta-type SASP)
UPI0001B0BD32	AOT13_07820	AOT13_RS07835		sigI	RNA polymerase subunit sigma	RNA polymerase sigma factor SigI	K03093	sigI; RNA polymerase sigma-I factor
UPI0001B0BD34	AOT13_07810	AOT13_RS07825			hypothetical protein	DUF485 domain-containing protein
UPI0001B0BD40	AOT13_07740	AOT13_RS07755	gldA		glycerol dehydrogenase	glycerol dehydrogenase	K00005	gldA; glycerol dehydrogenase [EC:1.1.1.6]
UPI0001B0BD42	AOT13_16225	AOT13_RS16245			cyclase	cyclase family protein	K07130	kynB; arylformamidase [EC:3.5.1.9]
UPI0001B0BD43	AOT13_16220	AOT13_RS16240		zwf	glucose-6-phosphate dehydrogenase	glucose-6-phosphate dehydrogenase	K00036	G6PD, zwf; glucose-6-phosphate 1-dehydrogenase [EC:1.1.1.49 1.1.1.363]
UPI0001B0BD47	AOT13_16200	AOT13_RS16220			MBL fold metallo-hydrolase	MBL fold metallo-hydrolase
UPI0001B0BD48	AOT13_16195	AOT13_RS16215			oxidoreductase	SDR family oxidoreductase	K07124	K07124; uncharacterized protein
UPI0001B0BD49	AOT13_16190	AOT13_RS16210			hypothetical protein	YqzH family protein
UPI0001B0BD4B	AOT13_16180	AOT13_RS16200			hypothetical protein	YqkC family protein
UPI0001B0BD4C	AOT13_16175	AOT13_RS16195			hypothetical protein	YqkE family protein
UPI0001B0BD4E	AOT13_16160	AOT13_RS16180			ADP-ribose pyrophosphatase	NUDIX hydrolase	K01515	nudF; ADP-ribose diphosphatase [EC:3.6.1.13 3.6.1.-]
UPI0001B0BD51	AOT13_16920	AOT13_RS16940			diacylglycerol kinase	diacylglycerol kinase family protein	K00887	dgkA; undecaprenol kinase [EC:2.7.1.66]
UPI0001B0BD52	AOT13_16915	AOT13_RS16935			cytidine deaminase	cytidine deaminase	K01489	cdd, CDA; cytidine deaminase [EC:3.5.4.5]
UPI0001B0BD53	AOT13_16910	AOT13_RS16930	era	era	GTPase Era	GTPase Era	K03595	era, ERAL1; GTPase
UPI0001B0BD55	AOT13_16905	AOT13_RS16925		recO	DNA repair protein RecO	DNA repair protein RecO	K03584	recO; DNA repair protein RecO (recombination protein O)
UPI0001B0BD56	AOT13_16900	AOT13_RS16920			transcriptional repressor CcpN	helix-turn-helix transcriptional regulator	K23774	ccpN; DeoR family transcriptional regulator, catabolite repression regulator
UPI0001B0BD57	AOT13_16895	AOT13_RS16915			phosphotransferase	pyruvate%2C water dikinase regulatory protein	K09773	ppsR; [pyruvate, water dikinase]-phosphate phosphotransferase / [pyruvate, water dikinase] kinase [EC:2.7.4.28 2.7.11.33]
UPI0001B0BD5B	AOT13_16880	AOT13_RS16900		rpoD	RNA polymerase subunit sigma	RNA polymerase sigma factor RpoD	K03086	rpoD; RNA polymerase primary sigma factor
UPI0001B0BD5C	AOT13_16875	AOT13_RS16895			hypothetical protein	hypothetical protein
UPI0001B0BD5D	AOT13_16870	AOT13_RS16890		cccA	cytochrome C	cytochrome c550	K13300	cccA; cytochrome c550
UPI0001B0BD5F	AOT13_16860	AOT13_RS16880			hypothetical protein	Nif3-like dinuclear metal center hexameric protein
UPI0001B0BD60	AOT13_16855	AOT13_RS16875			4-hydroxy-3-methylbut-2-enyl diphosphate reductase	4-hydroxy-3-methylbut-2-enyl diphosphate reductase	K03527	ispH, lytB; 4-hydroxy-3-methylbut-2-en-1-yl diphosphate reductase [EC:1.17.7.4]
UPI0001B0BD64	AOT13_16835	AOT13_RS16855			hypothetical protein	DUF2624 domain-containing protein
UPI0001B0BD66	AOT13_16825	AOT13_RS16845			zinc ABC transporter ATP-binding protein	ABC transporter ATP-binding protein	K09817	znuC; zinc transport system ATP-binding protein [EC:7.2.2.20]
UPI0001B0BD67	AOT13_16820	AOT13_RS16840			metal ABC transporter permease	metal ABC transporter permease	K09816	znuB; zinc transport system permease protein
UPI0001B0BD68	AOT13_16815	AOT13_RS16835			Fur family transcriptional regulator	Fur family transcriptional regulator	K02076	zurR, zur; Fur family transcriptional regulator, zinc uptake regulator
UPI0001B0BD69	AOT13_16810	AOT13_RS16830			nucleotidase	hypothetical protein	K05967	K05967; uncharacterized protein
UPI0001B0BD6B	AOT13_16805	AOT13_RS16825			hypothetical protein	hypothetical protein
UPI0001B0BD6C	AOT13_16800	AOT13_RS16820		ispG	4-hydroxy-3-methylbut-2-en-1-yl diphosphate synthase	flavodoxin-dependent (E)-4-hydroxy-3-methylbut-2-enyl-diphosphate synthase	K03526	gcpE, ispG; (E)-4-hydroxy-3-methylbut-2-enyl-diphosphate synthase [EC:1.17.7.1 1.17.7.3]
UPI0001B0BD6E	AOT13_16790	AOT13_RS16810			phosphate-binding protein	phosphate ABC transporter substrate-binding protein PstS family protein	K02040	pstS; phosphate transport system substrate-binding protein
UPI0001B0BD70	AOT13_16780	AOT13_RS16800		pstA	phosphate ABC transporter permease	phosphate ABC transporter permease PstA	K02038	pstA; phosphate transport system permease protein
UPI0001B0BD71	AOT13_16775	AOT13_RS16795			hypothetical protein	DUF1189 domain-containing protein
UPI0001B0BD73	AOT13_16765	AOT13_RS16785		sodA	superoxide dismutase	superoxide dismutase SodA	K04564	SOD2; superoxide dismutase, Fe-Mn family [EC:1.15.1.1]
UPI0001B0BD74	AOT13_16760	AOT13_RS16780			hypothetical protein	MFS transporter	K08222	yqgE; MFS transporter, YQGE family, putative transporter
UPI0001B0BD75	AOT13_16755	AOT13_RS16775			penicillin-binding protein	penicillin-binding protein 2	K21465	pbpA; penicillin-binding protein A
UPI0001B0BD77	AOT13_16745	AOT13_RS16765			aminodeoxychorismate lyase	endolytic transglycosylase MltG
UPI0001B0BD78	AOT13_16740	AOT13_RS16760			hypothetical protein	hypothetical protein
UPI0001B0BD79	AOT13_16735	AOT13_RS16755		rpmG	50S ribosomal protein L33	50S ribosomal protein L33	K02913	RP-L33, MRPL33, rpmG; large subunit ribosomal protein L33
UPI0001B0BD7A	AOT13_12115	AOT13_RS12130		hypD	hydrogenase assembly protein HupF	hydrogenase formation protein HypD	K04654	hypD; hydrogenase expression/formation protein HypD
UPI0001B0BD7B	AOT13_12110	AOT13_RS12125			hydrogenase assembly protein HypC	HypC/HybG/HupF family hydrogenase formation chaperone	K04653	hypC; hydrogenase expression/formation protein HypC
UPI0001B0BD7C	AOT13_12105	AOT13_RS12120		hypF	carbamoyltransferase HypF	carbamoyltransferase HypF	K04656	hypF; hydrogenase maturation protein HypF
UPI0001B0BD7D	AOT13_12100	AOT13_RS12115		hypB	hydantoin utilization protein A	hydrogenase nickel incorporation protein HypB	K04652	hypB; hydrogenase nickel incorporation protein HypB
UPI0001B0BD7E	AOT13_12095	AOT13_RS12110			hydrogenase nickel incorporation protein HypA	hydrogenase maturation nickel metallochaperone HypA	K04651	hypA, hybF; hydrogenase nickel incorporation protein HypA/HybF
UPI0001B0BD7F	AOT13_12090	AOT13_RS12105			2Fe-2S ferredoxin	Rieske 2Fe-2S domain-containing protein
UPI0001B0BD80	AOT13_12085	AOT13_RS12100			hydrogenase maturation protease	HyaD/HybD family hydrogenase maturation endopeptidase	K03605	hyaD, hybD; hydrogenase maturation protease [EC:3.4.23.-]
UPI0001B0BD81	AOT13_12080	AOT13_RS12095		cybH	hydrogenase	Ni/Fe-hydrogenase%2C b-type cytochrome subunit	K03620	hyaC; Ni/Fe-hydrogenase 1 B-type cytochrome subunit
UPI0001B0BD82	AOT13_12075	AOT13_RS12090			hydrogenase	nickel-dependent hydrogenase large subunit	K06281	hyaB, hybC; hydrogenase large subunit [EC:1.12.99.6]
UPI0001B0BD83	AOT13_12070	AOT13_RS12085			[NiFe] hydrogenase small subunit HydA	hydrogenase small subunit	K06282	hyaA, hybO; hydrogenase small subunit [EC:1.12.99.6]
UPI0001B0BD84	AOT13_12065	AOT13_RS12080		tatC	preprotein translocase subunit TatC	twin-arginine translocase subunit TatC	K03118	tatC; sec-independent protein translocase protein TatC
UPI0001B0BD85	AOT13_12060	AOT13_RS12075	tatA		preprotein translocase subunit SecA	twin-arginine translocase TatA/TatE family subunit	K03116	tatA; sec-independent protein translocase protein TatA
UPI0001B0BD86	AOT13_12055	AOT13_RS12070			toxin	toxin	K20109	zmp1; Pro-Pro endopeptidase [EC:3.4.24.89]
UPI0001B0BD87	AOT13_12050	AOT13_RS12065			hypothetical protein	YpjP family protein
UPI0001B0BD89	AOT13_12045	AOT13_RS12060			hypothetical protein	BrxA/BrxB family bacilliredoxin	K26958	brxA_B; bacilliredoxin
UPI0001B0BD8A	AOT13_12040	AOT13_RS12055			hypothetical protein	DUF4183 domain-containing protein
UPI0001B0BD8B	AOT13_12030	AOT13_RS12045			hypothetical protein	DUF4183 domain-containing protein
UPI0001B0BD8E	AOT13_12010	AOT13_RS12025			hypothetical protein	hypothetical protein
UPI0001B0BD90	AOT13_12000	AOT13_RS12015		metA	homoserine O-succinyltransferase	homoserine O-succinyltransferase	K00651	metA; homoserine O-succinyltransferase/O-acetyltransferase [EC:2.3.1.46 2.3.1.31]
UPI0001B0BD94	AOT13_04270	AOT13_RS04280			hypothetical protein	hypothetical protein
UPI0001B0BD96	AOT13_04260				transposase		K07483	K07483; transposase
UPI0001B0BD98	AOT13_04240	AOT13_RS04250			hypothetical protein	hypothetical protein
UPI0001B0BD9B	AOT13_04225	AOT13_RS04235			hypothetical protein	hypothetical protein
UPI0001B0BDA5	AOT13_02510	AOT13_RS02525		cysE	serine acetyltransferase	serine O-acetyltransferase	K00640	cysE; serine O-acetyltransferase [EC:2.3.1.30]
UPI0001B0BDA6	AOT13_02505	AOT13_RS02520		cysS	cysteinyl-tRNA synthetase	cysteine--tRNA ligase	K01883	CARS, cysS; cysteinyl-tRNA synthetase [EC:6.1.1.16]
UPI0001B0BDA7	AOT13_02500	AOT13_RS02515			ribonuclease III	Mini-ribonuclease 3	K11145	mrnC; mini-ribonuclease III [EC:3.1.26.-]
UPI0001B0BDA9	AOT13_02490	AOT13_RS02505			hypothetical protein	NYN domain-containing protein	K06962	K06962; uncharacterized protein
UPI0001B0BDAA	AOT13_02485	AOT13_RS02500		sigH	RNA polymerase sigma-H factor	RNA polymerase sporulation sigma factor SigH	K27000	sigH; RNA polymerase sigma-H factor
UPI0001B0BDAB	AOT13_02475	AOT13_RS02490		secE	preprotein translocase subunit SecE	preprotein translocase subunit SecE	K03073	secE; preprotein translocase subunit SecE
UPI0001B0BDAE	AOT13_02460	AOT13_RS02475		rplA	50S ribosomal protein L1	50S ribosomal protein L1	K02863	RP-L1, MRPL1, rplA; large subunit ribosomal protein L1
UPI0001B0BDAF	AOT13_02455	AOT13_RS02470		rplJ	50S ribosomal protein L10	50S ribosomal protein L10	K02864	RP-L10, MRPL10, rplJ; large subunit ribosomal protein L10
UPI0001B0BDB0	AOT13_02450	AOT13_RS02465	rplL	rplL	50S ribosomal protein L7/L12	50S ribosomal protein L7/L12	K02935	RP-L7, MRPL12, rplL; large subunit ribosomal protein L7/L12
UPI0001B0BDB1	AOT13_02445	AOT13_RS02460			16S rRNA methyltransferase	class I SAM-dependent methyltransferase	K00564	rsmC; 16S rRNA (guanine1207-N2)-methyltransferase [EC:2.1.1.172]
UPI0001B0BDB3	AOT13_02435	AOT13_RS02450		rpoC	DNA-directed RNA polymerase subunit beta'	DNA-directed RNA polymerase subunit beta'	K03046	rpoC; DNA-directed RNA polymerase subunit beta' [EC:2.7.7.6]
UPI0001B0BDB4	AOT13_02430	AOT13_RS02445			ribosomal protein L7Ae-like protein	50S ribosomal protein L7ae-like protein	K07590	RP-L7A, rplGB; large subunit ribosomal protein L7A
UPI0001B0BDB5	AOT13_02425	AOT13_RS02440		rpsL	30S ribosomal protein S12	30S ribosomal protein S12	K02950	RP-S12, MRPS12, rpsL; small subunit ribosomal protein S12
UPI0001B0BDB6	AOT13_02420	AOT13_RS02435		rpsG	30S ribosomal protein S7	30S ribosomal protein S7	K02992	RP-S7, MRPS7, rpsG; small subunit ribosomal protein S7
UPI0001B0BDB7	AOT13_02415	AOT13_RS02430	fusA	fusA	elongation factor G	elongation factor G	K02355	fusA, GFM, EFG; elongation factor G
UPI0001B0BDB8	AOT13_02410	AOT13_RS02425	tuf	tuf	elongation factor Tu	elongation factor Tu	K02358	tuf, TUFM; elongation factor Tu
UPI0001B0BDB9	AOT13_02400	AOT13_RS02415		rplC	50S ribosomal protein L3	50S ribosomal protein L3	K02906	RP-L3, MRPL3, rplC; large subunit ribosomal protein L3
UPI0001B0BDBA	AOT13_02395	AOT13_RS02410		rplD	50S ribosomal protein L4	50S ribosomal protein L4	K02926	RP-L4, MRPL4, rplD; large subunit ribosomal protein L4
UPI0001B0BDBB	AOT13_02390	AOT13_RS02405		rplW	50S ribosomal protein L23	50S ribosomal protein L23	K02892	RP-L23, MRPL23, rplW; large subunit ribosomal protein L23
UPI0001B0BDBC	AOT13_02385	AOT13_RS02400	rplB	rplB	50S ribosomal protein L2	50S ribosomal protein L2	K02886	RP-L2, MRPL2, RML2, rplB; large subunit ribosomal protein L2
UPI0001B0BDBD	AOT13_02375	AOT13_RS02390		rplV	50S ribosomal protein L22	50S ribosomal protein L22	K02890	RP-L22, MRPL22, rplV; large subunit ribosomal protein L22
UPI0001B0BDBE	AOT13_02370	AOT13_RS02385		rpsC	30S ribosomal protein S3	30S ribosomal protein S3	K02982	RP-S3, rpsC; small subunit ribosomal protein S3
UPI0001B0BDBF	AOT13_02365	AOT13_RS02380		rplP	50S ribosomal protein L16	50S ribosomal protein L16	K02878	RP-L16, MRPL16, rplP; large subunit ribosomal protein L16
UPI0001B0BDC0	AOT13_02345	AOT13_RS02360		rplX	50S ribosomal protein L24	50S ribosomal protein L24	K02895	RP-L24, MRPL24, rplX; large subunit ribosomal protein L24
UPI0001B0BDC1	AOT13_02340	AOT13_RS02355		rplE	50S ribosomal protein L5	50S ribosomal protein L5	K02931	RP-L5, MRPL5, rplE; large subunit ribosomal protein L5
UPI0001B0BDC2	AOT13_02330	AOT13_RS02345		rpsH	30S ribosomal protein S8	30S ribosomal protein S8	K02994	RP-S8, MRPS8, rpsH; small subunit ribosomal protein S8
UPI0001B0BDC3	AOT13_02325	AOT13_RS02340		rplF	50S ribosomal protein L6	50S ribosomal protein L6	K02933	RP-L6, MRPL6, rplF; large subunit ribosomal protein L6
UPI0001B0BDC4	AOT13_02320	AOT13_RS02335		rplR	50S ribosomal protein L18	50S ribosomal protein L18	K02881	RP-L18, MRPL18, rplR; large subunit ribosomal protein L18
UPI0001B0BDC5	AOT13_02315	AOT13_RS02330		rpsE	30S ribosomal protein S5	30S ribosomal protein S5	K02988	RP-S5, MRPS5, rpsE; small subunit ribosomal protein S5
UPI0001B0BDC6	AOT13_02310	AOT13_RS02325		rpmD	50S ribosomal protein L30	50S ribosomal protein L30	K02907	RP-L30, MRPL30, rpmD; large subunit ribosomal protein L30
UPI0001B0BDC7	AOT13_02305	AOT13_RS02320		rplO	50S ribosomal protein L15	50S ribosomal protein L15	K02876	RP-L15, MRPL15, rplO; large subunit ribosomal protein L15
UPI0001B0BDC8	AOT13_02300	AOT13_RS02315		secY	preprotein translocase subunit SecY	preprotein translocase subunit SecY	K03076	secY; preprotein translocase subunit SecY
UPI0001B0BDCA	AOT13_02290	AOT13_RS02305		map	methionine aminopeptidase	type I methionyl aminopeptidase	K01265	map; methionyl aminopeptidase [EC:3.4.11.18]
UPI0001B0BDCB	AOT13_02275	AOT13_RS02290		rpsM	30S ribosomal protein S13	30S ribosomal protein S13	K02952	RP-S13, rpsM; small subunit ribosomal protein S13
UPI0001B0BDD4	AOT13_15125	AOT13_RS15150			PTS cellobiose transporter subunit IIA	PTS lactose/cellobiose transporter subunit IIA	K02759	celC, chbA; cellobiose PTS system EIIA component [EC:2.7.1.196 2.7.1.205]
UPI0001B0BDD5	AOT13_15120	AOT13_RS15145	celB		PTS cellobiose transporter subunit IIB	PTS cellobiose transporter subunit IIB	K02760	celA, chbB; cellobiose PTS system EIIB component [EC:2.7.1.196 2.7.1.205]
UPI0001B0BDD6	AOT13_15115	AOT13_RS15140			hypothetical protein	hypothetical protein
UPI0001B0BDDF	AOT13_15080	AOT13_RS15105			shikimate kinase	shikimate kinase	K00891	aroK, aroL; shikimate kinase [EC:2.7.1.71]
UPI0001B0BDEA	AOT13_16375	AOT13_RS16395			hypothetical protein	glycerophosphodiester phosphodiesterase	K01126	E3.1.4.46, glpQ, ugpQ; glycerophosphoryl diester phosphodiesterase [EC:3.1.4.46]
UPI0001B0BDEB	AOT13_16370	AOT13_RS16390			hypothetical protein	DUF2627 domain-containing protein
UPI0001B0BDEE	AOT13_16360	AOT13_RS16380		yqiS	phosphate butyryltransferase	phosphate butyryltransferase	K00634	ptb; phosphate butyryltransferase [EC:2.3.1.19]
UPI0001B0BDEF	AOT13_16355	AOT13_RS16375		bcd	leucine dehydrogenase	branched-chain amino acid dehydrogenase	K00263	E1.4.1.9; leucine dehydrogenase [EC:1.4.1.9]
UPI0001B0BDF0	AOT13_16350	AOT13_RS16370		buk	butyrate kinase	butyrate kinase	K00929	buk; butyrate kinase [EC:2.7.2.7]
UPI0001B0BDFE	AOT13_10525	AOT13_RS10540			PTS lactose transporter subunit IIB	PTS sugar transporter subunit IIB	K02822	ulaB, sgaB; ascorbate PTS system EIIB component [EC:2.7.1.194]
UPI0001B0BE00	AOT13_10515	AOT13_RS10530			taurine ABC transporter permease	ABC transporter permease subunit	K15552	tauC; taurine transport system permease protein
UPI0001B0BE02	AOT13_10505	AOT13_RS10520			taurine ABC transporter ATP-binding protein	ABC transporter ATP-binding protein	K10831	tauB; taurine transport system ATP-binding protein [EC:7.6.2.7]
UPI0001B0BE03	AOT13_10500	AOT13_RS10515			taurine dioxygenase	TauD/TfdA family dioxygenase	K03119	tauD; taurine dioxygenase [EC:1.14.11.17]
UPI0001B0BE04	AOT13_10495	AOT13_RS10510			hypothetical protein	multidrug efflux SMR transporter	K03297	emrE, qac, mmr, smr; small multidrug resistance pump
UPI0001B0BE05	AOT13_10490	AOT13_RS10505			glycerophosphodiester phosphodiesterase	glycerophosphodiester phosphodiesterase	K01126	E3.1.4.46, glpQ, ugpQ; glycerophosphoryl diester phosphodiesterase [EC:3.1.4.46]
UPI0001B0BE06	AOT13_10485	AOT13_RS10500			glycerol-3-phosphate ABC transporter substrate-binding protein	ABC transporter substrate-binding protein	K05813	ugpB; sn-glycerol 3-phosphate transport system substrate-binding protein
UPI0001B0BE07	AOT13_10480	AOT13_RS10495			glycerol-3-phosphate ABC transporter permease	carbohydrate ABC transporter permease	K05815	ugpE; sn-glycerol 3-phosphate transport system permease protein
UPI0001B0BE0D	AOT13_10450	AOT13_RS10465			amino acid permease	amino acid permease
UPI0001B0BE0E	AOT13_10440				cell wall assembly protein
UPI0001B0BE15	AOT13_02880	AOT13_RS02890		yabA	DNA replication initiation control protein YabA	DNA replication initiation control protein YabA
UPI0001B0BE16	AOT13_02875	AOT13_RS02885			hypothetical protein	tRNA1(Val) (adenine(37)-N6)-methyltransferase
UPI0001B0BE18	AOT13_02865	AOT13_RS02875			transition state regulator Abh	AbrB/MazE/SpoVT family DNA-binding domain-containing protein	K06284	abrB, abh; AbrB family transcriptional regulator, transcriptional pleiotropic regulator of transition state genes
UPI0001B0C502	AOT13_18225	AOT13_RS18250			argininosuccinate synthase	argininosuccinate synthase	K01940	argG, ASS1; argininosuccinate synthase [EC:6.3.4.5]
UPI0001B0C503	AOT13_18220	AOT13_RS18245		argH	argininosuccinate lyase	argininosuccinate lyase	K01755	argH, ASL; argininosuccinate lyase [EC:4.3.2.1]
UPI0001B0C504	AOT13_18215	AOT13_RS18240			universal stress protein UspA	universal stress protein
UPI0001B0C506	AOT13_18210	AOT13_RS18235	fabG		3-ketoacyl-ACP reductase	SDR family oxidoreductase	K00059	fabG, OAR1; 3-oxoacyl-[acyl-carrier protein] reductase [EC:1.1.1.100]
UPI0001B0C507	AOT13_18205	AOT13_RS18230			metallopeptidase	Xaa-Pro peptidase family protein
UPI0001B0C508	AOT13_18200	AOT13_RS18225			metal-dependent hydrolase	metal-dependent hydrolase
UPI0001B0C509	AOT13_18195	AOT13_RS18220			hypothetical protein	CBS domain-containing protein
UPI0001B0C50A	AOT13_18190	AOT13_RS18215			hypothetical protein	YtpI family protein
UPI0001B0C50B	AOT13_18185	AOT13_RS18210			oligoribonuclease	bifunctional oligoribonuclease/PAP phosphatase NrnA	K06881	nrnA; bifunctional oligoribonuclease and PAP phosphatase NrnA [EC:3.1.3.7 3.1.13.3]
UPI0001B0C50C	AOT13_18180	AOT13_RS18205		ytrI	sporulation protein	sporulation membrane protein YtrI
UPI0001B0C50D	AOT13_18175	AOT13_RS18200			sporulation protein	YtrH family sporulation protein
UPI0001B0C510	AOT13_18160	AOT13_RS18185		accD	acetyl-CoA carboxyl transferase	acetyl-CoA carboxylase%2C carboxyltransferase subunit beta	K01963	accD; acetyl-CoA carboxylase carboxyl transferase subunit beta [EC:6.4.1.2 2.1.3.15]
UPI0001B0C511	AOT13_18155	AOT13_RS18180		accA	acetyl-CoA carboxylase subunit alpha	acetyl-CoA carboxylase carboxyl transferase subunit alpha	K01962	accA; acetyl-CoA carboxylase carboxyl transferase subunit alpha [EC:6.4.1.2 2.1.3.15]
UPI0001B0C512	AOT13_18150	AOT13_RS18175		pfkA	6-phosphofructokinase	6-phosphofructokinase	K00850	pfkA, PFK; 6-phosphofructokinase 1 [EC:2.7.1.11]
UPI0001B0C513	AOT13_18145	AOT13_RS18170		pyk	pyruvate kinase	pyruvate kinase	K00873	PK, pyk; pyruvate kinase [EC:2.7.1.40]
UPI0001B0C516	AOT13_18130	AOT13_RS18155			hypothetical protein	DUF441 domain-containing protein
UPI0001B0C517	AOT13_18125	AOT13_RS18150		citZ	citrate synthase	citrate synthase	K01659	prpC; 2-methylcitrate synthase [EC:2.3.3.5]
UPI0001B0C519	AOT13_18115	AOT13_RS18140		mdh	malate dehydrogenase	malate dehydrogenase	K00024	mdh; malate dehydrogenase [EC:1.1.1.37]
UPI0001B0C51A	AOT13_18110	AOT13_RS18135			chemotaxis protein CheY	response regulator transcription factor	K07658	phoB1, phoP; two-component system, OmpR family, alkaline phosphatase synthesis response regulator PhoP
UPI0001B0C51B	AOT13_18105	AOT13_RS18130			alkaline phosphatase	ATP-binding protein	K07636	phoR; two-component system, OmpR family, phosphate regulon sensor histidine kinase PhoR [EC:2.7.13.3]
UPI0001B0C51F	AOT13_18085	AOT13_RS18110			glyceraldehyde-3-phosphate dehydrogenase	glyceraldehyde-3-phosphate dehydrogenase	K00150	gap2, gapB; glyceraldehyde-3-phosphate dehydrogenase (NAD(P)+) (phosphorylating) [EC:1.2.1.59]
UPI0001B0C520	AOT13_18070	AOT13_RS18095			cytosolic protein	hypothetical protein
UPI0001B0C521	AOT13_18065	AOT13_RS18090	nrdR	nrdR	transcriptional regulator NrdR	transcriptional regulator NrdR	K07738	nrdR; transcriptional repressor NrdR
UPI0001B0C522	AOT13_18060	AOT13_RS18085			Replication initiation and membrane attachment protein	replication initiation and membrane attachment family protein	K03346	dnaB; replication initiation and membrane attachment protein
UPI0001B0C529	AOT13_14290	AOT13_RS14315			hypothetical protein	YitT family protein
UPI0001B0C52A	AOT13_14285	AOT13_RS14310			MFS transporter	peptide MFS transporter	K03305	TC.POT; proton-dependent oligopeptide transporter, POT family
UPI0001B0C52B	AOT13_14280	AOT13_RS14305			electron transport protein	hypothetical protein
UPI0001B0C530	AOT13_14260	AOT13_RS14285			transcriptional regulator	response regulator transcription factor
UPI0001B0C531	AOT13_14255	AOT13_RS14280			histidine kinase	ATP-binding protein
UPI0001B0C532	AOT13_14250	AOT13_RS14275		cysK	cysteine synthase	cysteine synthase A	K01738	cysK; cysteine synthase [EC:2.5.1.47]
UPI0001B0C533
UPI0001B0C536	AOT13_14230	AOT13_RS14255			lactate dehydrogenase	FAD-binding oxidoreductase	K11472	glcE; glycolate dehydrogenase FAD-binding subunit [EC:1.1.99.14]
UPI0001B0C539	AOT13_14215	AOT13_RS14240			malate synthase G	malate synthase G	K01638	aceB, glcB; malate synthase [EC:2.3.3.9]
UPI0001B0C53B	AOT13_14205	AOT13_RS14230			ureidoglycolate lyase	fumarylacetoacetate hydrolase family protein
UPI0001B0C53C	AOT13_14200	AOT13_RS14225			IclR family transcriptional regulator	IclR family transcriptional regulator	K19333	kdgR; IclR family transcriptional regulator, KDG regulon repressor
UPI0001B0C53F	AOT13_14185				hypothetical protein
UPI0001B0C540	AOT13_14180	AOT13_RS14205			spore coat protein CotH	CotD family spore coat protein	K06327	cotD; spore coat protein D
UPI0001B0C541	AOT13_14175	AOT13_RS14200		gpsB	cell division protein DivIVA	cell division regulator GpsB
UPI0001B0C545	AOT13_14160	AOT13_RS14180			peptidase M32	carboxypeptidase M32	K01299	E3.4.17.19; carboxypeptidase Taq [EC:3.4.17.19]
UPI0001B0C55F	AOT13_01040	AOT13_RS01050			flagellin	flagellin	K02406	fliC, hag; flagellin
UPI0001B0C565	AOT13_01015	AOT13_RS01025		raiA	Fis family transcriptional regulator	ribosome-associated translation inhibitor RaiA	K05808	hpf; ribosome hibernation promoting factor
UPI0001B0C574	AOT13_16145	AOT13_RS16165			Fur family transcriptional regulator	Fur family transcriptional regulator	K03711	fur, zur, furB; Fur family transcriptional regulator, ferric uptake regulator
UPI0001B0C575	AOT13_16140	AOT13_RS16160			hypothetical protein	YqzK family protein
UPI0001B0C57B	AOT13_16110	AOT13_RS16130		spoIIAA	anti-sigma F factor antagonist	anti-sigma F factor antagonist	K06378	spoIIAA; stage II sporulation protein AA (anti-sigma F factor antagonist)
UPI0001B0C57C	AOT13_16105	AOT13_RS16125		spoIIAB	anti-sigma F factor	anti-sigma F factor	K06379	spoIIAB; stage II sporulation protein AB (anti-sigma F factor) [EC:2.7.11.1]
UPI0001B0C57D	AOT13_16100	AOT13_RS16120		sigF	RNA polymerase sigma-F factor	RNA polymerase sporulation sigma factor SigF	K03091	sigE_F_G; RNA polymerase sigma-E/F/G factor
UPI0001B0C588	AOT13_16045	AOT13_RS16070		ribD	5-amino-6-(5-phosphoribosylamino)uracil reductase	bifunctional diaminohydroxyphosphoribosylaminopyrimidine deaminase/5-amino-6-(5-phosphoribosylamino)uracil reductase RibD	K11752	ribD; diaminohydroxyphosphoribosylaminopyrimidine deaminase / 5-amino-6-(5-phosphoribosylamino)uracil reductase [EC:3.5.4.26 1.1.1.193]
UPI0001B0C58C	AOT13_16025	AOT13_RS16050			reductase	GNAT family N-acetyltransferase	K02859	ribT; riboflavin biosynthesis RibT protein
UPI0001B0C58F	AOT13_16010	AOT13_RS16035		scpB	segregation and condensation protein B	SMC-Scp complex subunit ScpB	K06024	scpB; segregation and condensation protein B
UPI0001B0C590	AOT13_16005	AOT13_RS16030			hypothetical protein	hypothetical protein
UPI0001B0C595	AOT13_15980	AOT13_RS16005			spore maturation protein	nucleoside recognition domain-containing protein	K06373	spmA; spore maturation protein A
UPI0001B0C597	AOT13_15970	AOT13_RS15995			pseudouridine synthase	pseudouridine synthase	K06178	rluB; 23S rRNA pseudouridine2605 synthase [EC:5.4.99.22]
UPI0001B0C598	AOT13_15965	AOT13_RS15990			thiol-disulfide oxidoreductase	thiol-disulfide oxidoreductase ResA
UPI0001B0C59C	AOT13_15950	AOT13_RS15975			transcriptional regulator	response regulator transcription factor	K07775	resD; two-component system, OmpR family, response regulator ResD
UPI0001B0C5A4	AOT13_16705	AOT13_RS16725			cytosolic protein	YqgQ family protein
UPI0001B0C5A7	AOT13_16690	AOT13_RS16710			hypothetical protein	MTH1187 family thiamine-binding protein
UPI0001B0C5A8
UPI0001B0C5A9	AOT13_16685	AOT13_RS16705			hypothetical protein	MBL fold metallo-hydrolase	K01069	gloB, gloC, HAGH; hydroxyacylglutathione hydrolase [EC:3.1.2.6]
UPI0001B0C5AB	AOT13_16675	AOT13_RS16695			hypothetical protein	DUF2626 family protein
UPI0001B0C5AC	AOT13_16670	AOT13_RS16690			transcriptional regulator	helix-turn-helix domain-containing protein
UPI0001B0C5AF	AOT13_16655	AOT13_RS16675		comGC	competence protein ComG	competence type IV pilus major pilin ComGC	K02245	comGC; competence protein ComGC
UPI0001B0C5B0	AOT13_16650	AOT13_RS16670		comGD	competence protein ComG	competence type IV pilus minor pilin ComGD	K02246	comGD; competence protein ComGD
UPI0001B0C5B1	AOT13_16645	AOT13_RS16665		comGE	competence protein ComG	competence type IV pilus minor pilin ComGE	K02247	comGE; competence protein ComGE
UPI0001B0C5B2	AOT13_16640	AOT13_RS16660		comGF	competence protein ComGF	competence type IV pilus minor pilin ComGF	K02248	comGF; competence protein ComGF
UPI0001B0C5B3	AOT13_16635	AOT13_RS16655		comGG	hypothetical protein	competence type IV pilus minor pilin ComGG
UPI0001B0C5B4	AOT13_16625	AOT13_RS16645			hypothetical protein	YqzE family protein
UPI0001B0C5BA	AOT13_16595	AOT13_RS16615			sulfurase	MOSC N-terminal beta barrel domain-containing protein	K07140	K07140; MOSC domain-containing protein
UPI0001B0C5BB	AOT13_16590	AOT13_RS16610			glucokinase	ROK family protein
UPI0001B0C5BC	AOT13_16585	AOT13_RS16605			hypothetical protein	rhodanese-like domain-containing protein
UPI0001B0C5BD	AOT13_16580	AOT13_RS16600			octanoyltransferase	biotin/lipoate A/B protein ligase family protein	K23734	lipM; lipoyl(octanoyl) transferase [EC:2.3.1.181]
UPI0001B0C5C1	AOT13_16565	AOT13_RS16585			spore gernimation protein	LysM peptidoglycan-binding domain-containing protein	K06306	sleL; cortical fragment-lytic enzyme [EC:3.2.1.-]
UPI0001B0C5C2	AOT13_16555	AOT13_RS16575		mntR	manganese transport transcriptional regulator	transcriptional regulator MntR	K11924	mntR; DtxR family transcriptional regulator, manganese transport regulator
UPI0001B0C5C4	AOT13_16545	AOT13_RS16565			hypothetical protein	SA1362 family protein
UPI0001B0C5C7	AOT13_16530	AOT13_RS16550		aroQ	3-dehydroquinate dehydratase	type II 3-dehydroquinate dehydratase	K03786	aroQ, qutE; 3-dehydroquinate dehydratase II [EC:4.2.1.10]
UPI0001B0C5C8	AOT13_16525	AOT13_RS16545			Xaa-Pro dipeptidase	Xaa-Pro peptidase family protein	K01262	pepP; Xaa-Pro aminopeptidase [EC:3.4.11.9]
UPI0001B0C5D3	AOT13_04080	AOT13_RS04090			aminotransferase	aspartate aminotransferase family protein	K12256	spuC; putrescine---pyruvate transaminase [EC:2.6.1.113]
UPI0001B0C5D6	AOT13_04015	AOT13_RS04025			NADH-dependent FMN reductase	NAD(P)H-dependent oxidoreductase	K16902	E1.5.1.45; FAD reductase [NAD(P)H] [EC:1.5.1.45]
UPI0001B0C5DE	AOT13_03980	AOT13_RS03990			hypothetical protein	hypothetical protein
UPI0001B0C5DF	AOT13_03970	AOT13_RS03980		galU	UTP--glucose-1-phosphate uridylyltransferase	UTP--glucose-1-phosphate uridylyltransferase GalU	K00963	UGP2, galU, galF; UTP--glucose-1-phosphate uridylyltransferase [EC:2.7.7.9]
UPI0001B0C5E1	AOT13_03955	AOT13_RS03965			trascriptional regulator	LytR family transcriptional regulator	K01005	tagT_U_V; polyisoprenyl-teichoic acid--peptidoglycan teichoic acid transferase [EC:2.7.8.-]
UPI0001B0C5E3	AOT13_03940	AOT13_RS03950		fabZ	3-hydroxyacyl-ACP dehydratase	3-hydroxyacyl-ACP dehydratase FabZ	K02372	fabZ; 3-hydroxyacyl-[acyl-carrier-protein] dehydratase [EC:4.2.1.59]
UPI0001B0C5E7	AOT13_03920	AOT13_RS03930			rod shape-determining protein MreB	rod shape-determining protein	K03569	mreB; rod shape-determining protein MreB and related proteins
UPI0001B0C5E8	AOT13_03915	AOT13_RS03925		spoIIID	stage III sporulation protein D	sporulation transcriptional regulator SpoIIID	K06283	spoIIID; putative DeoR family transcriptional regulator, stage III sporulation protein D
UPI0001B0C5EC	AOT13_03895	AOT13_RS03905			peptidase M23	M23 family metallopeptidase	K06386	spoIIQ; stage II sporulation protein Q
UPI0001B0C5ED	AOT13_03890	AOT13_RS03900		spoIID	stage II sporulation protein D	stage II sporulation protein D	K06381	spoIID; stage II sporulation protein D (peptidoglycan lytic transglycosylase) [EC:4.2.2.29]
UPI0001B0C5F0	AOT13_02265	AOT13_RS02280			DNA-directed RNA polymerase subunit alpha	DNA-directed RNA polymerase subunit alpha	K03040	rpoA; DNA-directed RNA polymerase subunit alpha [EC:2.7.7.6]
UPI0001B0C5F1	AOT13_02260	AOT13_RS02275		rplQ	50S ribosomal protein L17	50S ribosomal protein L17	K02879	RP-L17, MRPL17, rplQ; large subunit ribosomal protein L17
UPI0001B0C5F2	AOT13_02255	AOT13_RS02270	cbiO		energy-coupling factor transporter ATPase	energy-coupling factor ABC transporter ATP-binding protein	K16786	ecfA1; energy-coupling factor transport system ATP-binding protein [EC:7.-.-.-]
UPI0001B0C5F4	AOT13_02245	AOT13_RS02260			cobalt ABC transporter permease	energy-coupling factor transporter transmembrane protein EcfT	K16785	ecfT; energy-coupling factor transport system permease protein
UPI0001B0C5F5	AOT13_02240	AOT13_RS02255		truA	tRNA pseudouridine synthase A	tRNA pseudouridine(38-40) synthase TruA	K06173	truA, PUS1; tRNA pseudouridine38-40 synthase [EC:5.4.99.12]
UPI0001B0C5F6	AOT13_02235	AOT13_RS02250		rplM	50S ribosomal protein L13	50S ribosomal protein L13	K02871	RP-L13, MRPL13, rplM; large subunit ribosomal protein L13
UPI0001B0C5F7	AOT13_02230	AOT13_RS02245		rpsI	30S ribosomal protein S9	30S ribosomal protein S9	K02996	RP-S9, MRPS9, rpsI; small subunit ribosomal protein S9
UPI0001B0C5F9	AOT13_02220	AOT13_RS02235		cwlD	N-acetylmuramoyl-L-alanine amidase	N-acetylmuramoyl-L-alanine amidase CwlD	K01448	amiABC; N-acetylmuramoyl-L-alanine amidase [EC:3.5.1.28]
UPI0001B0C601	AOT13_13525	AOT13_RS13540			hypothetical protein	TIGR03943 family protein	K08986	ycgQ; putative membrane protein
UPI0001B0C603	AOT13_13515	AOT13_RS13530			hypothetical protein	hypothetical protein
UPI0001B0C605	AOT13_13505	AOT13_RS13520			hypothetical protein	DUF350 domain-containing protein	K08989	K08989; putative membrane protein
UPI0001B0C606	AOT13_13500	AOT13_RS13515			arginine:ornithine antiporter	amino acid permease	K03758	arcD, lysl, lysP; arginine:ornithine antiporter / lysine permease
UPI0001B0C608	AOT13_13490	AOT13_RS13505		fabG	3-oxoacyl-ACP reductase	3-oxoacyl-ACP reductase FabG	K00059	fabG, OAR1; 3-oxoacyl-[acyl-carrier protein] reductase [EC:1.1.1.100]
UPI0001B0C60C	AOT13_13475	AOT13_RS13490			MerR family transcriptional regulator	MerR family transcriptional regulator	K11923	cueR; MerR family transcriptional regulator, copper efflux regulator
UPI0001B0C60E	AOT13_13465	AOT13_RS13480			peptidase	zinc metallopeptidase	K06973	K06973; uncharacterized protein
UPI0001B0C617	AOT13_13435	AOT13_RS13450			squalene-hopene cyclase	hypothetical protein
UPI0001B0C619	AOT13_13425	AOT13_RS13440			carbonic anhydrase	carbonic anhydrase	K01673	cynT, can; carbonic anhydrase [EC:4.2.1.1]
UPI0001B0C61B	AOT13_13410	AOT13_RS13425			carbon monoxide dehydrogenase	AAA family ATPase	K07321	cooC; CO dehydrogenase maturation factor
UPI0001B0C61C	AOT13_13405	AOT13_RS13420		cooS	carbon monoxide dehydrogenase	anaerobic carbon-monoxide dehydrogenase catalytic subunit	K00198	cooS, acsA; anaerobic carbon-monoxide dehydrogenase catalytic subunit [EC:1.2.7.4]
UPI0001B0C61D	AOT13_13400	AOT13_RS13415			4Fe-4S ferredoxin	4Fe-4S dicluster domain-containing protein	K00196	cooF; anaerobic carbon-monoxide dehydrogenase iron sulfur subunit
UPI0001B0C61E	AOT13_16335	AOT13_RS16355			2-oxoisovalerate dehydrogenase	alpha-ketoacid dehydrogenase subunit beta	K00167	BCKDHB, bkdA2; 2-oxoisovalerate dehydrogenase E1 component subunit beta [EC:1.2.4.4]
UPI0001B0C627	AOT13_16290	AOT13_RS16310		meaB	transporter	methylmalonyl Co-A mutase-associated GTPase MeaB	K07588	MMAA, argK; GTPase [EC:3.6.5.-]
UPI0001B0C628	AOT13_16285	AOT13_RS16305			hypothetical protein	BrxA/BrxB family bacilliredoxin	K26958	brxA_B; bacilliredoxin
UPI0001B0C629	AOT13_16280	AOT13_RS16300			ABC transporter substrate-binding protein	transporter substrate-binding domain-containing protein	K23059	artP, artI; arginine/lysine/histidine transporter system substrate-binding protein
UPI0001B0C62B	AOT13_16270	AOT13_RS16290			peptide ABC transporter ATP-binding protein	amino acid ABC transporter ATP-binding protein	K23060	artR, artM; arginine/lysine/histidine transport system ATP-binding protein [EC:7.4.2.1]
UPI0001B0C62C	AOT13_16265	AOT13_RS16285			hypothetical protein	aromatic acid exporter family protein
UPI0001B0C62D	AOT13_16260	AOT13_RS16280			L%2CD-transpeptidase	L%2CD-transpeptidase
UPI0001B0C62F	AOT13_16255	AOT13_RS16275		mce	lactoylglutathione lyase	methylmalonyl-CoA epimerase	K05606	MCEE, epi; methylmalonyl-CoA/ethylmalonyl-CoA epimerase [EC:5.1.99.1]
UPI0001B0C630	AOT13_16250	AOT13_RS16270			methylmalonyl-CoA carboxyltransferase	acyl-CoA carboxylase subunit beta	K01966	PCCB, pccB; propionyl-CoA carboxylase beta subunit [EC:6.4.1.3 2.1.3.15]
UPI0001B0C632	AOT13_16240	AOT13_RS16260			chemotaxis protein CheW	chemotaxis protein CheW	K03408	cheW; purine-binding chemotaxis protein CheW
UPI0001B0C635	AOT13_06385	AOT13_RS06395			stage V sporulation protein R	SpoVR family protein	K06415	spoVR; stage V sporulation protein R
UPI0001B0C638	AOT13_06365	AOT13_RS06375			hypothetical protein	YhdB family protein
UPI0001B0C639	AOT13_06360	AOT13_RS06370			phosphoglucomutase	phospho-sugar mutase	K01835	pgm; phosphoglucomutase [EC:5.4.2.2]
UPI0001B0C63A	AOT13_06355	AOT13_RS06365			hypothetical protein	CBS domain-containing protein
UPI0001B0C63D	AOT13_06340	AOT13_RS06350			thioredoxin	thioredoxin family protein
UPI0001B0C63E	AOT13_06335	AOT13_RS06345			hypothetical protein	YhcU family protein
UPI0001B0C642	AOT13_06310	AOT13_RS06320			glyoxal reductase	aldo/keto reductase	K23257	yvgN; methylglyoxal/glyoxal reductase [EC:1.1.1.283 1.1.1.-]
UPI0001B0C643	AOT13_06305	AOT13_RS06315		wrbA	NAD(P)H:quinone oxidoreductase%2C type IV	NAD(P)H:quinone oxidoreductase	K03809	wrbA; NAD(P)H dehydrogenase (quinone) [EC:1.6.5.2]
UPI0001B0C647	AOT13_02830	AOT13_RS02840			ABC transporter permease	Veg family protein
UPI0001B0C648	AOT13_02820	AOT13_RS02830	ipk	ispE	4-diphosphocytidyl-2C-methyl-D-erythritol kinase	4-(cytidine 5'-diphospho)-2-C-methyl-D-erythritol kinase	K00919	ispE; 4-diphosphocytidyl-2-C-methyl-D-erythritol kinase [EC:2.7.1.148]
UPI0001B0C649	AOT13_02815	AOT13_RS02825		purR	transcriptional regulator	pur operon repressor	K09685	purR; HTH-type transcriptional regulator, purine operon repressor
UPI0001B0C64A	AOT13_02810	AOT13_RS02820			reactive intermediate/imine deaminase	RidA family protein	K09022	ridA, tdcF, RIDA; 2-iminobutanoate/2-iminopropanoate deaminase [EC:3.5.99.10]
UPI0001B0C64B	AOT13_02800	AOT13_RS02810	glmU	glmU	bifunctional N-acetylglucosamine-1-phosphate uridyltransferase/glucosamine-1-phosphate acetyltransferase	bifunctional UDP-N-acetylglucosamine diphosphorylase/glucosamine-1-phosphate N-acetyltransferase GlmU	K04042	glmU; bifunctional UDP-N-acetylglucosamine pyrophosphorylase / glucosamine-1-phosphate N-acetyltransferase [EC:2.7.7.23 2.3.1.157]
UPI0001B0C64C	AOT13_02795	AOT13_RS02805			ribose-phosphate pyrophosphokinase	ribose-phosphate diphosphokinase	K00948	PRPS, prsA; ribose-phosphate pyrophosphokinase [EC:2.7.6.1]
UPI0001B0C64D	AOT13_02790	AOT13_RS02800			50S ribosomal protein L25	50S ribosomal protein L25/general stress protein Ctc	K02897	RP-L25, rplY; large subunit ribosomal protein L25
UPI0001B0C64F	AOT13_02780	AOT13_RS02790			peptide ABC transporter permease	anti-sigma-F factor Fin family protein
UPI0001B0C651	AOT13_14090	AOT13_RS14110			hypothetical protein	thioesterase family protein	K07107	ybgC; acyl-CoA thioester hydrolase [EC:3.1.2.-]
UPI0001B0C652	AOT13_14085	AOT13_RS14105			hypothetical protein	hypothetical protein
UPI0001B0C654	AOT13_14075	AOT13_RS14095			hypothetical protein	HesB/YadR/YfhF family protein
UPI0001B0C656	AOT13_14070	AOT13_RS14090			magnesium transporter	magnesium transporter CorA family protein	K03284	corA; magnesium transporter
UPI0001B0C657	AOT13_14065	AOT13_RS14085			hypothetical protein	DUF502 domain-containing protein
UPI0001B0C658	AOT13_14060	AOT13_RS14080			FAD-dependent oxidoreductase	NAD(P)/FAD-dependent oxidoreductase	K07137	K07137; uncharacterized protein
UPI0001B0C65C	AOT13_14040	AOT13_RS14060			hypothetical protein	YozD family protein
UPI0001B0C65E	AOT13_14030	AOT13_RS14050			hypothetical protein	hypothetical protein
UPI0001B0C660	AOT13_14020	AOT13_RS14040			hypothetical protein	YodL domain-containing protein
UPI0001B0C663	AOT13_14015	AOT13_RS14035			hypothetical protein	hypothetical protein
UPI0001B0C665	AOT13_14010	AOT13_RS14030		deoD	purine nucleoside phosphorylase DeoD-type	purine-nucleoside phosphorylase	K03784	deoD; purine-nucleoside phosphorylase [EC:2.4.2.1]
UPI0001B0C666	AOT13_14005	AOT13_RS14025			peptidase M15	M15 family metallopeptidase	K07260	vanY; zinc D-Ala-D-Ala carboxypeptidase [EC:3.4.17.14]
UPI0001B0C667	AOT13_13995	AOT13_RS14015			hypothetical protein	4a-hydroxytetrahydrobiopterin dehydratase
UPI0001B0C66B	AOT13_13955	AOT13_RS13975			transporter	cation diffusion facilitator family transporter
UPI0001B0C66D	AOT13_13945	AOT13_RS13965		rarD	transporter	EamA family transporter RarD	K05786	rarD; chloramphenicol-sensitive protein RarD
UPI0001B0C672	AOT13_10415	AOT13_RS10430			peptidase	DJ-1/PfpI family protein	K05520	yhbO; deglycase [EC:3.5.1.124]
UPI0001B0CD67	AOT13_18050	AOT13_RS18075		ytxC	sporulation protein	putative sporulation protein YtxC
UPI0001B0CD6A	AOT13_18035	AOT13_RS18060	rpmI	rpmI	50S ribosomal protein L35	50S ribosomal protein L35	K02916	RP-L35, MRPL35, rpmI; large subunit ribosomal protein L35
UPI0001B0CD6B	AOT13_18030	AOT13_RS18055		rplT	50S ribosomal protein L20	50S ribosomal protein L20	K02887	RP-L20, MRPL20, rplT; large subunit ribosomal protein L20
UPI0001B0CD6D	AOT13_18020	AOT13_RS18045			peptidase M28	M42 family metallopeptidase
UPI0001B0CD70	AOT13_18005	AOT13_RS18030		sspI	small%2C acid-soluble spore protein I	small acid-soluble spore protein SspI	K06426	sspI; small acid-soluble spore protein I (minor)
UPI0001B0CD73	AOT13_17990	AOT13_RS18015	pheS	pheS	phenylalanine--tRNA ligase subunit alpha	phenylalanine--tRNA ligase subunit alpha	K01889	FARSA, pheS; phenylalanyl-tRNA synthetase alpha chain [EC:6.1.1.20]
UPI0001B0CD78	AOT13_17965	AOT13_RS17990			bacitracin ABC transporter ATP-binding protein	ABC transporter ATP-binding protein	K01990	ABC-2.A; ABC-2 type transport system ATP-binding protein
UPI0001B0CD7A	AOT13_17955	AOT13_RS17980			endonuclease	Uma2 family endonuclease
UPI0001B0CD7D	AOT13_17940	AOT13_RS17965			glutamine amidotransferase	type 1 glutamine amidotransferase domain-containing protein
UPI0001B0CD7E	AOT13_17935	AOT13_RS17960		rnhC	ribonuclease HIII	ribonuclease HIII	K03471	rnhC; ribonuclease HIII [EC:3.1.26.4]
UPI0001B0CD7F	AOT13_17930	AOT13_RS17955		zapA	cell division protein ZapA	cell division protein ZapA	K09888	zapA; cell division protein ZapA
UPI0001B0CD80	AOT13_17925	AOT13_RS17950			hypothetical protein	CvpA family protein
UPI0001B0CD89	AOT13_17890	AOT13_RS17915			electron transfer flavoprotein subunit beta	electron transfer flavoprotein subunit beta/FixA family protein	K03521	fixA, etfB; electron transfer flavoprotein beta subunit
UPI0001B0CD8B	AOT13_17880	AOT13_RS17905		trxA	thioredoxin	thioredoxin	K03671	TXN, trxA; thioredoxin
UPI0001B0CD8F	AOT13_00950	AOT13_RS00960			sugar translocase	GtrA family protein
UPI0001B0CD92	AOT13_00935	AOT13_RS00945			MerR family transcriptional regulator	MerR family transcriptional regulator	K11686	racA; chromosome-anchoring protein RacA
UPI0001B0CD94	AOT13_00920	AOT13_RS00930			protein CsbA	CsbA family protein
UPI0001B0CD95	AOT13_00915	AOT13_RS00925		uvrB	excinuclease ABC subunit B	excinuclease ABC subunit UvrB	K03702	uvrB; excinuclease ABC subunit B
UPI0001B0CD99	AOT13_00895	AOT13_RS00905			hypothetical protein	phage holin family protein	K08972	K08972; putative membrane protein
UPI0001B0CD9A	AOT13_00890	AOT13_RS00900		hprK	serine kinase	HPr(Ser) kinase/phosphatase	K06023	hprK, ptsK; HPr kinase/phosphorylase [EC:2.7.11.- 2.7.4.-]
UPI0001B0CD9E	AOT13_00875	AOT13_RS00885		ppaX	pyrophosphatase	pyrophosphatase PpaX	K06019	ppaX; pyrophosphatase PpaX [EC:3.6.1.1]
UPI0001B0CD9F	AOT13_00870	AOT13_RS00880			acetyltransferase	acyltransferase	K24872	yvoF; heptaprenylglycerol acetyltransferase [EC:2.3.1.-]
UPI0001B0CDA3	AOT13_00855	AOT13_RS00865		hisG	ATP phosphoribosyltransferase	ATP phosphoribosyltransferase	K00765	hisG; ATP phosphoribosyltransferase [EC:2.4.2.17]
UPI0001B0CDA4	AOT13_00850	AOT13_RS00860		hisD	histidinol dehydrogenase	histidinol dehydrogenase	K00013	hisD; histidinol dehydrogenase [EC:1.1.1.23]
UPI0001B0CDA5	AOT13_00845	AOT13_RS00855		hisB	imidazoleglycerol-phosphate dehydratase	imidazoleglycerol-phosphate dehydratase HisB	K01693	hisB; imidazoleglycerol-phosphate dehydratase [EC:4.2.1.19]
UPI0001B0CDA7	AOT13_00835	AOT13_RS00845		hisA	1-(5-phosphoribosyl)-5-[(5-phosphoribosylamino)methylideneamino] imidazole-4-carboxamide isomerase	1-(5-phosphoribosyl)-5-[(5-phosphoribosylamino)methylideneamino]imidazole-4-carboxamide isomerase	K01814	hisA; phosphoribosylformimino-5-aminoimidazole carboxamide ribotide isomerase [EC:5.3.1.16]
UPI0001B0CDAB	AOT13_00815	AOT13_RS00825		trxB	thioredoxin reductase	thioredoxin-disulfide reductase	K00384	trxB, TRR; thioredoxin reductase (NADPH) [EC:1.8.1.9]
UPI0001B0CDAD	AOT13_00805	AOT13_RS00815		rapZ	glmZ(sRNA)-inactivating NTPase	RNase adapter RapZ	K06958	rapZ; RNase adapter protein RapZ
UPI0001B0CDAE	AOT13_00800	AOT13_RS00810			hypothetical protein	YvcK family protein
UPI0001B0CDAF	AOT13_00795	AOT13_RS00805		whiA	sporulation regulator WhiA	DNA-binding protein WhiA	K09762	whiA; cell division protein WhiA
UPI0001B0CDB0	AOT13_00790	AOT13_RS00800			phosphocarrier protein Chr	HPr family phosphocarrier protein	K11184	chr, crh; catabolite repression HPr-like protein
UPI0001B0CDB1	AOT13_00785	AOT13_RS00795		clpP	Clp protease	ATP-dependent Clp endopeptidase proteolytic subunit ClpP	K01358	clpP, CLPP; ATP-dependent Clp protease, protease subunit [EC:3.4.21.92]
UPI0001B0CDB4	AOT13_00770	AOT13_RS00775			glutaredoxin	glutaredoxin family protein
UPI0001B0CDB5	AOT13_00765	AOT13_RS00770			hypothetical protein	sugar-binding transcriptional regulator	K05311	cggR; central glycolytic genes regulator
UPI0001B0CDB6	AOT13_00760	AOT13_RS00765		gap	glyceraldehyde-3-phosphate dehydrogenase	type I glyceraldehyde-3-phosphate dehydrogenase	K00134	GAPDH, gapA; glyceraldehyde 3-phosphate dehydrogenase (phosphorylating) [EC:1.2.1.12]
UPI0001B0CDB7	AOT13_00755	AOT13_RS00760	pgk		phosphoglycerate kinase	phosphoglycerate kinase	K00927	PGK, pgk; phosphoglycerate kinase [EC:2.7.2.3]
UPI0001B0CDBA	AOT13_15925	AOT13_RS15950			phosphonate metabolism transcriptional regulator PhnF	GntR family transcriptional regulator	K24967	nagR; GntR family transcriptional regulator, N-acetylglucosamine utilization regulator
UPI0001B0CDBD	AOT13_15910				Fe3+ hydroxamate ABC transporter substrate-binding protein
UPI0001B0CDC8	AOT13_15850	AOT13_RS15875			ATPase	AIR synthase related protein
UPI0001B0CDC9	AOT13_15845	AOT13_RS15870		sigX	RNA polymerase subunit sigma	RNA polymerase sigma factor SigX	K03088	rpoE; RNA polymerase sigma-70 factor, ECF subfamily
UPI0001B0CDCC	AOT13_15835	AOT13_RS15860			histidinol phosphatase	histidinol-phosphatase	K04486	E3.1.3.15B; histidinol-phosphatase (PHP family) [EC:3.1.3.15]
UPI0001B0CDCE	AOT13_15825	AOT13_RS15850		serA	D-3-phosphoglycerate dehydrogenase	phosphoglycerate dehydrogenase	K00058	serA, PHGDH; D-3-phosphoglycerate dehydrogenase / 2-oxoglutarate reductase [EC:1.1.1.95 1.1.1.399]
UPI0001B0CDCF	AOT13_15820	AOT13_RS15845			inorganic diphosphatase	inorganic diphosphatase	K01507	ppa; inorganic pyrophosphatase [EC:3.6.1.1]
UPI0001B0CDD0	AOT13_15815	AOT13_RS15840			ferredoxin	ferredoxin	K05337	fer; ferredoxin
UPI0001B0CDD1	AOT13_15810	AOT13_RS15835			Rrf2 family transcriptional regulator	helix-turn-helix domain-containing protein
UPI0001B0CDD5	AOT13_15790	AOT13_RS15815			hypothetical protein	YpbF family protein
UPI0001B0CDD6	AOT13_15785	AOT13_RS15810			spore coat protein CotJC	manganese catalase family protein	K06334	cotJC; spore coat protein JC
UPI0001B0CDD7	AOT13_15780	AOT13_RS15805			spore coat protein CotJB	spore coat protein CotJB	K06333	cotJB; spore coat protein JB
UPI0001B0CDD8	AOT13_15775	AOT13_RS15800			spore coat protein CotJA	spore coat associated protein CotJA	K06332	cotJA; spore coat protein JA
UPI0001B0CDDB	AOT13_15760	AOT13_RS15785			adaptor protein	genetic competence negative regulator	K16511	mecA1_2; adapter protein MecA 1/2
UPI0001B0CDDC	AOT13_15755	AOT13_RS15780			glutamate dehydrogenase	Glu/Leu/Phe/Val dehydrogenase	K00260	gudB, rocG; glutamate dehydrogenase [EC:1.4.1.2]
UPI0001B0CDDD	AOT13_15750	AOT13_RS15775			hypothetical protein	YpdA family putative bacillithiol disulfide reductase	K26960	bdr; bacillithiol disulfide reductase [EC:1.8.1.-]
UPI0001B0CDDE	AOT13_15745	AOT13_RS15770			asparaginase	asparaginase	K01424	E3.5.1.1, ansA, ansB; L-asparaginase [EC:3.5.1.1]
UPI0001B0CDE0	AOT13_15730	AOT13_RS15755		sleB	spore cortex-lytic enzyme	spore cortex-lytic enzyme	K27245	sleB; peptidoglycan lytic transglycosylase [EC:4.2.2.29]
UPI0001B0CDE2	AOT13_16520	AOT13_RS16540		efp	elongation factor P	elongation factor P	K02356	efp; elongation factor P
UPI0001B0CDE7	AOT13_16505	AOT13_RS16525		spoIIIAC	stage III sporulation protein AC	stage III sporulation protein AC	K06392	spoIIIAC; stage III sporulation protein AC
UPI0001B0CDE8	AOT13_16500	AOT13_RS16520		spoIIIAD	stage III sporulation protein AD	stage III sporulation protein AD	K06393	spoIIIAD; stage III sporulation protein AD
UPI0001B0CDED	AOT13_16475	AOT13_RS16495		accB	acetyl-CoA carboxylase biotin carboxyl carrier protein subunit	acetyl-CoA carboxylase biotin carboxyl carrier protein	K02160	accB, bccP; acetyl-CoA carboxylase biotin carboxyl carrier protein
UPI0001B0CDF5	AOT13_16435	AOT13_RS16455		dxs	1-deoxy-D-xylulose-5-phosphate synthase	1-deoxy-D-xylulose-5-phosphate synthase	K01662	dxs; 1-deoxy-D-xylulose-5-phosphate synthase [EC:2.2.1.7]
UPI0001B0CDF6	AOT13_16430	AOT13_RS16450			RNA methyltransferase	TlyA family RNA methyltransferase	K06442	tlyA; 23S rRNA (cytidine1920-2'-O)/16S rRNA (cytidine1409-2'-O)-methyltransferase [EC:2.1.1.226 2.1.1.227]
UPI0001B0CDF7	AOT13_16425	AOT13_RS16445		argR	arginine repressor	transcriptional regulator ArgR	K03402	argR, ahrC; transcriptional regulator of arginine metabolism
UPI0001B0CDFA	AOT13_16410	AOT13_RS16430		spo0A	chemotaxis protein CheY	sporulation transcription factor Spo0A	K07699	spo0A; two-component system, response regulator, stage 0 sporulation protein A
UPI0001B0CDFD	AOT13_00425	AOT13_RS00425			hypothetical protein	spore coat protein
UPI0001B0CDFE	AOT13_00420	AOT13_RS00420			hypothetical protein	hypothetical protein
UPI0001B0CDFF	AOT13_00415	AOT13_RS00415			proline dehydrogenase	proline dehydrogenase	K00318	PRODH, fadM, putB; proline dehydrogenase [EC:1.5.5.2]
UPI0001B0CE04	AOT13_00405	AOT13_RS00405			acetyl-CoA acetyltransferase	acetyl-CoA C-acetyltransferase	K00632	fadA, fadI; acetyl-CoA acyltransferase [EC:2.3.1.16]
UPI0001B0CE06	AOT13_00395	AOT13_RS00395			hypothetical protein	arsenate reductase family protein
UPI0001B0CE07	AOT13_00390	AOT13_RS00390		gcvH	glycine cleavage system protein H	glycine cleavage system protein GcvH	K02437	gcvH, GCSH; glycine cleavage system H protein
UPI0001B0CE08	AOT13_00385	AOT13_RS00385			hypothetical protein	toprim domain-containing protein	K07476	yusF; toprim domain protein
UPI0001B0CE09	AOT13_00380	AOT13_RS00380			thioredoxin	thioredoxin family protein
UPI0001B0CE0A	AOT13_00375	AOT13_RS00375			sterol-binding protein	SCP2 sterol-binding domain-containing protein
UPI0001B0CE0B	AOT13_00370	AOT13_RS00370			methionine ABC transporter ATP-binding protein	methionine ABC transporter ATP-binding protein	K02071	metN; D-methionine transport system ATP-binding protein
UPI0001B0CE0C	AOT13_00365	AOT13_RS00365			methionine ABC transporter permease	methionine ABC transporter permease	K02072	metI; D-methionine transport system permease protein
UPI0001B0CE0D	AOT13_00360	AOT13_RS00360			methionine ABC transporter substrate-binding protein	MetQ/NlpA family ABC transporter substrate-binding protein	K02073	metQ; D-methionine transport system substrate-binding protein
UPI0001B0CE0E	AOT13_00350				hypothetical protein
UPI0001B0CE0F	AOT13_03880	AOT13_RS03890		murA	UDP-N-acetylglucosamine 1-carboxyvinyltransferase	UDP-N-acetylglucosamine 1-carboxyvinyltransferase	K00790	murA; UDP-N-acetylglucosamine 1-carboxyvinyltransferase [EC:2.5.1.7]
UPI0001B0CE11	AOT13_03870	AOT13_RS03880			hypothetical protein	DUF1146 family protein
UPI0001B0CE15	AOT13_03850	AOT13_RS03860		nuoK	NADH dehydrogenase	NADH-quinone oxidoreductase subunit NuoK	K00340	nuoK; NADH-quinone oxidoreductase subunit K [EC:7.1.1.2]
UPI0001B0CE17	AOT13_03840	AOT13_RS03850		nuoI	NADH dehydrogenase	NADH-quinone oxidoreductase subunit NuoI	K00338	nuoI; NADH-quinone oxidoreductase subunit I [EC:7.1.1.2]
UPI0001B0CE18	AOT13_03835	AOT13_RS03845		nuoH	NADH:ubiquinone oxidoreductase subunit H	NADH-quinone oxidoreductase subunit NuoH	K00337	nuoH; NADH-quinone oxidoreductase subunit H [EC:7.1.1.2]
UPI0001B0CE19	AOT13_03830	AOT13_RS03840			NADH dehydrogenase	NADH-quinone oxidoreductase subunit D	K00333	nuoD; NADH-quinone oxidoreductase subunit D [EC:7.1.1.2]
UPI0001B0CE1A	AOT13_03825	AOT13_RS03835			NADH dehydrogenase	NADH-quinone oxidoreductase subunit C	K00332	nuoC; NADH-quinone oxidoreductase subunit C [EC:7.1.1.2]
UPI0001B0CE1B	AOT13_03820	AOT13_RS03830			NADH dehydrogenase	NADH-quinone oxidoreductase subunit B	K00331	nuoB; NADH-quinone oxidoreductase subunit B [EC:7.1.1.2]
UPI0001B0CE1C	AOT13_03815	AOT13_RS03825			NADH:ubiquinone oxidoreductase subunit A	NADH-quinone oxidoreductase subunit A	K00330	nuoA; NADH-quinone oxidoreductase subunit A [EC:7.1.1.2]
UPI0001B0CE2D	AOT13_12785				hypothetical protein
UPI0001B0CE3B	AOT13_13370	AOT13_RS13385	hycE		hydrogenase 3 large subunit	hydrogenase large subunit	K15830	hycE; formate hydrogenlyase subunit 5
UPI0001B0CE3C	AOT13_13365	AOT13_RS13380			formate hydrogenlyase complex iron-sulfur subunit	formate hydrogenlyase complex iron-sulfur subunit	K12143	hyfH; hydrogenase-4 component H
UPI0001B0CE3D	AOT13_13360	AOT13_RS13375			hydrogenase	NADH-quinone oxidoreductase subunit B family protein	K15832	hycG; formate hydrogenlyase subunit 7
UPI0001B0CE3E	AOT13_13355	AOT13_RS13370			formate hydrogenlyase	formate hydrogenlyase maturation HycH family protein	K15834	hycH; formate hydrogenlyase maturation protein HycH
UPI0001B0CE40	AOT13_13345	AOT13_RS13360		hypA	hydrogenase nickel incorporation protein HypA	hydrogenase maturation nickel metallochaperone HypA	K04651	hypA, hybF; hydrogenase nickel incorporation protein HypA/HybF
UPI0001B0CE42	AOT13_13335	AOT13_RS13350			radical SAM protein	KamA family radical SAM protein
UPI0001B0CE43	AOT13_13330	AOT13_RS13345			LacI family transcriptional regulator	LacI family DNA-binding transcriptional regulator	K03604	purR; LacI family transcriptional regulator, purine nucleotide synthesis repressor
UPI0001B0CE48	AOT13_13305	AOT13_RS13320			hypothetical protein	PH domain-containing protein	K09167	K09167; uncharacterized protein
UPI0001B0CE49	AOT13_13300	AOT13_RS13315			hypothetical protein	PH domain-containing protein	K08981	K08981; putative membrane protein
UPI0001B0CE4C	AOT13_06010	AOT13_RS06020			hypothetical protein	nucleotidyltransferase-like protein
UPI0001B0CE4D	AOT13_06005	AOT13_RS06015			hypothetical protein	YgzB family protein
UPI0001B0CE4E	AOT13_06000	AOT13_RS06010		perR	Fur family transcriptional regulator	peroxide-responsive transcriptional repressor PerR	K09825	perR; Fur family transcriptional regulator, peroxide stress response regulator
UPI0001B0CE4F	AOT13_05995	AOT13_RS06005		bcp	peroxiredoxin	thioredoxin-dependent thiol peroxidase	K03564	BCP, PRXQ, DOT5; thioredoxin-dependent peroxiredoxin [EC:1.11.1.24]
UPI0001B0CE50	AOT13_05990	AOT13_RS06000			protein lctB	potassium channel family protein	K08713	lctB; potassium channel LctB
UPI0001B0CE53	AOT13_05965	AOT13_RS05975			daunorubicin ABC transporter permease	ABC-2 family transporter protein	K25155	evrB; viologen exporter family transport system permease protein
UPI0001B0CE55	AOT13_05955	AOT13_RS05965			glutamate-1-semialdehyde aminotransferase	glutamate-1-semialdehyde 2%2C1-aminomutase	K01845	hemL; glutamate-1-semialdehyde 2,1-aminomutase [EC:5.4.3.8]
UPI0001B0CE57	AOT13_06300	AOT13_RS06310			glutamate:protein symporter	dicarboxylate/amino acid:cation symporter	K11103	dctA; aerobic C4-dicarboxylate transport protein
UPI0001B0CE5A	AOT13_06285	AOT13_RS06295			chemotaxis protein CheY	response regulator	K11692	K11692, dctR; two-component system, CitB family, response regulator DctR
UPI0001B0CE5D	AOT13_06275	AOT13_RS06285			hypothetical protein	hypothetical protein
UPI0001B0CE5E	AOT13_06270	AOT13_RS06280			hypothetical protein	MMPL family transporter
UPI0001B0CE61	AOT13_06260	AOT13_RS06270			quaternary ammonium transporter	multidrug efflux SMR transporter	K11814	ebrA; multidrug resistance protein EbrA
UPI0001B0CE62	AOT13_06255	AOT13_RS06265			multidrug transporter	multidrug efflux SMR transporter	K11815	ebrB; multidrug resistance protein EbrB
UPI0001B0CE63	AOT13_06250	AOT13_RS06260			hypothetical protein	hypothetical protein
UPI0001B0CE67	AOT13_06235	AOT13_RS06245			recombinase	recombinase family protein	K06400	spoIVCA; site-specific DNA recombinase
UPI0001B0CE68	AOT13_06230	AOT13_RS06240			cell filamentation protein Fic	Fic/DOC family N-terminal domain-containing protein	K04095	fic, FICD, HYPE; cell filamentation protein, protein adenylyltransferase [EC:2.7.7.108]
UPI0001B0CE69	AOT13_06225	AOT13_RS06235		yhbH	stress response protein	sporulation protein YhbH	K09786	K09786; uncharacterized protein
UPI0001B0CE6F	AOT13_04840, AOT13_04880	AOT13_RS04850, AOT13_RS04890		comX	competence protein	competence pheromone ComX	K02253	comX; competence protein ComX
UPI0001B0CE75	AOT13_04795	AOT13_RS04805			hypothetical protein	CamS family sex pheromone protein
UPI0001B0CE77	AOT13_04785	AOT13_RS04795		pcrA	ATP-dependent DNA helicase PcrA	DNA helicase PcrA	K03657	uvrD, pcrA; ATP-dependent DNA helicase UvrD/PcrA [EC:5.6.2.4]
UPI0001B0CE78	AOT13_04780	AOT13_RS04790			heptaprenylglyceryl phosphate synthase	heptaprenylglyceryl phosphate synthase	K07094	pcrB; heptaprenylglyceryl phosphate synthase [EC:2.5.1.-]
UPI0001B0CE79	AOT13_04775	AOT13_RS04785			hypothetical protein	YerC/YecD family TrpR-related protein
UPI0001B0CE7C	AOT13_04760	AOT13_RS04770			hypothetical protein	DUF2892 domain-containing protein
UPI0001B0CE81	AOT13_10385	AOT13_RS10400			hypothetical protein	GDYXXLXY domain-containing protein
UPI0001B0CE86	AOT13_10355	AOT13_RS10370			hypothetical protein	hypothetical protein
UPI0001B0CE88	AOT13_09460	AOT13_RS09475		recA	recombinase RecA	recombinase RecA	K03553	recA; recombination protein RecA
UPI0001B0CE8D	AOT13_09440	AOT13_RS09455			hypothetical protein	DUF3388 domain-containing protein
UPI0001B0CE8E	AOT13_09435	AOT13_RS09450			hypothetical protein	DUF3243 domain-containing protein
UPI0001B0CE8F	AOT13_09430	AOT13_RS09445	fabG		3-ketoacyl-ACP reductase	SDR family oxidoreductase	K00059	fabG, OAR1; 3-oxoacyl-[acyl-carrier protein] reductase [EC:1.1.1.100]
UPI0001B0CE92	AOT13_09415	AOT13_RS09430			sugar ABC transporter permease	ABC transporter permease	K23536	nupC; general nucleoside transport system permease protein
UPI0001B0CE93	AOT13_09410	AOT13_RS09425			branched-chain amino acid ABC transporter permease	ABC transporter permease	K23535	nupB; general nucleoside transport system permease protein
UPI0001B0CE95	AOT13_09400	AOT13_RS09415			hypothetical protein	BMP family protein	K07335	bmpA, bmpB, tmpC; basic membrane protein A and related proteins
UPI0001B0CE96	AOT13_09395	AOT13_RS09410			GntR family transcriptional regulator	GntR family transcriptional regulator	K03710	K03710; GntR family transcriptional regulator
UPI0001B0CE98	AOT13_09385	AOT13_RS09400			ribonuclease	YlzJ-like family protein
UPI0001B0CE99	AOT13_09380	AOT13_RS09395			Clp protease ClpP	ClpP family protease
UPI0001B0CE9A	AOT13_09375	AOT13_RS09390			Zn-dependent hydrolase	ribonuclease J	K12574	rnj; ribonuclease J [EC:3.1.-.-]
UPI0001B0CE9C	AOT13_02710	AOT13_RS02725			hypothetical protein	VWA domain-containing protein	K07114	yfbK; Ca-activated chloride channel homolog
UPI0001B0CE9E	AOT13_02700	AOT13_RS02715		tilS	tRNA(Ile)-lysidine synthetase	tRNA lysidine(34) synthetase TilS	K04075	tilS, mesJ; tRNA(Ile)-lysidine synthase [EC:6.3.4.19]
UPI0001B0CE9F	AOT13_02695	AOT13_RS02710		hpt	hypoxanthine phosphoribosyltransferase	hypoxanthine phosphoribosyltransferase	K00760	hprT, hpt, HPRT1; hypoxanthine phosphoribosyltransferase [EC:2.4.2.8]
UPI0001B0D5B1	AOT13_17835	AOT13_RS17860			glycosyl transferase family 2	glycosyltransferase family 2 protein
UPI0001B0D5B6	AOT13_17805	AOT13_RS17830			aspartate kinase	aspartate kinase	K00928	lysC; aspartate kinase [EC:2.7.2.4]
UPI0001B0D5B8	AOT13_17795	AOT13_RS17820			succinate dehydrogenase	succinate dehydrogenase cytochrome b558 subunit	K00241	sdhC, frdC; succinate dehydrogenase cytochrome b subunit
UPI0001B0D5BA	AOT13_17785	AOT13_RS17810	sdhB	sdhB	succinate dehydrogenase	succinate dehydrogenase iron-sulfur subunit	K00240	sdhB, frdB; succinate dehydrogenase iron-sulfur subunit [EC:1.3.5.1]
UPI0001B0D5BB	AOT13_17780	AOT13_RS17805			LuxR family transcriptional regulator	response regulator transcription factor	K01994	gerE; LuxR family transcriptional regulator, transcriptional regulator of spore coat protein
UPI0001B0D5BD	AOT13_17770	AOT13_RS17795		racE	glutamate racemase	glutamate racemase	K01776	murI; glutamate racemase [EC:5.1.1.3]
UPI0001B0D5BE	AOT13_17765	AOT13_RS17790			sporulation protein	GerMN domain-containing protein	K06298	gerM; germination protein M
UPI0001B0D5C1	AOT13_17750	AOT13_RS17775			metallophosphatase	metallophosphoesterase	K07095	K07095; uncharacterized protein
UPI0001B0D5C2	AOT13_17740	AOT13_RS17765		ilvE	branched-chain amino acid aminotransferase	branched-chain-amino-acid transaminase	K00826	E2.6.1.42, ilvE; branched-chain amino acid aminotransferase [EC:2.6.1.42]
UPI0001B0D5C4	AOT13_17730	AOT13_RS17755		ilvN	acetolactate synthase	acetolactate synthase small subunit	K01653	E2.2.1.6S, ilvH, ilvN; acetolactate synthase I/III small subunit [EC:2.2.1.6]
UPI0001B0D5C5	AOT13_17725	AOT13_RS17750		ilvC	ketol-acid reductoisomerase	ketol-acid reductoisomerase	K00053	ilvC; ketol-acid reductoisomerase [EC:1.1.1.86]
UPI0001B0D5C6	AOT13_17720	AOT13_RS17745			2-isopropylmalate synthase	2-isopropylmalate synthase	K01649	leuA, IMS; 2-isopropylmalate synthase [EC:2.3.3.13]
UPI0001B0D5C8	AOT13_17710	AOT13_RS17735		leuC	isopropylmalate isomerase	3-isopropylmalate dehydratase large subunit	K01703	leuC, IPMI-L; 3-isopropylmalate/(R)-2-methylmalate dehydratase large subunit [EC:4.2.1.33 4.2.1.35]
UPI0001B0D5C9	AOT13_17705	AOT13_RS17730		leuD	isopropylmalate isomerase	3-isopropylmalate dehydratase small subunit	K01704	leuD, IPMI-S; 3-isopropylmalate/(R)-2-methylmalate dehydratase small subunit [EC:4.2.1.33 4.2.1.35]
UPI0001B0D5CC	AOT13_17690	AOT13_RS17715		clpX	ATP-dependent Clp protease ATP-binding subunit ClpX	ATP-dependent protease ATP-binding subunit ClpX	K03544	clpX, CLPX; ATP-dependent Clp protease ATP-binding subunit ClpX
UPI0001B0D5CE	AOT13_15720	AOT13_RS15745			pilus assembly protein PilZ	flagellar brake domain-containing protein
UPI0001B0D5D1	AOT13_15705	AOT13_RS15730			acyl-phosphate glycerol 3-phosphate acyltransferase	lysophospholipid acyltransferase family protein	K00655	plsC; 1-acyl-sn-glycerol-3-phosphate acyltransferase [EC:2.3.1.51]
UPI0001B0D5D2	AOT13_15700	AOT13_RS15725		rpsA	30S ribosomal protein S1	30S ribosomal protein S1	K02945	RP-S1, rpsA; small subunit ribosomal protein S1
UPI0001B0D5D9	AOT13_15670	AOT13_RS15695			hypothetical protein	YIEGIA family protein	K05739	seaA; uncharacterized protein
UPI0001B0D5DA	AOT13_15665	AOT13_RS15690			hypothetical protein	hypothetical protein
UPI0001B0D5DD	AOT13_15645	AOT13_RS15670			hypothetical protein	DUF2768 domain-containing protein
UPI0001B0D5DE	AOT13_15640	AOT13_RS15665			hypothetical protein	hypothetical protein
UPI0001B0D5E0	AOT13_15625	AOT13_RS15650		folE	GTP cyclohydrolase	GTP cyclohydrolase I FolE	K01495	GCH1, folE; GTP cyclohydrolase IA [EC:3.5.4.16]
UPI0001B0D5E1	AOT13_15620	AOT13_RS15645		mtrB	transcription attenuation protein MtrB	trp RNA-binding attenuation protein MtrB	K06285	mtrB; transcription attenuation protein (tryptophan RNA-binding attenuator protein)
UPI0001B0D5E2	AOT13_15615	AOT13_RS15640			trans-hexaprenyltranstransferase	heptaprenyl diphosphate synthase component 1	K00805	hepS; heptaprenyl diphosphate synthase component 1 [EC:2.5.1.30]
UPI0001B0D5E3	AOT13_15610	AOT13_RS15635		menG	demethylmenaquinone methyltransferase	demethylmenaquinone methyltransferase	K03183	ubiE; demethylmenaquinone methyltransferase / 2-methoxy-6-polyprenyl-1,4-benzoquinol methylase [EC:2.1.1.163 2.1.1.201]
UPI0001B0D5E4	AOT13_15605	AOT13_RS15630		hepT	heptaprenyl diphosphate synthase	heptaprenyl diphosphate synthase component II	K24873	hepT; heptaprenyl diphosphate synthase component 2 [EC:2.5.1.30]
UPI0001B0D5E6	AOT13_15595	AOT13_RS15620			chemotaxis protein CheR	protein-glutamate O-methyltransferase CheR	K00575	cheR; chemotaxis protein methyltransferase CheR [EC:2.1.1.80]
UPI0001B0D5EB	AOT13_15570	AOT13_RS15595	trpD	trpD	anthranilate phosphoribosyltransferase	anthranilate phosphoribosyltransferase	K00766	trpD; anthranilate phosphoribosyltransferase [EC:2.4.2.18]
UPI0001B0D5EC	AOT13_15565	AOT13_RS15590		trpC	indole-3-glycerol phosphate synthase	indole-3-glycerol phosphate synthase TrpC	K01609	trpC; indole-3-glycerol phosphate synthase [EC:4.1.1.48]
UPI0001B0D5EF	AOT13_03795	AOT13_RS03805		atpD	ATP F0F1 synthase subunit beta	F0F1 ATP synthase subunit beta	K02112	ATPF1B, atpD; F-type H+/Na+-transporting ATPase subunit beta [EC:7.1.2.2 7.2.2.1]
UPI0001B0D5F0	AOT13_03790	AOT13_RS03800			ATP synthase F0F1 subunit gamma	F0F1 ATP synthase subunit gamma	K02115	ATPF1G, atpG; F-type H+-transporting ATPase subunit gamma
UPI0001B0D5F1	AOT13_03785	AOT13_RS03795		atpA	ATP F0F1 synthase subunit alpha	F0F1 ATP synthase subunit alpha	K02111	ATPF1A, atpA; F-type H+/Na+-transporting ATPase subunit alpha [EC:7.1.2.2 7.2.2.1]
UPI0001B0D5F2	AOT13_03780	AOT13_RS03790			ATP synthase F0F1 subunit delta	F0F1 ATP synthase subunit delta	K02113	ATPF1D, atpH; F-type H+-transporting ATPase subunit delta
UPI0001B0D5F3	AOT13_03775	AOT13_RS03785		atpF	ATP F0F1 synthase subunit B	F0F1 ATP synthase subunit B	K02109	ATPF0B, atpF; F-type H+-transporting ATPase subunit b
UPI0001B0D5F4	AOT13_03765	AOT13_RS03775		atpB	ATP synthase subunit A	F0F1 ATP synthase subunit A	K02108	ATPF0A, atpB; F-type H+-transporting ATPase subunit a
UPI0001B0D5F6	AOT13_03755	AOT13_RS03765			hypothetical protein	AtpZ/AtpI family protein	K02116	atpI; ATP synthase protein I
UPI0001B0D5F7	AOT13_03750	AOT13_RS03760	upp	upp	uracil phosphoribosyltransferase	uracil phosphoribosyltransferase	K00761	upp, UPRT; uracil phosphoribosyltransferase [EC:2.4.2.9]
UPI0001B0D5FA	AOT13_00335	AOT13_RS00335			cysteine desulfurase	cysteine desulfurase	K11717	sufS; cysteine desulfurase / selenocysteine lyase [EC:2.8.1.7 4.4.1.16]
UPI0001B0D5FB	AOT13_00330	AOT13_RS00330		sufU	nitrogen fixation protein NifU	Fe-S cluster assembly sulfur transfer protein SufU	K04488	iscU, nifU; nitrogen fixation protein NifU and related proteins
UPI0001B0D5FC	AOT13_00325	AOT13_RS00325		sufB	Fe-S cluster assembly protein SufB	Fe-S cluster assembly protein SufB	K09014	sufB; Fe-S cluster assembly protein SufB
UPI0001B0D5FD	AOT13_00320	AOT13_RS00320			hypothetical protein	DUF72 domain-containing protein
UPI0001B0D5FE	AOT13_00315	AOT13_RS00315			hypothetical protein	sulfite exporter TauE/SafE family protein	K07090	K07090; uncharacterized protein
UPI0001B0D5FF	AOT13_00310	AOT13_RS00310			5'-nucleotidase	bifunctional UDP-sugar hydrolase/5'-nucleotidase	K01081	E3.1.3.5; 5'-nucleotidase [EC:3.1.3.5]
UPI0001B0D605	AOT13_00265	AOT13_RS00265		lipA	lipoyl synthase	lipoyl synthase	K03644	lipA, LIAS, LIP1, LIP5; lipoyl synthase [EC:2.8.1.8]
UPI0001B0D606	AOT13_00260	AOT13_RS00260			sporulation protein	YhcN/YlaJ family sporulation lipoprotein
UPI0001B0D607	AOT13_00255	AOT13_RS00255			hypothetical protein	YutD family protein
UPI0001B0D609	AOT13_00245	AOT13_RS00245			cytosolic protein	DUF3055 domain-containing protein
UPI0001B0D60D	AOT13_00225	AOT13_RS00225		yutH	spore coat protein	spore coat putative kinase YutH
UPI0001B0D60E	AOT13_00220	AOT13_RS00220			2-ketogluconate reductase	D-glycerate dehydrogenase	K00015	gyaR, GOR1; glyoxylate reductase [EC:1.1.1.26]
UPI0001B0D60F	AOT13_00215	AOT13_RS00215			homoserine dehydrogenase	homoserine dehydrogenase	K00003	hom; homoserine dehydrogenase [EC:1.1.1.3]
UPI0001B0D611	AOT13_00205	AOT13_RS00205		thrB	homoserine kinase	homoserine kinase	K00872	thrB; homoserine kinase [EC:2.7.1.39]
UPI0001B0D612	AOT13_00200	AOT13_RS00200			nitrogen fixation protein NifU	NifU family protein
UPI0001B0D613	AOT13_00195	AOT13_RS00195			disulfide oxidoreductase	YuzD family protein
UPI0001B0D617	AOT13_00180	AOT13_RS00180			hypothetical protein	YuzB family protein
UPI0001B0D618	AOT13_00175	AOT13_RS00175		dapF	diaminopimelate epimerase	diaminopimelate epimerase	K01778	dapF; diaminopimelate epimerase [EC:5.1.1.7]
UPI0001B0D619	AOT13_00170	AOT13_RS00170			hypothetical protein	iron-sulfur cluster assembly accessory protein	K13628	iscA; iron-sulfur cluster assembly protein
UPI0001B0D61A	AOT13_00165	AOT13_RS00165			ferredoxin-NADP reductase	NAD(P)/FAD-dependent oxidoreductase	K21567	fnr; ferredoxin/flavodoxin---NADP+ reductase [EC:1.18.1.2 1.19.1.1]
UPI0001B0D61B	AOT13_00160	AOT13_RS00160			NADH dehydrogenase	NAD(P)/FAD-dependent oxidoreductase	K03885	ndh; NADH:quinone reductase (non-electrogenic) [EC:1.6.5.9]
UPI0001B0D61E	AOT13_00145	AOT13_RS00145			hypothetical protein	YuiB family protein
UPI0001B0D61F	AOT13_00140	AOT13_RS00140			hypothetical protein	3D domain-containing protein
UPI0001B0D622	AOT13_00125	AOT13_RS00125			hypothetical protein	DUF47 domain-containing protein	K07220	K07220; uncharacterized protein
UPI0001B0D623	AOT13_00120	AOT13_RS00120			inorganic phosphate transporter	inorganic phosphate transporter	K03306	TC.PIT; inorganic phosphate transporter, PiT family
UPI0001B0D624	AOT13_00115	AOT13_RS00115			biotin biosynthesis protein BioC	biotin transporter BioY	K03523	bioY; biotin transport system substrate-specific component
UPI0001B0D62E	AOT13_12625	AOT13_RS12640			hypothetical protein	MoxR family ATPase	K04748	norQ; nitric oxide reductase NorQ protein
UPI0001B0D62F	AOT13_12620	AOT13_RS12635			Replication termination protein	helix-turn-helix transcriptional regulator
UPI0001B0D630	AOT13_12615	AOT13_RS12630		purU	formyltetrahydrofolate deformylase	formyltetrahydrofolate deformylase	K01433	purU; formyltetrahydrofolate deformylase [EC:3.5.1.10]
UPI0001B0D631	AOT13_12610	AOT13_RS12625		msrA	methionine sulfoxide reductase A	peptide-methionine (S)-S-oxide reductase MsrA	K12267	msrAB; peptide methionine sulfoxide reductase msrA/msrB [EC:1.8.4.11 1.8.4.12]
UPI0001B0D633	AOT13_12600	AOT13_RS12615			Rrf2 family transcriptional regulator	Rrf2 family transcriptional regulator	K13771	nsrR; Rrf2 family transcriptional regulator, nitric oxide-sensitive transcriptional repressor
UPI0001B0D634	AOT13_12595	AOT13_RS12610		speE	spermidine synthase	polyamine aminopropyltransferase	K00797	speE, SRM, SPE3; spermidine synthase [EC:2.5.1.16]
UPI0001B0D635	AOT13_12590	AOT13_RS12605			acyl-CoA dehydrogenase	acyl-CoA dehydrogenase family protein
UPI0001B0D636	AOT13_12585	AOT13_RS12600			selenocysteine lyase	aminotransferase class V-fold PLP-dependent enzyme
UPI0001B0D637	AOT13_12575	AOT13_RS12590			thioesterase	thioesterase family protein	K07107	ybgC; acyl-CoA thioester hydrolase [EC:3.1.2.-]
UPI0001B0D63B	AOT13_12560	AOT13_RS12575		treC	trehalose-6-phosphate hydrolase	alpha%2Calpha-phosphotrehalase	K01226	treC; trehalose-6-phosphate hydrolase [EC:3.2.1.93]
UPI0001B0D63C	AOT13_12555	AOT13_RS12570		treP	trehalose permease IIC protein	PTS system trehalose-specific EIIBC component	K02819	treB, treP; trehalose PTS system EIIBC or EIIBCA component [EC:2.7.1.201]
UPI0001B0D63D	AOT13_12550	AOT13_RS12565			MerR family transcriptional regulator	MerR family transcriptional regulator
UPI0001B0D63E	AOT13_12545	AOT13_RS12560			pilus assembly protein PilZ	PilZ domain-containing protein
UPI0001B0D640	AOT13_12535	AOT13_RS12550	gyrB	parE	DNA gyrase subunit B	DNA topoisomerase IV subunit B	K02622	parE; topoisomerase IV subunit B [EC:5.6.2.2]
UPI0001B0D641	AOT13_12530	AOT13_RS12545			CoA-binding protein	CoA-binding protein	K06929	K06929; uncharacterized protein
UPI0001B0D645	AOT13_12465	AOT13_RS12480			protein CapI	NAD-dependent epimerase	K08679	GAE, cap1J; UDP-glucuronate 4-epimerase [EC:5.1.3.6]
UPI0001B0D648	AOT13_05945	AOT13_RS05955			hypothetical protein	aromatic acid exporter family protein
UPI0001B0D64A	AOT13_05935	AOT13_RS05945			multidrug ABC transporter ATP-binding protein	ABC transporter ATP-binding protein	K24708	K24708; ATP-binding cassette, subfamily B, putative efflux pump [EC:7.6.2.-]
UPI0001B0D64B	AOT13_05930	AOT13_RS05940			hypothetical protein	DUF402 domain-containing protein	K07586	ygaC; uncharacterized protein
UPI0001B0D64D	AOT13_05920	AOT13_RS05930			spore protein	gamma-type small acid-soluble spore protein	K06422	sspE; small acid-soluble spore protein E (minor gamma-type SASP)
UPI0001B0D64E	AOT13_05915	AOT13_RS05925		fabL	enoyl-ACP reductase	enoyl-[acyl-carrier-protein] reductase FabL	K10780	fabL; enoyl-[acyl-carrier protein] reductase III [EC:1.3.1.104]
UPI0001B0D655	AOT13_05880	AOT13_RS05890			hypothetical protein	DUF1641 domain-containing protein
UPI0001B0D65B	AOT13_05850	AOT13_RS05860		nikR	NAD+ synthetase	nickel-responsive transcriptional regulator NikR	K07722	nikR; CopG family transcriptional regulator, nickel-responsive regulator
UPI0001B0D661	AOT13_05825	AOT13_RS05835			short-chain dehydrogenase	SDR family oxidoreductase
UPI0001B0D662	AOT13_05820	AOT13_RS05830		recX	recombinase RecX	recombination regulator RecX	K03565	recX; regulatory protein
UPI0001B0D664	AOT13_05810	AOT13_RS05820			alanine acetyltransferase	GNAT family N-acetyltransferase
UPI0001B0D666	AOT13_05805	AOT13_RS05815			hypothetical protein	YfhD family protein
UPI0001B0D669	AOT13_05790	AOT13_RS05800			butyryl-CoA dehydrogenase	acyl-CoA dehydrogenase family protein	K16173	acd; glutaryl-CoA dehydrogenase (non-decarboxylating) [EC:1.3.99.32]
UPI0001B0D66A	AOT13_05785	AOT13_RS05795			ornithine cyclodeaminase	DUF3870 domain-containing protein
UPI0001B0D66D	AOT13_05770	AOT13_RS05780			hypothetical protein	hypothetical protein
UPI0001B0D66F	AOT13_05755	AOT13_RS05765			hypothetical protein	hypothetical protein
UPI0001B0D672	AOT13_15545	AOT13_RS15570		hisC	histidinol-phosphate aminotransferase	histidinol-phosphate transaminase	K00817	hisC; histidinol-phosphate aminotransferase [EC:2.6.1.9]
UPI0001B0D674	AOT13_04745	AOT13_RS04755		purN	phosphoribosylglycinamide formyltransferase	phosphoribosylglycinamide formyltransferase	K11175	purN; phosphoribosylglycinamide formyltransferase 1 [EC:2.1.2.2]
UPI0001B0D677	AOT13_04730	AOT13_RS04740		purL	phosphoribosylformylglycinamidine synthase	phosphoribosylformylglycinamidine synthase subunit PurL	K23269	purL; phosphoribosylformylglycinamidine synthase subunit PurL [EC:6.3.5.3]
UPI0001B0D678	AOT13_04725	AOT13_RS04735		purQ	phosphoribosylformylglycinamidine synthase	phosphoribosylformylglycinamidine synthase subunit PurQ	K23265	purQ; phosphoribosylformylglycinamidine synthase subunit PurQ / glutaminase [EC:6.3.5.3 3.5.1.2]
UPI0001B0D679	AOT13_04720	AOT13_RS04730		purS	phosphoribosylformylglycinamidine synthase	phosphoribosylformylglycinamidine synthase subunit PurS	K23264	purS; phosphoribosylformylglycinamidine synthase subunit PurS [EC:6.3.5.3]
UPI0001B0D67B	AOT13_04710	AOT13_RS04720		purB	adenylosuccinate lyase	adenylosuccinate lyase	K01756	purB, ADSL; adenylosuccinate lyase [EC:4.3.2.2]
UPI0001B0D67C	AOT13_04705	AOT13_RS04715		purK	phosphoribosylaminoimidazole carboxylase	5-(carboxyamino)imidazole ribonucleotide synthase	K01589	purK; 5-(carboxyamino)imidazole ribonucleotide synthase [EC:6.3.4.18]
UPI0001B0D67D	AOT13_04700	AOT13_RS04710		purE	N5-carboxyaminoimidazole ribonucleotide mutase	5-(carboxyamino)imidazole ribonucleotide mutase	K01588	purE; 5-(carboxyamino)imidazole ribonucleotide mutase [EC:5.4.99.18]
UPI0001B0D67E	AOT13_04695	AOT13_RS04705			heat-shock protein Hsp20	Hsp20/alpha crystallin family protein	K13993	HSP20; HSP20 family protein
UPI0001B0D687	AOT13_04640	AOT13_RS04650			guanine permease	NCS2 family permease	K06901	pbuG, azgA, ghxP, ghxQ, adeQ; adenine/guanine/hypoxanthine permease
UPI0001B0D688	AOT13_04635	AOT13_RS04645		guaA	GMP synthase	glutamine-hydrolyzing GMP synthase	K01951	guaA, GMPS; GMP synthase (glutamine-hydrolysing) [EC:6.3.5.2]
UPI0001B0D68B	AOT13_04620	AOT13_RS04630			AAA family ATPase	MoxR family ATPase	K03924	moxR; MoxR-like ATPase [EC:3.6.3.-]
UPI0001B0D68F	AOT13_04610	AOT13_RS04620			XRE family transcriptional regulator	helix-turn-helix transcriptional regulator	K07727	K07727; putative transcriptional regulator
UPI0001B0D690	AOT13_04605	AOT13_RS04615			hypothetical protein	DUF817 domain-containing protein
UPI0001B0D695	AOT13_04580	AOT13_RS04590			abortive infection protein	type II CAAX endopeptidase family protein	K07052	K07052; CAAX protease family protein
UPI0001B0D696	AOT13_04575	AOT13_RS04585			hypothetical protein	YdiK family protein
UPI0001B0D697	AOT13_04570				hypothetical protein
UPI0001B0D698	AOT13_04565	AOT13_RS04575			EBSC protein	YbaK/EbsC family protein
UPI0001B0D699	AOT13_04560	AOT13_RS04570			antibiotic biosynthesis monooxygenase	antibiotic biosynthesis monooxygenase	K07145	isdG, isdI; heme oxygenase (staphylobilin-producing) [EC:1.14.99.48]
UPI0001B0D69A	AOT13_04555	AOT13_RS04565			hypothetical protein	hypothetical protein
UPI0001B0D69B	AOT13_04550	AOT13_RS04560		tatC	preprotein translocase subunit TatC	twin-arginine translocase subunit TatC	K03118	tatC; sec-independent protein translocase protein TatC
UPI0001B0D69C	AOT13_04545	AOT13_RS04555		tatA	preprotein translocase subunit TatA	twin-arginine translocase TatA/TatE family subunit	K03116	tatA; sec-independent protein translocase protein TatA
UPI0001B0D69D	AOT13_02690	AOT13_RS02705		ftsH	cell division protein FtsH	ATP-dependent zinc metalloprotease FtsH	K03798	ftsH, hflB; cell division protease FtsH [EC:3.4.24.-]
UPI0001B0D69E	AOT13_02685	AOT13_RS02700			type III pantothenate kinase	type III pantothenate kinase	K03525	coaX; type III pantothenate kinase [EC:2.7.1.33]
UPI0001B0D69F	AOT13_02680	AOT13_RS02695		hslO	heat-shock protein Hsp33	Hsp33 family molecular chaperone HslO	K04083	hslO; molecular chaperone Hsp33
UPI0001B0D6A0	AOT13_02675	AOT13_RS02690		cysK	cysteine synthase	cysteine synthase A	K01738	cysK; cysteine synthase [EC:2.5.1.47]
UPI0001B0D6A2	AOT13_02665	AOT13_RS02680		pabA	anthranilate synthase	aminodeoxychorismate/anthranilate synthase component II	K25575	pabA; 4-amino-4-deoxychorismate synthase (2-amino-4-deoxychorismate-forming) component II [EC:2.6.1.123]
UPI0001B0D6A3	AOT13_02660	AOT13_RS02675		pabC	4-amino-4-deoxychorismate lyase	aminodeoxychorismate lyase	K02619	pabC; 4-amino-4-deoxychorismate lyase [EC:4.1.3.38]
UPI0001B0D6A4	AOT13_02655	AOT13_RS02670		folP	dihydropteroate synthase	dihydropteroate synthase	K00796	folP; dihydropteroate synthase [EC:2.5.1.15]
UPI0001B0D6A5	AOT13_02650	AOT13_RS02665		folB	dihydroneopterin aldolase	dihydroneopterin aldolase	K01633	folB; 7,8-dihydroneopterin aldolase/epimerase/oxygenase [EC:4.1.2.25 5.1.99.8 1.13.11.81]
UPI0001B0D6A6	AOT13_02645	AOT13_RS02660		folK	2-amino-4-hydroxy-6-hydroxymethyldihydropteridine pyrophosphokinase	2-amino-4-hydroxy-6-hydroxymethyldihydropteridine diphosphokinase	K00950	folK; 2-amino-4-hydroxy-6-hydroxymethyldihydropteridine diphosphokinase [EC:2.7.6.3]
UPI0001B0D6A7	AOT13_02640	AOT13_RS02655			XRE family transcriptional regulator	helix-turn-helix transcriptional regulator
UPI0001B0D6A8	AOT13_02635	AOT13_RS02650		dusB	tRNA-dihydrouridine synthase	tRNA dihydrouridine synthase DusB	K05540	dusB; tRNA-dihydrouridine synthase B [EC:1.-.-.-]
UPI0001B0D6A9	AOT13_02630	AOT13_RS02645		lysS	lysyl-tRNA synthetase	lysine--tRNA ligase	K04567	KARS, lysS; lysyl-tRNA synthetase, class II [EC:6.1.1.6]
UPI0001B0D6AC	AOT13_17045	AOT13_RS17065			competence protein ComE	ComE operon protein 2	K01493	comEB; dCMP deaminase [EC:3.5.4.12]
UPI0001B0D6AF
UPI0001B0D6B1	AOT13_17030	AOT13_RS17050		rpsT	30S ribosomal protein S20	30S ribosomal protein S20	K02968	RP-S20, rpsT; small subunit ribosomal protein S20
UPI0001B0D6B3	AOT13_17020	AOT13_RS17040			stage II sporulation protein P	stage II sporulation protein P	K06385	spoIIP; stage II sporulation protein P
UPI0001B0D6B5	AOT13_17010	AOT13_RS17030		lepA	elongation factor 4	translation elongation factor 4	K03596	lepA; GTP-binding protein LepA
UPI0001B0D6B7	AOT13_17000	AOT13_RS17020		hrcA	HrcA family transcriptional regulator	heat-inducible transcriptional repressor HrcA	K03705	hrcA; heat-inducible transcriptional repressor
UPI0001B0D6B9	AOT13_16990	AOT13_RS17010	dnaK	dnaK	molecular chaperone DnaK	molecular chaperone DnaK	K04043	dnaK, HSPA9; molecular chaperone DnaK
UPI0001B0D6BD	AOT13_10080	AOT13_RS10095			hypothetical protein	hypothetical protein
UPI0001B0D6C1	AOT13_10060	AOT13_RS10075			acyltransferase	nitrilase-related carbon-nitrogen hydrolase	K01431	UPB1, pydC; beta-ureidopropionase [EC:3.5.1.6]
UPI0001B0DDFA	AOT13_17670	AOT13_RS17695			hypothetical protein	DUF5668 domain-containing protein
UPI0001B0DDFB	AOT13_17665	AOT13_RS17690		hemA	glutamyl-tRNA reductase	glutamyl-tRNA reductase	K02492	hemA; glutamyl-tRNA reductase [EC:1.2.1.70]
UPI0001B0DE03	AOT13_17625	AOT13_RS17650			hypothetical protein	hypothetical protein
UPI0001B0DE04	AOT13_17620	AOT13_RS17645	valS		valine--tRNA ligase	valine--tRNA ligase	K01873	VARS, valS; valyl-tRNA synthetase [EC:6.1.1.9]
UPI0001B0DE0B	AOT13_17585	AOT13_RS17610			photosystem reaction center subunit H	PRC-barrel domain-containing protein
UPI0001B0DE0C	AOT13_17580	AOT13_RS17605			hypothetical protein	VanW family protein
UPI0001B0DE0E	AOT13_17570	AOT13_RS17595			twitching motility protein PilT	type IV pilus twitching motility protein PilT	K02669	pilT; twitching motility protein PilT
UPI0001B0DE13	AOT13_17545	AOT13_RS17570			fimbrial protein	fimbrial protein
UPI0001B0DE18	AOT13_17525	AOT13_RS17550			septum formation protein Maf	Maf family protein	K06287	yhdE; nucleoside triphosphate pyrophosphatase [EC:3.6.1.-]
UPI0001B0DE19	AOT13_17520	AOT13_RS17545		radC	hypothetical protein	DNA repair protein RadC	K03630	radC; DNA repair protein RadC
UPI0001B0DE1A	AOT13_00110	AOT13_RS00110			hypothetical protein	ArsB/NhaD family transporter
UPI0001B0DE1C	AOT13_00100	AOT13_RS00100			hypothetical protein	hypothetical protein
UPI0001B0DE1E	AOT13_00090	AOT13_RS00090			cystathionine beta-lyase	MalY/PatB family protein	K14155	patB, malY; cysteine-S-conjugate beta-lyase [EC:4.4.1.13]
UPI0001B0DE20	AOT13_00080	AOT13_RS00080			AsnC family transcriptional regulator	Lrp/AsnC family transcriptional regulator
UPI0001B0DE21	AOT13_00075	AOT13_RS00075			aromatic amino acid aminotransferase	aminotransferase	K10907	K10907; aminotransferase [EC:2.6.1.-]
UPI0001B0DE22	AOT13_00070, AOT13_19085	AOT13_RS00070, AOT13_RS19110		yugI	general stress protein	S1 domain-containing post-transcriptional regulator GSP13	K07570	GSP13; general stress protein 13
UPI0001B0DE23	AOT13_00065, AOT13_19080	AOT13_RS00065, AOT13_RS19105			hypothetical protein	DUF378 domain-containing protein	K09779	K09779; uncharacterized protein
UPI0001B0DE25	AOT13_00055	AOT13_RS00055			glucose-6-phosphate isomerase	glucose-6-phosphate isomerase	K01810	GPI, pgi; glucose-6-phosphate isomerase [EC:5.3.1.9]
UPI0001B0DE26	AOT13_00050	AOT13_RS00050			hypothetical protein	YugN-like family protein
UPI0001B0DE27	AOT13_00045	AOT13_RS00045			ion transporter	potassium channel protein	K10716	kch, trkA, mthK, pch; voltage-gated potassium channel
UPI0001B0DE28	AOT13_00040, AOT13_19055	AOT13_RS00040, AOT13_RS19080			spore protein	H-type small acid-soluble spore protein	K06425	sspH; small acid-soluble spore protein H (minor)
UPI0001B0DE2A	AOT13_00030	AOT13_RS00030			MFS transporter	MFS transporter	K07552	bcr, tcaB; MFS transporter, DHA1 family, multidrug resistance protein
UPI0001B0DE2B	AOT13_00025, AOT13_19040	AOT13_RS00025, AOT13_RS19065			phosphinothricin acetyltransferase	GNAT family N-acetyltransferase
UPI0001B0DE2C	AOT13_00020, AOT13_19035	AOT13_RS00020, AOT13_RS19060			hypothetical protein	hypothetical protein
UPI0001B0DE38	AOT13_09895	AOT13_RS09910			hypothetical protein	AbrB family transcriptional regulator	K07120	K07120; uncharacterized protein
UPI0001B0DE39	AOT13_09890	AOT13_RS09905			glyoxalase	VOC family protein	K01759	GLO1, gloA; lactoylglutathione lyase [EC:4.4.1.5]
UPI0001B0DE3A	AOT13_09885	AOT13_RS09900			hypothetical protein	hypothetical protein
UPI0001B0DE3B	AOT13_09875	AOT13_RS09890	glpK	glpK	glycerol kinase	glycerol kinase GlpK	K00864	glpK, GK; glycerol kinase [EC:2.7.1.30]
UPI0001B0DE3C	AOT13_09870	AOT13_RS09885			glycerol transporter	MIP/aquaporin family protein	K02440	glpF; glycerol uptake facilitator
UPI0001B0DE3D	AOT13_09865	AOT13_RS09880			sporulation protein SpoOM	sporulation protein	K06377	spo0M; sporulation-control protein
UPI0001B0DE3E	AOT13_09860	AOT13_RS09875			hypothetical protein	hypothetical protein
UPI0001B0DE3F	AOT13_09850	AOT13_RS09865			cytosolic protein	DUF2564 family protein
UPI0001B0DE40	AOT13_09845	AOT13_RS09860			hypothetical protein	zinc-finger domain-containing protein
UPI0001B0DE43	AOT13_09825	AOT13_RS09840		sspL	small%2C acid-soluble spore protein L	small%2C acid-soluble spore protein L	K06429	sspL; small acid-soluble spore protein L (minor)
UPI0001B0DE48
UPI0001B0DE68
UPI0001B0DE6A
UPI0001B0DE70
UPI0001B0DE71	AOT13_15540	AOT13_RS15565			prephenate dehydrogenase	prephenate dehydrogenase	K04517	tyrA2; prephenate dehydrogenase [EC:1.3.1.12]
UPI0001B0DE73	AOT13_15530	AOT13_RS15555			hypothetical protein	hypothetical protein
UPI0001B0DE76	AOT13_15520	AOT13_RS15545			hypothetical protein	ReoY family proteolytic degradation factor
UPI0001B0DE77	AOT13_15515	AOT13_RS15540			hypothetical protein	YpiF family protein
UPI0001B0DE78	AOT13_15510	AOT13_RS15535			menaquinol-cytochrome C reductase	ubiquinol-cytochrome c reductase iron-sulfur subunit	K03886	qcrA; quinol---cytochrome c reductase iron-sulfur subunit, bacillus type [EC:7.1.1.8]
UPI0001B0DE79	AOT13_15505	AOT13_RS15530		qcrB	cytochrome b6	menaquinol-cytochrome c reductase cytochrome b subunit	K03887	qcrB; quinol---cytochrome c reductase cytochrome b subunit, bacillus type [EC:7.1.1.8]
UPI0001B0DE7A	AOT13_15500	AOT13_RS15525			cytochrome C oxidase Cbb3	menaquinol-cytochrome c reductase cytochrome b/c subunit	K03888	qcrC; quinol---cytochrome c reductase cytochrome c subunit, bacillus type [EC:7.1.1.8]
UPI0001B0DE7B	AOT13_15495	AOT13_RS15520			hypothetical protein	DUF1405 domain-containing protein
UPI0001B0DE7C	AOT13_15490	AOT13_RS15515		ypjB	sporulation protein	sporulation protein YpjB
UPI0001B0DE7D	AOT13_15485	AOT13_RS15510			hypothetical protein	YitT family protein
UPI0001B0DE7E	AOT13_15480	AOT13_RS15505			nucleotide pyrophosphohydrolase	nucleotide pyrophosphohydrolase
UPI0001B0DE7F	AOT13_15475	AOT13_RS15500		dapB	4-hydroxy-tetrahydrodipicolinate reductase	4-hydroxy-tetrahydrodipicolinate reductase	K00215	dapB; 4-hydroxy-tetrahydrodipicolinate reductase [EC:1.17.1.8]
UPI0001B0DE80	AOT13_15470	AOT13_RS15495		mgsA	methylglyoxal synthase	methylglyoxal synthase	K01734	mgsA; methylglyoxal synthase [EC:4.2.3.3]
UPI0001B0DE82	AOT13_15460	AOT13_RS15485		bshA	N-acetyl-alpha-D-glucosaminyl L-malate synthase	N-acetyl-alpha-D-glucosaminyl L-malate synthase BshA	K00754	bshA; L-malate glycosyltransferase [EC:2.4.1.-]
UPI0001B0DE83	AOT13_15455	AOT13_RS15480			tRNA CCA-pyrophosphorylase	CCA tRNA nucleotidyltransferase	K00974	cca; tRNA nucleotidyltransferase (CCA-adding enzyme) [EC:2.7.7.72 3.1.3.- 3.1.4.-]
UPI0001B0DE86	AOT13_15440	AOT13_RS15465		panC	pantoate--beta-alanine ligase	pantoate--beta-alanine ligase	K01918	panC; pantoate--beta-alanine ligase [EC:6.3.2.1]
UPI0001B0DE87	AOT13_15435	AOT13_RS15460		panD	aspartate decarboxylase	aspartate 1-decarboxylase	K01579	panD; aspartate 1-decarboxylase [EC:4.1.1.11]
UPI0001B0DE8A	AOT13_15425	AOT13_RS15450			peptidase M4	DUF5590 domain-containing protein
UPI0001B0DE8B	AOT13_15420	AOT13_RS15445			aspartate aminotransferase	pyridoxal phosphate-dependent aminotransferase	K00812	aspB; aspartate aminotransferase [EC:2.6.1.1]
UPI0001B0DE8C	AOT13_15415	AOT13_RS15440	asnC	asnS	asparagine--tRNA ligase	asparagine--tRNA ligase	K01893	NARS, asnS; asparaginyl-tRNA synthetase [EC:6.1.1.22]
UPI0001B0DE8E	AOT13_15405	AOT13_RS15430		nth	endonuclease III	endonuclease III	K10773	NTHL1, nth; endonuclease III [EC:3.2.2.- 4.2.99.18]
UPI0001B0DE91	AOT13_15390	AOT13_RS15415		recU	Holliday junction resolvase	Holliday junction resolvase RecU	K03700	recU; recombination protein U
UPI0001B0DE92	AOT13_15385	AOT13_RS15410			hypothetical protein	hypothetical protein
UPI0001B0DE94	AOT13_15375	AOT13_RS15400			hypothetical protein	YppF family protein
UPI0001B0DE95	AOT13_15370	AOT13_RS15395			spore coat protein	YppG family protein
UPI0001B0DE96	AOT13_15365	AOT13_RS15390			sporulation protein	sigma-G-dependent sporulation-specific acid-soluble spore protein CsgA
UPI0001B0DE98	AOT13_15360	AOT13_RS15385			heat-shock protein Hsp20	Hsp20/alpha crystallin family protein	K13993	HSP20; HSP20 family protein
UPI0001B0DE99	AOT13_15355	AOT13_RS15380			hypothetical protein	hypothetical protein
UPI0001B0DE9A	AOT13_15350	AOT13_RS15375			PhoB family transcriptional regulator	response regulator	K18941	arlR; two-component system, OmpR family, response regulator ArlR
UPI0001B0DE9B	AOT13_15345	AOT13_RS15370			histidine kinase	HAMP domain-containing histidine kinase	K18940	arlS; two-component system, OmpR family, sensor histidine kinase ArlS [EC:2.7.13.3]
UPI0001B0DE9E	AOT13_04535	AOT13_RS04545		moaC	molybdenum cofactor biosynthesis protein C	cyclic pyranopterin monophosphate synthase MoaC	K03637	moaC, CNX3; cyclic pyranopterin monophosphate synthase [EC:4.6.1.17]
UPI0001B0DE9F	AOT13_04530	AOT13_RS04540			multidrug ABC transporter ATP-binding protein	ATP-binding cassette domain-containing protein	K06158	ABCF3; ATP-binding cassette, subfamily F, member 3
UPI0001B0DEA0	AOT13_04525	AOT13_RS04535		tsaD	tRNA threonylcarbamoyladenosine biosynthesis protein TsaB	tRNA (adenosine(37)-N6)-threonylcarbamoyltransferase complex transferase subunit TsaD	K25706	tsaD; tRNA N6-adenosine threonylcarbamoyltransferase [EC:2.3.1.234]
UPI0001B0DEA1	AOT13_04520	AOT13_RS04530		rimI	ribosomal-protein-alanine acetyltransferase	ribosomal protein S18-alanine N-acetyltransferase	K03789	rimI; [ribosomal protein S18]-alanine N-acetyltransferase [EC:2.3.1.266]
UPI0001B0DEA2	AOT13_04515	AOT13_RS04525		tsaB	tRNA threonylcarbamoyladenosine biosynthesis protein TsaB	tRNA (adenosine(37)-N6)-threonylcarbamoyltransferase complex dimerization subunit type 1 TsaB	K14742	tsaB; tRNA threonylcarbamoyladenosine biosynthesis protein TsaB
UPI0001B0DEA3	AOT13_04510	AOT13_RS04520		tsaE	tRNA threonylcarbamoyladenosine biosynthesis protein TsaE	tRNA (adenosine(37)-N6)-threonylcarbamoyltransferase complex ATPase subunit type 1 TsaE	K06925	tsaE; tRNA threonylcarbamoyladenosine biosynthesis protein TsaE
UPI0001B0DEA5	AOT13_10245	AOT13_RS10260			iditol 2-dehydrogenase	galactitol-1-phosphate 5-dehydrogenase	K00008	SORD, gutB; L-iditol 2-dehydrogenase [EC:1.1.1.14]
UPI0001B0DEA9	AOT13_10225	AOT13_RS10240			PTS galactitol transporter subunit IIB	PTS sugar transporter subunit IIB	K02774	gatB, sgcB; galactitol PTS system EIIB component [EC:2.7.1.200]
UPI0001B0DEAD	AOT13_10200	AOT13_RS10215			LuxR family transcriptional regulator	response regulator transcription factor
UPI0001B0DEB5	AOT13_10165	AOT13_RS10180			regulator	response regulator transcription factor
UPI0001B0DEB9	AOT13_10145	AOT13_RS10160			copper amine oxidase	copper amine oxidase N-terminal domain-containing protein
UPI0001B0DEBA	AOT13_10140	AOT13_RS10155			quinone oxidoreductase	acryloyl-CoA reductase	K19745	acuI; acrylyl-CoA reductase (NADPH) [EC:1.3.1.-]
UPI0001B0DEBD	AOT13_10130	AOT13_RS10145			acetamidase	acetamidase/formamidase family protein	K01455	E3.5.1.49; formamidase [EC:3.5.1.49]
UPI0001B0DEBE	AOT13_10125	AOT13_RS10140			hypothetical protein	hypothetical protein
UPI0001B0DEC7	AOT13_10350	AOT13_RS10365			hypothetical protein	hypothetical protein
UPI0001B0DEC8	AOT13_10055	AOT13_RS10070			nitrate reductase	NCS1 family nucleobase:cation symporter-1	K03457	TC.NCS1; nucleobase:cation symporter-1, NCS1 family
UPI0001B0DED1	AOT13_10020	AOT13_RS10035			hypothetical protein	immunity 70 family protein
UPI0001B0DED2	AOT13_10015	AOT13_RS10030			HIT family hydrolase	HIT family protein	K02503	HINT1_2, hinT, hit; histidine triad (HIT) family protein [EC:3.9.1.-]
UPI0001B0DEDA	AOT13_10705	AOT13_RS10720			ABC transporter	ABC transporter ATP-binding protein	K02049	ABC.SN.A; NitT/TauT family transport system ATP-binding protein
UPI0001B0DEDD	AOT13_10690	AOT13_RS10705			HxlR family transcriptional regulator	helix-turn-helix domain-containing protein
UPI0001B0DEDE	AOT13_10685	AOT13_RS10700			hypothetical protein	DUF4242 domain-containing protein
UPI0001B0DEE0	AOT13_10675	AOT13_RS10690			chemotaxis protein	methyl-accepting chemotaxis protein	K03406	mcp; methyl-accepting chemotaxis protein
UPI0001B0DEE2	AOT13_13935	AOT13_RS13955			MATE family efflux transporter	MATE family efflux transporter	K26939	norM, mdtK; MATE family, multidrug efflux pump
UPI0001B0DEE5	AOT13_13920	AOT13_RS13940			cytosolic protein	DUF6154 family protein
UPI0001B0DEE8	AOT13_13900	AOT13_RS13920			NAD(P)H dehydrogenase	flavodoxin family protein
UPI0001B0DEE9	AOT13_13895	AOT13_RS13915			TetR family transcriptional regulator	TetR/AcrR family transcriptional regulator	K22108	kstR2; TetR/AcrR family transcriptional regulator, cholesterol catabolism regulator
UPI0001B0DEED	AOT13_13875	AOT13_RS21105			biotin/lipoyl attachment protein	acetyl-CoA carboxylase biotin carboxyl carrier protein subunit	K02160	accB, bccP; acetyl-CoA carboxylase biotin carboxyl carrier protein
UPI0001B0DEF0	AOT13_13860	AOT13_RS13880			carboxylase	acyl-CoA carboxylase subunit beta
UPI0001B0E5FF	AOT13_17515	AOT13_RS17540			rod shape-determining protein MreB	rod shape-determining protein	K03569	mreB; rod shape-determining protein MreB and related proteins
UPI0001B0E600	AOT13_17510	AOT13_RS17535		mreC	rod shape-determining protein MreC	rod shape-determining protein MreC	K03570	mreC; rod shape-determining protein MreC
UPI0001B0E603	AOT13_17500	AOT13_RS17525	minC	minC	septum formation inhibitor	septum site-determining protein MinC	K03610	minC; septum site-determining protein MinC
UPI0001B0E604	AOT13_17495	AOT13_RS17520		minD	septum site-determining protein MinD	septum site-determining protein MinD	K03609	minD; septum site-determining protein MinD
UPI0001B0E605	AOT13_17490	AOT13_RS17515			peptidase M23	M23 family metallopeptidase	K06401	spoIVFA; stage IV sporulation protein FA
UPI0001B0E607	AOT13_17480	AOT13_RS17505		rplU	50S ribosomal protein L21	50S ribosomal protein L21	K02888	RP-L21, MRPL21, rplU; large subunit ribosomal protein L21
UPI0001B0E608	AOT13_17475	AOT13_RS17500			hypothetical protein	ribosomal-processing cysteine protease Prp	K07584	ysxB; uncharacterized protein
UPI0001B0E609	AOT13_17470	AOT13_RS17495		rpmA	50S ribosomal protein L27	50S ribosomal protein L27	K02899	RP-L27, MRPL27, rpmA; large subunit ribosomal protein L27
UPI0001B0E60B	AOT13_17460	AOT13_RS17485		obgE	GTPase ObgE	GTPase ObgE	K03979	obgE, cgtA, MTG2; GTPase [EC:3.6.5.-]
UPI0001B0E60C	AOT13_17455	AOT13_RS17480			ACT domain-containing protein	ACT domain-containing protein	K06209	pheB; chorismate mutase [EC:5.4.99.5]
UPI0001B0E60D	AOT13_17450	AOT13_RS17475		pheA	prephenate dehydratase	prephenate dehydratase	K04518	pheA2; prephenate dehydratase [EC:4.2.1.51]
UPI0001B0E617	AOT13_17400	AOT13_RS17425			transcriptional regulator	YebC/PmpR family DNA-binding transcriptional regulator
UPI0001B0E61B	AOT13_17380	AOT13_RS17405			hypothetical protein	DUF2905 domain-containing protein
UPI0001B0E61D	AOT13_17370	AOT13_RS17395		tgt	queuine tRNA-ribosyltransferase	tRNA guanosine(34) transglycosylase Tgt	K00773	tgt; queuine tRNA-ribosyltransferase [EC:2.4.2.29]
UPI0001B0E61E	AOT13_17365	AOT13_RS17390		yajC	preprotein translocase subunit YajC	preprotein translocase subunit YajC	K03210	yajC; preprotein translocase subunit YajC
UPI0001B0E620	AOT13_17355	AOT13_RS17380		spoVB	stage V sporulation protein B	stage V sporulation protein B	K06409	spoVB; stage V sporulation protein B
UPI0001B0E621	AOT13_17350	AOT13_RS17375			transcriptional regulator	post-transcriptional regulator
UPI0001B0E622	AOT13_17345	AOT13_RS17370		secDF	preprotein translocase subunit SecD	protein translocase subunit SecDF	K12257	secDF; SecD/SecF fusion protein
UPI0001B0E624	AOT13_17335	AOT13_RS17360			adenine phosphoribosyltransferase	adenine phosphoribosyltransferase	K00759	APRT, apt; adenine phosphoribosyltransferase [EC:2.4.2.7]
UPI0001B0E626	AOT13_17325	AOT13_RS17350		dtd	D-tyrosyl-tRNA(Tyr) deacylase	D-aminoacyl-tRNA deacylase	K07560	dtd, DTD; D-aminoacyl-tRNA deacylase [EC:3.1.1.96]
UPI0001B0E627	AOT13_17320	AOT13_RS17345			RNA polymerase subunit sigma-70	hypothetical protein
UPI0001B0E628
UPI0001B0E62C
UPI0001B0E62D
UPI0001B0E62F
UPI0001B0E630
UPI0001B0E631
UPI0001B0E639
UPI0001B0E63A
UPI0001B0E63B
UPI0001B0E63C
UPI0001B0E63D
UPI0001B0E640
UPI0001B0E641
UPI0001B0E642
UPI0001B0E643
UPI0001B0E644
UPI0001B0E649	AOT13_01780	AOT13_RS01790			dienelactone hydrolase	dihydrolipoamide acetyltransferase family protein	K00627	DLAT, aceF, pdhC; pyruvate dehydrogenase E2 component (dihydrolipoyllysine-residue acetyltransferase) [EC:2.3.1.12]
UPI0001B0E64C	AOT13_01765	AOT13_RS01775			2-hydroxy-acid oxidase	FAD-linked oxidase C-terminal domain-containing protein	K00102	LDHD, dld; D-lactate dehydrogenase (cytochrome) [EC:1.1.2.4]
UPI0001B0E64D	AOT13_01760	AOT13_RS01770			aryl-phospho-beta-D-glucosidase	glycoside hydrolase family 1 protein	K01223	E3.2.1.86B, bglA; 6-phospho-beta-glucosidase [EC:3.2.1.86]
UPI0001B0E64E	AOT13_01755	AOT13_RS01765			RpiR family transcriptional regulator	MurR/RpiR family transcriptional regulator
UPI0001B0E655	AOT13_15335	AOT13_RS15360			glycerol-3-phosphate dehydrogenase	FAD-dependent oxidoreductase	K00111	glpA, glpD; glycerol-3-phosphate dehydrogenase [EC:1.1.5.3]
UPI0001B0E65D	AOT13_15295	AOT13_RS15320			hypothetical protein	hypothetical protein
UPI0001B0E65E	AOT13_02130	AOT13_RS02145		rocF	arginase	arginase	K01476	rocF, arg; arginase [EC:3.5.3.1]
UPI0001B0E65F	AOT13_02125	AOT13_RS02140		sigW	RNA polymerase subunit sigma	RNA polymerase sigma factor SigW	K03088	rpoE; RNA polymerase sigma-70 factor, ECF subfamily
UPI0001B0E660	AOT13_02120	AOT13_RS02135		rsiW	anti-sigma factor	anti-sigma-W factor RsiW
UPI0001B0E661	AOT13_02115	AOT13_RS02130		cdaA	hypothetical protein	diadenylate cyclase CdaA	K18672	dacA; diadenylate cyclase [EC:2.7.7.85]
UPI0001B0E663	AOT13_02105	AOT13_RS02120		glmM	phosphoglucosamine mutase	phosphoglucosamine mutase	K03431	glmM; phosphoglucosamine mutase [EC:5.4.2.10]
UPI0001B0E664	AOT13_02100	AOT13_RS02115		glmS	glucosamine--fructose-6-phosphate aminotransferase	glutamine--fructose-6-phosphate transaminase (isomerizing)	K00820	glmS, GFPT; glutamine---fructose-6-phosphate transaminase (isomerizing) [EC:2.6.1.16]
UPI0001B0E665	AOT13_02075	AOT13_RS02090			transcriptional regulator	AraC family transcriptional regulator
UPI0001B0E668	AOT13_02045	AOT13_RS02055			2%2C3-dihydro-2%2C3-dihydroxybenzoate dehydrogenase	2%2C3-dihydro-2%2C3-dihydroxybenzoate dehydrogenase	K00216	entA; 2,3-dihydro-2,3-dihydroxybenzoate dehydrogenase [EC:1.3.1.28]
UPI0001B0E66D	AOT13_02020	AOT13_RS02030			protein mbtH	MbtH family protein	K05375	mbtH, nocI; MbtH protein
UPI0001B0E66E	AOT13_02015	AOT13_RS02025			4'-phosphopantetheinyl transferase	4'-phosphopantetheinyl transferase superfamily protein	K06133	LYS5, acpT; 4'-phosphopantetheinyl transferase [EC:2.7.8.-]
UPI0001B0E672	AOT13_10345	AOT13_RS10360			serine protease	S8 family peptidase	K13275	isp; major intracellular serine protease [EC:3.4.21.-]
UPI0001B0E673	AOT13_10335	AOT13_RS10350			osmotically inducible protein C	OsmC family protein
UPI0001B0E67D	AOT13_10285	AOT13_RS10300			AraC family transcriptional regulator	helix-turn-helix domain-containing protein	K07720	yesN; two-component system, response regulator YesN
UPI0001B0E689	AOT13_05055	AOT13_RS05065			methionine ABC transporter substrate-binding protein	MetQ/NlpA family ABC transporter substrate-binding protein	K02073	metQ; D-methionine transport system substrate-binding protein
UPI0001B0E68A	AOT13_05050	AOT13_RS05060			methionine ABC transporter permease	methionine ABC transporter permease	K02072	metI; D-methionine transport system permease protein
UPI0001B0E68B	AOT13_05045	AOT13_RS05055			phosphate ABC transporter ATP-binding protein	methionine ABC transporter ATP-binding protein	K02071	metN; D-methionine transport system ATP-binding protein
UPI0001B0E68E	AOT13_05030	AOT13_RS05040			GCN5 family acetyltransferase	GNAT family N-acetyltransferase
UPI0001B0E690	AOT13_05020	AOT13_RS05030			cysteine ABC transporter permease	amino acid ABC transporter permease	K16959	tcyM; L-cystine transport system permease protein
UPI0001B0E691	AOT13_05015	AOT13_RS05025			cysteine ABC transporter permease	amino acid ABC transporter permease	K16958	tcyL; L-cystine transport system permease protein
UPI0001B0E692	AOT13_05010	AOT13_RS05020			L-cystine-binding protein TcyJ	amino acid ABC transporter substrate-binding protein	K16957	tcyK; L-cystine transport system substrate-binding protein
UPI0001B0E693	AOT13_05005	AOT13_RS05015			glutaredoxin	glutaredoxin family protein
UPI0001B0E696	AOT13_03000	AOT13_RS03015			D-alanyl-D-alanine carboxypeptidase	serine hydrolase	K07258	dacC, dacA, dacD; serine-type D-Ala-D-Ala carboxypeptidase (penicillin-binding protein 5/6) [EC:3.4.16.4]
UPI0001B0E697	AOT13_02995	AOT13_RS03010		pdxS	pyridoxal biosynthesis protein	pyridoxal 5'-phosphate synthase lyase subunit PdxS	K06215	pdxS, pdx1; pyridoxal 5'-phosphate synthase pdxS subunit [EC:4.3.3.6]
UPI0001B0E698	AOT13_02990	AOT13_RS03005		pdxT	glutamine amidotransferase	pyridoxal 5'-phosphate synthase glutaminase subunit PdxT	K08681	pdxT, pdx2; pyridoxal 5'-phosphate synthase pdxT subunit [EC:4.3.3.6]
UPI0001B0E699	AOT13_02985	AOT13_RS03000		serS	seryl-tRNA synthetase	serine--tRNA ligase	K01875	SARS, serS; seryl-tRNA synthetase [EC:6.1.1.11]
UPI0001B0E69B	AOT13_02970	AOT13_RS02985			deoxyguanosine kinase	deoxynucleoside kinase	K15518	dgk; deoxyguanosine kinase [EC:2.7.1.113]
UPI0001B0E69D	AOT13_02960	AOT13_RS02975		tadA	adenosine deaminase	tRNA adenosine(34) deaminase TadA	K11991	tadA; tRNA(adenine34) deaminase [EC:3.5.4.33]
UPI0001B0E69F	AOT13_02945	AOT13_RS02955		recR	recombination protein RecR	recombination mediator RecR	K06187	recR; recombination protein RecR
UPI0001B0E6A0	AOT13_02940	AOT13_RS02950			hypothetical protein	YaaL family protein
UPI0001B0E6A1	AOT13_02935	AOT13_RS02945			transcriptional regulator	pro-sigmaK processing inhibitor BofA family protein	K06317	bofA; inhibitor of the pro-sigma K processing machinery
UPI0001B0E6A6	AOT13_15230	AOT13_RS15255			peptidase M29	aminopeptidase	K19689	ampS, pepS, ampT; aminopeptidase [EC:3.4.11.-]
UPI0001B0E6A7	AOT13_15225	AOT13_RS15250			HxlR family transcriptional regulator	helix-turn-helix domain-containing protein
UPI0001B0E6A8	AOT13_15220	AOT13_RS15245			Crp/Fnr family transcriptional regulator	DoxX family protein	K16937	doxD; thiosulfate dehydrogenase (quinone) large subunit [EC:1.8.5.2]
UPI0001B0E6AF	AOT13_13280	AOT13_RS13295			quinoprotein glucose dehydrogenase	sorbosone dehydrogenase family protein
UPI0001B0E6B2	AOT13_13270	AOT13_RS13285			hypothetical protein	hypothetical protein
UPI0001B0E6B3	AOT13_13265	AOT13_RS13280			ArsR family transcriptional regulator	metalloregulator ArsR/SmtB family transcription factor	K22043	czrA; ArsR family transcriptional regulator, zinc-responsive transcriptional repressor
UPI0001B0E6B4	AOT13_13260	AOT13_RS13275			zinc transporter ZitB	cation diffusion facilitator family transporter	K16264	czcD, zitB; cobalt-zinc-cadmium efflux system protein
UPI0001B0E6B5	AOT13_13255	AOT13_RS13270			DeoR family transcriptional regulator	DeoR/GlpR family DNA-binding transcription regulator	K22103	glcR; DeoR family transcriptional regulator, carbon catabolite repression regulator
UPI0001B0E6B6	AOT13_13250	AOT13_RS13265			phosphatase	Cof-type HAD-IIB family hydrolase
UPI0001B0EE33	AOT13_17285	AOT13_RS17305			recombinase RarA	AAA family ATPase	K07478	ycaJ; putative ATPase
UPI0001B0EE35	AOT13_17275	AOT13_RS17295			Rrf2 family transcriptional regulator	Rrf2 family transcriptional regulator	K17472	cymR; Rrf2 family transcriptional regulator, cysteine metabolism repressor
UPI0001B0EE39	AOT13_17255	AOT13_RS17275			hypothetical protein	ATP-dependent RecD-like DNA helicase	K03581	recD; exodeoxyribonuclease V alpha subunit [EC:3.1.11.5]
UPI0001B0EE3A	AOT13_17250	AOT13_RS17270			photosystem reaction center subunit H	PRC-barrel domain-containing protein
UPI0001B0EE3B	AOT13_17245	AOT13_RS17265			hypothetical protein	hypothetical protein
UPI0001B0EE3E	AOT13_17235	AOT13_RS17255	alaS	alaS	alanine--tRNA ligase	alanine--tRNA ligase	K01872	AARS, alaS; alanyl-tRNA synthetase [EC:6.1.1.7]
UPI0001B0EE3F	AOT13_17230	AOT13_RS17250			hypothetical protein	IreB family regulatory phosphoprotein
UPI0001B0EE41	AOT13_17220	AOT13_RS17240			hypothetical protein	DUF1292 domain-containing protein
UPI0001B0EE45	AOT13_17200	AOT13_RS17220			protease	U32 family peptidase	K08303	prtC, trhP; U32 family peptidase [EC:3.4.-.-]
UPI0001B0EE47	AOT13_17190	AOT13_RS17210		greA	transcription elongation factor GreA	transcription elongation factor GreA	K03624	greA; transcription elongation factor GreA
UPI0001B0EE50	AOT13_17145	AOT13_RS17165		sigK	RNA polymerase subunit sigma-70	RNA polymerase sporulation sigma factor SigK	K03091	sigE_F_G; RNA polymerase sigma-E/F/G factor
UPI0001B0EE51	AOT13_02000	AOT13_RS02010			ferrichrome ABC transporter permease	iron ABC transporter permease	K02015	ABC.FEV.P; iron complex transport system permease protein
UPI0001B0EE53	AOT13_01990	AOT13_RS02000			nitroreductase	nitroreductase
UPI0001B0EE5E	AOT13_01935	AOT13_RS01945			methionine gamma-lyase	aminotransferase class I/II-fold pyridoxal phosphate-dependent enzyme	K01761	E4.4.1.11; methionine-gamma-lyase [EC:4.4.1.11]
UPI0001B0EE88	AOT13_05000	AOT13_RS05010			O-acetylhomoserine aminocarboxypropyltransferase	homocysteine synthase	K01740	metY; O-acetylhomoserine (thiol)-lyase [EC:2.5.1.49]
UPI0001B0EE8D	AOT13_04950	AOT13_RS04960			LysR family transcriptional regulator	LysR family transcriptional regulator
UPI0001B0EE8E	AOT13_04945	AOT13_RS04955			permease	alpha/beta fold hydrolase	K06889	K06889; uncharacterized protein
UPI0001B0EE93	AOT13_04920	AOT13_RS04930			cytosolic protein	VOC family protein
UPI0001B0EE97	AOT13_01920	AOT13_RS01930			PadR family transcriptional regulator	PadR family transcriptional regulator	K10947	K10947; PadR family transcriptional regulator
UPI0001B0EE9C	AOT13_01900	AOT13_RS01910			glycerol phosphate lipoteichoic acid synthase	LTA synthase family protein	K19005	ltaS; lipoteichoic acid synthase [EC:2.7.8.20]
UPI0001B0EE9F	AOT13_01885	AOT13_RS01895			amino acid permease	APC family permease
UPI0001B0EEA0	AOT13_01880	AOT13_RS01890		ytaF	sporulation protein	sporulation membrane protein YtaF
UPI0001B0EEA1	AOT13_01875	AOT13_RS01885			sporulation protein SpoOM	sporulation protein	K06377	spo0M; sporulation-control protein
UPI0001B0EEA5	AOT13_01850	AOT13_RS01860			hypothetical protein	DUF3311 domain-containing protein
UPI0001B0EEA8	AOT13_01830	AOT13_RS01840			hypothetical protein	DUF819 family protein
UPI0001B0EEA9	AOT13_01825	AOT13_RS01835			hypothetical protein	DUF3870 domain-containing protein
UPI0001B0EEC5	AOT13_13855	AOT13_RS13870			MarR family transcriptional regulator	MarR family transcriptional regulator	K23775	ohrR; MarR family transcriptional regulator, organic hydroperoxide resistance regulator
UPI0001B0EEC6	AOT13_13850	AOT13_RS13865			multidrug transporter	HlyD family efflux transporter periplasmic adaptor subunit
UPI0001B0EEC9	AOT13_13840	AOT13_RS13855			hypothetical protein	DUF6501 family protein
UPI0001B0EECA	AOT13_13835	AOT13_RS13850			Fosmidomycin resistance protein	MFS transporter	K08223	fsr; MFS transporter, FSR family, fosmidomycin resistance protein
UPI0001B0EECB	AOT13_13830	AOT13_RS13845			spore gernimation protein GerC	Ger(x)C family spore germination protein	K06297	gerKC; spore germination protein KC
UPI0001B0EECC	AOT13_13825	AOT13_RS13840			spore gernimation protein XB	spore germination protein	K06295	gerKA; spore germination protein KA
UPI0001B0EECD	AOT13_13820	AOT13_RS13835			spore gernimation protein	endospore germination permease	K06296	gerKB; spore germination protein KB
UPI0001B0EECE	AOT13_13815	AOT13_RS13830			hypothetical protein	EamA family transporter
UPI0001B0EECF	AOT13_13810	AOT13_RS13825			transporter	DMT family transporter
UPI0001B0F5F0	AOT13_17140	AOT13_RS17160			glutamate:protein symporter	cation:dicarboxylase symporter family transporter	K11102	gltP, gltT; proton glutamate symport protein
UPI0001B0F5F1	AOT13_17135	AOT13_RS17155			hypothetical protein	DedA family protein
UPI0001B0F5F2	AOT13_17130	AOT13_RS17150			UDP pyrophosphate phosphatase	undecaprenyl-diphosphate phosphatase	K06153	bacA; undecaprenyl-diphosphatase [EC:3.6.1.27]
UPI0001B0F5F3	AOT13_17125	AOT13_RS17145		ytvI	sporulation protein	sporulation integral membrane protein YtvI
UPI0001B0F5F4	AOT13_17120	AOT13_RS17140		motB	flagellar motor protein MotB	flagellar motor protein MotB	K02557	motB; chemotaxis protein MotB
UPI0001B0F5F5	AOT13_17115	AOT13_RS17135		motA	flagellar motor protein MotA	flagellar motor stator protein MotA	K02556	motA; chemotaxis protein MotA
UPI0001B0F5F6	AOT13_17110	AOT13_RS17130		pssA	phosphatidylserine synthase	CDP-diacylglycerol--serine O-phosphatidyltransferase	K17103	CHO1, pssA; CDP-diacylglycerol---serine O-phosphatidyltransferase [EC:2.7.8.8]
UPI0001B0F5F7	AOT13_17105	AOT13_RS17125			phosphatidylserine decarboxylase	phosphatidylserine decarboxylase	K01613	psd, PISD; phosphatidylserine decarboxylase [EC:4.1.1.65]
UPI0001B0F5F8	AOT13_17100	AOT13_RS17120			sporulation protein	sporulation histidine kinase inhibitor Sda	K06371	sda; developmental checkpoint coupling sporulation initiation to replication initiation
UPI0001B0F5FB	AOT13_17085	AOT13_RS17105		aroE	shikimate dehydrogenase	shikimate dehydrogenase	K00014	aroE; shikimate dehydrogenase [EC:1.1.1.25]
UPI0001B0F5FE	AOT13_17070	AOT13_RS17090		yqeK	phosphohydrolase	bis(5'-nucleosyl)-tetraphosphatase (symmetrical) YqeK
UPI0001B0F5FF	AOT13_17065	AOT13_RS17085		rsfS	ribosomal silencing factor RsfS	ribosome silencing factor	K09710	ybeB; ribosome-associated protein
UPI0001B0F602	AOT13_11985	AOT13_RS12000			hydrolase Nlp/P60	C40 family peptidase
UPI0001B0F603	AOT13_11980	AOT13_RS11995			hypothetical protein	hypothetical protein
UPI0001B0F604	AOT13_11975	AOT13_RS11990			hypothetical protein	hypothetical protein
UPI0001B0F606	AOT13_11965	AOT13_RS11980			cysteine methyltransferase	methylated-DNA--[protein]-cysteine S-methyltransferase	K13531	adaB; methylated-DNA-[protein]-cysteine S-methyltransferase [EC:2.1.1.63]
UPI0001B0F607	AOT13_11960	AOT13_RS11975			AraC family transcriptional regulator	bifunctional transcriptional activator/DNA repair enzyme AdaA	K13530	adaA; AraC family transcriptional regulator, regulatory protein of adaptative response / methylphosphotriester-DNA alkyltransferase methyltransferase [EC:2.1.1.-]
UPI0001B0F60A	AOT13_11950	AOT13_RS11965		cobO	cob(I)yrinic acid a%2Cc-diamide adenosyltransferase	cob(I)yrinic acid a%2Cc-diamide adenosyltransferase	K19221	cobA, btuR; cob(I)alamin adenosyltransferase [EC:2.5.1.17]
UPI0001B0F60B	AOT13_11945	AOT13_RS11960		cobA	uroporphyrin-III methyltransferase	uroporphyrinogen-III C-methyltransferase	K02303	cobA; uroporphyrin-III C-methyltransferase [EC:2.1.1.107]
UPI0001B0F60C	AOT13_11940	AOT13_RS11955		cobT	nicotinate-nucleotide--dimethylbenzimidazole phosphoribosyltransferase	nicotinate-nucleotide--dimethylbenzimidazole phosphoribosyltransferase	K00768	E2.4.2.21, cobU, cobT; nicotinate-nucleotide--dimethylbenzimidazole phosphoribosyltransferase [EC:2.4.2.21]
UPI0001B0F60D	AOT13_11935	AOT13_RS11950			cobalamin biosynthesis protein CobQ	cobyric acid synthase	K02232	cobQ, cbiP; adenosylcobyric acid synthase [EC:6.3.5.10]
UPI0001B0F60F	AOT13_11925	AOT13_RS11940			cobalamin biosynthesis protein CbiG	cobalt-precorrin 5A hydrolase	K02189	cbiG; cobalt-precorrin 5A hydrolase [EC:3.7.1.12]
UPI0001B0F611	AOT13_11915	AOT13_RS11930		cobI	precorrin-2 C20-methyltransferase	precorrin-2 C(20)-methyltransferase	K03394	cobI-cbiL; precorrin-2/cobalt-factor-2 C20-methyltransferase [EC:2.1.1.130 2.1.1.151]
UPI0001B0F612	AOT13_11910	AOT13_RS11925			cobalamin biosynthesis protein CbiE	bifunctional cobalt-precorrin-7 (C(5))-methyltransferase/cobalt-precorrin-6B (C(15))-methyltransferase	K00595	cobL-cbiET; precorrin-6B C5,15-methyltransferase / cobalt-precorrin-6B C5,C15-methyltransferase [EC:2.1.1.132 2.1.1.289 2.1.1.196]
UPI0001B0F613	AOT13_11905	AOT13_RS11920			cobalt-precorrin-6A synthase	cobalt-precorrin-5B (C(1))-methyltransferase	K02188	cbiD; cobalt-precorrin-5B (C1)-methyltransferase [EC:2.1.1.195]
UPI0001B0F614	AOT13_11900	AOT13_RS11915			precorrin-8X methylmutase	precorrin-8X methylmutase	K06042	cobH-cbiC; precorrin-8X/cobalt-precorrin-8 methylmutase [EC:5.4.99.61 5.4.99.60]
UPI0001B0F615	AOT13_11895	AOT13_RS11910		cobK	precorrin-6x reductase	precorrin-6A reductase	K05895	cobK-cbiJ; precorrin-6A/cobalt-precorrin-6A reductase [EC:1.3.1.54 1.3.1.106]
UPI0001B0F618	AOT13_11880	AOT13_RS11895			cobalt ABC transporter ATP-binding protein	ABC transporter ATP-binding protein	K02006	cbiO; cobalt/nickel transport system ATP-binding protein
UPI0001B0F619	AOT13_11875	AOT13_RS11890		cbiQ	cobalt ABC transporter permease	cobalt ECF transporter T component CbiQ	K02008	cbiQ; cobalt/nickel transport system permease protein
UPI0001B0F61A	AOT13_11870	AOT13_RS11885			cobalamin biosynthesis protein CbiN	energy-coupling factor ABC transporter substrate-binding protein	K02009	cbiN; cobalt/nickel transport protein
UPI0001B0F61B	AOT13_11865	AOT13_RS11880			cobalamin biosynthesis protein CbiM	energy-coupling factor ABC transporter permease	K02007	cbiM; cobalt/nickel transport system permease protein
UPI0001B0F620	AOT13_01805	AOT13_RS01815			D-ribose transporter ATP-binding protein	sugar ABC transporter ATP-binding protein	K10441	rbsA; ribose transport system ATP-binding protein [EC:7.5.2.7]
UPI0001B0F621	AOT13_01800	AOT13_RS01810	rbsC	rbsC	ribose ABC transporter permease	ribose ABC transporter permease	K10440	rbsC; ribose transport system permease protein
UPI0001B0F624	AOT13_09620	AOT13_RS09635			ABC transporter permease	ABC transporter permease	K15554	ssuC; sulfonate transport system permease protein
UPI0001B0F628	AOT13_09600	AOT13_RS09615		sfnG	dimethyl sulfone monooxygenase SfnG	dimethylsulfone monooxygenase SfnG	K17228	sfnG; dimethylsulfone monooxygenase [EC:1.14.14.35]
UPI0001B0F632	AOT13_09555	AOT13_RS09570			hypothetical protein	hypothetical protein
UPI0001B0F635	AOT13_09540	AOT13_RS09555			acetone carboxylase subunit gamma	acetone carboxylase subunit gamma	K10856	acxC; acetone carboxylase, gamma subunit [EC:6.4.1.6]
UPI0001B0F636	AOT13_09535	AOT13_RS09550			acetone carboxylase subunit alpha	hydantoinase B/oxoprolinase family protein	K10854	acxB; acetone carboxylase, alpha subunit [EC:6.4.1.6]
UPI0001B0F638	AOT13_09525	AOT13_RS09540		cotE	spore coat protein	outer spore coat protein CotE	K06328	cotE; spore coat protein E
UPI0001B0F639	AOT13_09520	AOT13_RS09535			hypothetical protein	RicAFT regulatory complex protein RicA family protein
UPI0001B0F63C	AOT13_09505	AOT13_RS09520			DNA methyltransferase	site-specific DNA-methyltransferase	K00571	E2.1.1.72; site-specific DNA-methyltransferase (adenine-specific) [EC:2.1.1.72]
UPI0001B0F63D	AOT13_04425	AOT13_RS04435			hypothetical protein	SprT family protein	K03095	sprL; SprT-like protein
UPI0001B0F652	AOT13_00620	AOT13_RS00620			hypothetical protein	bacteriocin immunity protein
UPI0001B0F654	AOT13_00610	AOT13_RS00610			cytoplasmic protein	antitoxin YezG family protein
UPI0001B0F656	AOT13_00600	AOT13_RS00600			hypothetical protein	hypothetical protein
UPI0001B0F65C	AOT13_02770	AOT13_RS02780		spoVT	stage VI sporulation protein D	stage V sporulation protein T	K04769	spoVT; AbrB family transcriptional regulator, stage V sporulation protein T
UPI0001B0F65F	AOT13_02755	AOT13_RS02765			hypothetical protein	RNA-binding S4 domain-containing protein
UPI0001B0F661	AOT13_02740	AOT13_RS02750			septation inhibitor protein	septum formation initiator family protein	K13052	divIC, divA; cell division protein DivIC
UPI0001B0F666	AOT13_13580	AOT13_RS13595			transcriptional regulator	metal-sensing transcriptional repressor	K21600	csoR, ricR; CsoR family transcriptional regulator, copper-sensing transcriptional repressor
UPI0001B0F668	AOT13_13570	AOT13_RS13585		copZ	copper-binding protein	copper chaperone CopZ	K07213	ATOX1, ATX1, copZ, golB; copper chaperone
UPI0001B0F66A	AOT13_13560	AOT13_RS13575			hypothetical protein	YwqI/YxiC family protein
UPI0001B0FD9B	AOT13_11845	AOT13_RS11860			glycerophosphodiester phosphodiesterase	glycerophosphodiester phosphodiesterase	K01126	E3.1.4.46, glpQ, ugpQ; glycerophosphoryl diester phosphodiesterase [EC:3.1.4.46]
UPI0001B0FD9C	AOT13_11840	AOT13_RS11855			GCN5 family acetyltransferase	GNAT family N-acetyltransferase
UPI0001B0FD9D	AOT13_11835	AOT13_RS11850			DNA topoisomerase III	DNA topoisomerase III	K03169	topB; DNA topoisomerase III [EC:5.6.2.1]
UPI0001B0FDA0	AOT13_11820	AOT13_RS11835			nicotinate phosphoribosyltransferase	nicotinate phosphoribosyltransferase	K00763	pncB, NAPRT1; nicotinate phosphoribosyltransferase [EC:6.3.4.21]
UPI0001B0FDA1	AOT13_11815	AOT13_RS11830			isochorismatase	isochorismatase family cysteine hydrolase
UPI0001B0FDA2	AOT13_11805	AOT13_RS11820		yidC	hypothetical protein	membrane protein insertase YidC	K03217	yidC, spoIIIJ, OXA1, ccfA; YidC/Oxa1 family membrane protein insertase
UPI0001B0FDA5	AOT13_11790	AOT13_RS11805			hypothetical protein	metal-dependent hydrolase	K07038	K07038; inner membrane protein
UPI0001B0FDAA	AOT13_11770	AOT13_RS11785		narI	nitrate reductase	respiratory nitrate reductase subunit gamma	K00374	narI, narV; nitrate reductase gamma subunit [EC:1.7.5.1 1.7.99.-]
UPI0001B0FDAB	AOT13_11765	AOT13_RS11780			hemerythrin	hemerythrin domain-containing protein	K07322	ytfE, scdA; regulator of cell morphogenesis and NO signaling
UPI0001B0FDAC	AOT13_11760	AOT13_RS11775			uroporphyrinogen-III synthase	uroporphyrinogen-III synthase	K01719	hemD, UROS; uroporphyrinogen-III synthase [EC:4.2.1.75]
UPI0001B0FDAE	AOT13_11755	AOT13_RS11770			hypothetical protein	hypothetical protein
UPI0001B0FDB1	AOT13_11740	AOT13_RS11755			hypothetical protein	secondary thiamine-phosphate synthase enzyme YjbQ
UPI0001B0FDB4	AOT13_11725	AOT13_RS11740			hypothetical protein	permease	K07089	K07089; uncharacterized protein
UPI0001B0FDB5	AOT13_11720	AOT13_RS11735			PTS fructose transporter subunit IIA	fructose-specific PTS transporter subunit EIIC	K02770	fruA; fructose PTS system EIIBC or EIIC component [EC:2.7.1.202]
UPI0001B0FDB7	AOT13_11710	AOT13_RS11725			DeoR family transcriptional regulator	DeoR/GlpR family DNA-binding transcription regulator	K03436	fruR2, fruR; DeoR family transcriptional regulator, fructose operon transcriptional repressor
UPI0001B0FDBA	AOT13_11700	AOT13_RS11715			hypothetical protein	DUF5317 domain-containing protein
UPI0001B0FDC8	AOT13_09490	AOT13_RS09505			2-oxoacid ferredoxin oxidoreductase	2-oxoacid:ferredoxin oxidoreductase subunit beta	K00175	korB, oorB, oforB; 2-oxoglutarate/2-oxoacid ferredoxin oxidoreductase subunit beta [EC:1.2.7.3 1.2.7.11]
UPI0001B0FDC9	AOT13_09485	AOT13_RS09500			2-oxoglutarate ferredoxin oxidoreductase subunit alpha	2-oxoacid:acceptor oxidoreductase subunit alpha	K00174	korA, oorA, oforA; 2-oxoglutarate/2-oxoacid ferredoxin oxidoreductase subunit alpha [EC:1.2.7.3 1.2.7.11]
UPI0001B0FDCC	AOT13_09465	AOT13_RS09480		rny	ribonuclease	ribonuclease Y	K18682	rny; ribonucrease Y [EC:3.1.-.-]
UPI0001B0FDCE	AOT13_06155	AOT13_RS06165		trmL	tRNA methyltransferase	tRNA (uridine(34)/cytosine(34)/5-carboxymethylaminomethyluridine(34)-2'-O)-methyltransferase TrmL	K03216	trmL, cspR; tRNA (cytidine/uridine-2'-O-)-methyltransferase [EC:2.1.1.207]
UPI0001B0FDCF	AOT13_06150	AOT13_RS06160			hypothetical protein	amidase domain-containing protein
UPI0001B0FDD1	AOT13_06140	AOT13_RS06150			tRNA synthetase subunit beta	phenylalanine--tRNA ligase beta subunit-related protein
UPI0001B0FDDD	AOT13_10550	AOT13_RS10565			hypothetical protein	MafI family immunity protein
UPI0001B0FDDE	AOT13_10545	AOT13_RS10560			hypothetical protein	pre-toxin TG domain-containing protein
UPI0001B0FDDF	AOT13_10540	AOT13_RS10555			Retroviral VpR/VpX protein	hypothetical protein
UPI0001B0FDE7	AOT13_14840				hypothetical protein
UPI0001B0FDE9	AOT13_06210	AOT13_RS06220			transcriptional regulator	helix-turn-helix transcriptional regulator	K23779	sutR; XRE family transcriptional regulator, regulator of sulfur utilization
UPI0001B0FDEA	AOT13_06205	AOT13_RS06215			hypothetical protein	hypothetical protein
UPI0001B10563	AOT13_11680	AOT13_RS11695			sodium transporter	bile acid:sodium symporter family protein	K03453	TC.BASS; bile acid:Na+ symporter, BASS family
UPI0001B10565	AOT13_11670	AOT13_RS11685			enoyl-CoA hydratase	MaoC family dehydratase	K17865	croR; 3-hydroxybutyryl-CoA dehydratase [EC:4.2.1.55]
UPI0001B10566	AOT13_11665	AOT13_RS11680			metallophosphoesterase	metallophosphoesterase	K07098	K07098; uncharacterized protein
UPI0001B10567	AOT13_11660	AOT13_RS11675			hypothetical protein	hypothetical protein
UPI0001B10569	AOT13_11645	AOT13_RS11660			GntR family transcriptional regulator	GntR family transcriptional regulator	K03492	gmuR; GntR family transcriptional regulator, regulator of glucomannan utilization
UPI0001B10571	AOT13_11610	AOT13_RS11625			alcohol dehydrogenase	iron-containing alcohol dehydrogenase	K19954	adh1; alcohol dehydrogenase [EC:1.1.1.-]
UPI0001B10574	AOT13_11595	AOT13_RS11610			Fis family transcriptional regulator	sigma-54-dependent Fis family transcriptional regulator
UPI0001B10D65	AOT13_11390	AOT13_RS11405			hypothetical protein	DUF3899 domain-containing protein
UPI0001B10D68	AOT13_11370	AOT13_RS11385			peptide ABC transporter ATP-binding protein	ABC transporter ATP-binding protein	K15583	oppD; oligopeptide transport system ATP-binding protein
UPI0001B10D6A	AOT13_11360	AOT13_RS11375			peptide ABC transporter permease	ABC transporter permease	K15581	oppB; oligopeptide transport system permease protein
UPI0001B10D6B	AOT13_11355	AOT13_RS11370			peptidase M55	M55 family metallopeptidase	K16203	dppA1; D-amino peptidase [EC:3.4.11.-]
UPI0001B10D6D	AOT13_11345	AOT13_RS11360			amidohydrolase	amidohydrolase
UPI0001B10D6E	AOT13_11340	AOT13_RS11355			enoyl-CoA hydratase	enoyl-CoA hydratase
UPI0001B10D6F	AOT13_11335	AOT13_RS11350			sodium:solute symporter	sodium:solute symporter	K03307	TC.SSS; solute:Na+ symporter, SSS family
UPI0001B11599	AOT13_11320	AOT13_RS11335		gabT	4-aminobutyrate aminotransferase	4-aminobutyrate--2-oxoglutarate transaminase	K07250	gabT; 4-aminobutyrate aminotransferase / (S)-3-amino-2-methylpropionate transaminase / 5-aminovalerate transaminase [EC:2.6.1.19 2.6.1.22 2.6.1.48]
UPI0001B1159A	AOT13_11315	AOT13_RS11330			Fis family transcriptional regulator	sigma 54-interacting transcriptional regulator
UPI0001B115A0	AOT13_11285	AOT13_RS11300			hypothetical protein	GNAT family N-acetyltransferase
UPI0001B115B0	AOT13_11205	AOT13_RS11220			LacI family transcriptional regulator	LacI family DNA-binding transcriptional regulator	K02525	kdgR; LacI family transcriptional regulator, kdg operon repressor
UPI0001B115B1	AOT13_11200	AOT13_RS11215			alkaline phosphatase	alkaline phosphatase	K01077	E3.1.3.1, phoA, phoB; alkaline phosphatase [EC:3.1.3.1]
UPI0001B115B4	AOT13_11185	AOT13_RS11200		cbiQ	cobalt ABC transporter permease	cobalt ECF transporter T component CbiQ	K02008	cbiQ; cobalt/nickel transport system permease protein
UPI0001B11DFB	AOT13_11125	AOT13_RS11140			voltage-gated potassium channel	aldo/keto reductase family protein
UPI0001B11DFC	AOT13_11120	AOT13_RS11135			polar amino acid ABC transporter ATP-binding protein	amino acid ABC transporter ATP-binding protein	K10041	peb1C, glnQ; aspartate/glutamate/glutamine transport system ATP-binding protein [EC:7.4.2.1]
UPI0001B11E01	AOT13_11095	AOT13_RS11110			chemotaxis protein CheY	response regulator	K07719	glnL; two-component system, response regulator GlnL
UPI0001B11E03	AOT13_11085	AOT13_RS11100			DNA polymerase	nucleotidyltransferase	K07075	K07075; uncharacterized protein
UPI0001B11E04	AOT13_11080	AOT13_RS11095			cell surface protein	MupG family TIM beta-alpha barrel fold protein	K09963	K09963; uncharacterized protein
UPI0001B11E05	AOT13_11075	AOT13_RS11090			PTS sugar transporter subunit IIC	PTS transporter subunit EIIC	K02810	scrA, sacP, sacX, ptsS; sucrose PTS system EIIBCA or EIIBC component [EC:2.7.1.211]
UPI0001B11E06	AOT13_11070	AOT13_RS11085	murQ	murQ	N-acetylmuramic acid 6-phosphate etherase	N-acetylmuramic acid 6-phosphate etherase	K07106	murQ; N-acetylmuramic acid 6-phosphate etherase [EC:4.2.1.126]
UPI0001B11E08	AOT13_11060	AOT13_RS11075			hypothetical protein	YceI family protein
UPI0001B11E0A	AOT13_11050	AOT13_RS11065			acetyl-CoA acetyltransferase	thiolase family protein	K00626	ACAT, atoB; acetyl-CoA C-acetyltransferase [EC:2.3.1.9]
UPI0001B11E0B	AOT13_11045	AOT13_RS11060			acyl-CoA dehydrogenase	acyl-CoA dehydrogenase family protein	K06446	DCAA; acyl-CoA dehydrogenase [EC:1.3.99.-]
UPI0001B11E0C	AOT13_11040	AOT13_RS11055			3-hydroxybutyryl-CoA dehydrogenase	3-hydroxyacyl-CoA dehydrogenase	K00074	paaH, hbd, fadB, mmgB; 3-hydroxybutyryl-CoA dehydrogenase [EC:1.1.1.157]
UPI0001B11E0D	AOT13_11035	AOT13_RS11050			IclR family transcriptional regulator	IclR family transcriptional regulator
UPI0001B11E0E	AOT13_11030	AOT13_RS11045			AMP-dependent synthetase	AMP-binding protein	K01895	ACSS1_2, acs; acetyl-CoA synthetase [EC:6.2.1.1]
UPI0001B11E0F	AOT13_11025	AOT13_RS11040		menB	dihydroxynaphthoic acid synthetase	1%2C4-dihydroxy-2-naphthoyl-CoA synthase
UPI0001B11E10	AOT13_11020	AOT13_RS11035			3-ketoacyl-ACP reductase	SDR family oxidoreductase	K07535	badH; 2-hydroxycyclohexanecarboxyl-CoA dehydrogenase [EC:1.1.1.-]
UPI0001B11E11	AOT13_11015	AOT13_RS11030			hydantoinase	hydantoinase/oxoprolinase family protein	K10855	acxA; acetone carboxylase, beta subunit [EC:6.4.1.6]
UPI0001B11E12	AOT13_11010	AOT13_RS11025			acetone carboxylase subunit gamma	acetone carboxylase subunit gamma	K10856	acxC; acetone carboxylase, gamma subunit [EC:6.4.1.6]
UPI0001B11E14	AOT13_11000	AOT13_RS11015			radical SAM protein	radical SAM protein	K06871	K06871; uncharacterized protein
UPI0001B11E15	AOT13_10985	AOT13_RS11000			hypothetical protein	IDEAL domain-containing protein
UPI0001B11E17	AOT13_10975	AOT13_RS10990			hypothetical protein	DMT family transporter	K09936	TC.BAT2; bacterial/archaeal transporter family-2 protein
UPI0001B11E18	AOT13_10970	AOT13_RS10985			hypothetical protein	hypothetical protein
UPI0001B11E19	AOT13_10965	AOT13_RS10980			hypothetical protein	hypothetical protein
UPI0001B11E1A	AOT13_10960	AOT13_RS10975			hypothetical protein	hypothetical protein
UPI0001B11E1C	AOT13_10945	AOT13_RS10960			hypothetical protein	hypothetical protein
UPI0001B11E1D	AOT13_10935	AOT13_RS10950			transporter	formate/nitrite transporter family protein	K02598	nirC; nitrite transporter
UPI0001B11E1E	AOT13_10930	AOT13_RS10945			dihydrolipoyllysine acetyltransferase	2-oxo acid dehydrogenase subunit E2	K00627	DLAT, aceF, pdhC; pyruvate dehydrogenase E2 component (dihydrolipoyllysine-residue acetyltransferase) [EC:2.3.1.12]
UPI0001B11E1F	AOT13_10925	AOT13_RS10940			pyruvate dehydrogenase	alpha-ketoacid dehydrogenase subunit beta	K21417	acoB; acetoin:2,6-dichlorophenolindophenol oxidoreductase subunit beta [EC:1.1.1.-]
UPI0001D16B5A	AOT13_15895	AOT13_RS15920	btuC		ABC transporter permease	iron ABC transporter permease	K25027	btuC; cobalamin transport system permease protein
UPI0001D16B60	AOT13_15945	AOT13_RS15970			histidine kinase	ATP-binding protein	K07651	resE; two-component system, OmpR family, sensor histidine kinase ResE [EC:2.7.13.3]
UPI0001D16B61	AOT13_15955	AOT13_RS15980		ccsB	cytochrome C biogenesis protein	c-type cytochrome biogenesis protein CcsB
UPI0001D16B66	AOT13_16000	AOT13_RS16025			hypothetical protein	YpuI family protein
UPI0001D16B67	AOT13_16015	AOT13_RS16040			segregation and condensation protein A	segregation/condensation protein A	K05896	scpA; segregation and condensation protein A
UPI0001D16B68	AOT13_16020	AOT13_RS16045			hypothetical protein	DUF309 domain-containing protein	K09763	K09763; uncharacterized protein
UPI0001D16B6B	AOT13_16075	AOT13_RS16095			SpoVA protein	SpoVA/SpoVAEb family sporulation membrane protein	K06407	spoVAE; stage V sporulation protein AE
UPI0001D16B6C	AOT13_16080	AOT13_RS16100		spoVAD	stage V sporulation protein AD	stage V sporulation protein AD	K06406	spoVAD; stage V sporulation protein AD
UPI0001D16B6E	AOT13_16090	AOT13_RS16110			stage V sporulation protein AB	stage V sporulation protein AB	K06404	spoVAB; stage V sporulation protein AB
UPI0001D16B6F	AOT13_08290	AOT13_RS08305			branched-chain alpha-keto acid dehydrogenase subunit E2	dihydrolipoamide acetyltransferase family protein	K00627	DLAT, aceF, pdhC; pyruvate dehydrogenase E2 component (dihydrolipoyllysine-residue acetyltransferase) [EC:2.3.1.12]
UPI0001D16B75	AOT13_08325	AOT13_RS08340			arginine decarboxylase	aminotransferase class I/II-fold pyridoxal phosphate-dependent enzyme	K01585	speA; arginine decarboxylase [EC:4.1.1.19]
UPI0001D16B7D	AOT13_08415	AOT13_RS08430		cyoE	protoheme IX farnesyltransferase	heme o synthase	K02257	COX10, ctaB, cyoE; heme o synthase [EC:2.5.1.141]
UPI0001D16B7F	AOT13_08435	AOT13_RS08450		ctaF	cytochrome B6	cytochrome c oxidase subunit IVB	K02277	coxD, ctaF; cytochrome c oxidase subunit IV [EC:7.1.1.9]
UPI0001D16B80	AOT13_08460	AOT13_RS08475			inosine-5'-monophosphate dehydrogenase	CBS domain-containing protein
UPI0001D16B8F	AOT13_11575	AOT13_RS11590		xylB	xylulose kinase	xylulokinase	K00854	xylB, XYLB; xylulokinase [EC:2.7.1.17]
UPI0001D16B94	AOT13_11590	AOT13_RS11605			hypothetical protein	AI-2E family transporter
UPI0001D16B95	AOT13_11600	AOT13_RS11615			aldehyde dehydrogenase	aldehyde dehydrogenase family protein
UPI0001D16B96	AOT13_11605	AOT13_RS11620			MBL fold metallo-hydrolase	N-acyl homoserine lactonase family protein	K13075	ahlD, aiiA, attM, blcC; N-acyl homoserine lactone hydrolase [EC:3.1.1.81]
UPI0001D16B98	AOT13_11615	AOT13_RS11630			hypothetical protein	Fur-regulated basic protein FbpA
UPI0001D16B99	AOT13_11625	AOT13_RS11640			PTS mannose transporter subunit IIB	PTS sugar transporter subunit IIB	K02760	celA, chbB; cellobiose PTS system EIIB component [EC:2.7.1.196 2.7.1.205]
UPI0001D16B9A	AOT13_11640	AOT13_RS11655			6-phospho-beta-glucosidase	glycoside hydrolase family 1 protein	K01223	E3.2.1.86B, bglA; 6-phospho-beta-glucosidase [EC:3.2.1.86]
UPI0001D16B9C	AOT13_11675	AOT13_RS11690			endonuclease I	endonuclease	K01150	endA; deoxyribonuclease I [EC:3.1.21.1]
UPI0001D16B9D	AOT13_11685	AOT13_RS11700			iron transporter FeoA	FeoA family protein	K04758	feoA; ferrous iron transport protein A
UPI0001D16BA0	AOT13_11245	AOT13_RS11260			urease subunit gamma	urease subunit gamma	K01430	ureA; urease subunit gamma [EC:3.5.1.5]
UPI0001D16BA2	AOT13_11255	AOT13_RS11270	ureC	ureC	urease subunit alpha	urease subunit alpha	K01428	ureC; urease subunit alpha [EC:3.5.1.5]
UPI0001D16BA3	AOT13_11260	AOT13_RS11275	ureE	ureE	urease accessory protein UreE	urease accessory protein UreE	K03187	ureE; urease accessory protein
UPI0001D16BA5	AOT13_11270	AOT13_RS11285		ureG	urease accessory protein UreG	urease accessory protein UreG	K03189	ureG; urease accessory protein
UPI0001D16BA6	AOT13_11275	AOT13_RS11290			urease accessory protein UreD	urease accessory protein UreD	K03190	ureD, ureH; urease accessory protein
UPI0001D16BA8	AOT13_11290	AOT13_RS11305			arylformamidase	cyclase family protein
UPI0001D16BA9	AOT13_11295	AOT13_RS11310			acyltransferase	carbon-nitrogen hydrolase family protein
UPI0001D16BAD	AOT13_11350	AOT13_RS11365			AsnC family transcriptional regulator	AsnC family transcriptional regulator	K03718	asnC; Lrp/AsnC family transcriptional regulator, regulator for asnA, asnC and gidA
UPI0001D16BBD	AOT13_00820	AOT13_RS00830			hypothetical protein	tetratricopeptide repeat protein
UPI0001D16BCC	AOT13_13120	AOT13_RS13135			GCN5 family acetyltransferase	GNAT family N-acetyltransferase
UPI0001D16BCD	AOT13_13125	AOT13_RS13140			adenylyltransferase	aminoglycoside 6-adenylyltransferase
UPI0001D16BD4	AOT13_10275	AOT13_RS10290			pyruvate dehydrogenase	alpha-ketoacid dehydrogenase subunit beta	K21417	acoB; acetoin:2,6-dichlorophenolindophenol oxidoreductase subunit beta [EC:1.1.1.-]
UPI0001D16DF5	AOT13_16115	AOT13_RS16135			D-alanyl-D-alanine carboxypeptidase	D-alanyl-D-alanine carboxypeptidase family protein	K07258	dacC, dacA, dacD; serine-type D-Ala-D-Ala carboxypeptidase (penicillin-binding protein 5/6) [EC:3.4.16.4]
UPI0001D16DF8	AOT13_16130	AOT13_RS16150		deoB	phosphopentomutase	phosphopentomutase	K01839	deoB; phosphopentomutase [EC:5.4.2.7]
UPI0001D16DFF	AOT13_16205	AOT13_RS16225		proI	pyrroline-5-carboxylate reductase	pyrroline-5-carboxylate reductase ProI	K00286	proC; pyrroline-5-carboxylate reductase [EC:1.5.1.2]
UPI0001D16E02	AOT13_16230	AOT13_RS16250		gndA	6-phosphogluconate dehydrogenase	NADP-dependent phosphogluconate dehydrogenase	K00033	PGD, gnd, gntZ; 6-phosphogluconate dehydrogenase [EC:1.1.1.44 1.1.1.343]
UPI0001D16E09	AOT13_08525	AOT13_RS08540			hypothetical protein	nucleotidyltransferase	K27343	tmcAL; tRNAmet cytidine acetate ligase [EC:6.3.1.22]
UPI0001D16E10	AOT13_08650	AOT13_RS08665		sigE	sporulation sigma factor SigE	RNA polymerase sporulation sigma factor SigE	K03091	sigE_F_G; RNA polymerase sigma-E/F/G factor
UPI0001D16E12	AOT13_08665	AOT13_RS08680		pgeF	laccase	peptidoglycan editing factor PgeF	K05810	LACC1, yfiH; purine-nucleoside/S-methyl-5'-thioadenosine phosphorylase / adenosine deaminase [EC:2.4.2.1 2.4.2.28 3.5.4.4]
UPI0001D16E13	AOT13_08685	AOT13_RS08700			RNA-binding protein	RNA-binding protein
UPI0001D16E18	AOT13_11735	AOT13_RS11750			MBL fold metallo-hydrolase	MBL fold metallo-hydrolase
UPI0001D16E19	AOT13_11745	AOT13_RS11760		map	methionine aminopeptidase	type I methionyl aminopeptidase	K01265	map; methionyl aminopeptidase [EC:3.4.11.18]
UPI0001D16E1A	AOT13_11750	AOT13_RS11765			histidine kinase	ATP-binding protein	K07697	kinB; two-component system, sporulation sensor kinase B [EC:2.7.13.3]
UPI0001D16E1D	AOT13_11775	AOT13_RS11790		narJ	nitrate reductase	nitrate reductase molybdenum cofactor assembly chaperone	K00373	narJ, narW; nitrate reductase molybdenum cofactor assembly chaperone NarJ/NarW
UPI0001D16E1E	AOT13_11780	AOT13_RS11795	narH	narH	nitrate reductase	nitrate reductase subunit beta	K00371	narH, narY, nxrB; nitrate reductase / nitrite oxidoreductase, beta subunit [EC:1.7.5.1 1.7.99.-]
UPI0001D16E23	AOT13_11830	AOT13_RS11845			oxidoreductase	aldo/keto reductase
UPI0001D16E2C	AOT13_01535	AOT13_RS01545			hypothetical protein	accessory Sec system S-layer assembly protein
UPI0001D16E2F	AOT13_01585	AOT13_RS01595			hypothetical protein	hypothetical protein
UPI0001D16E35	AOT13_01630	AOT13_RS01640			hypothetical protein	hypothetical protein
UPI0001D16E3D	AOT13_13225	AOT13_RS13240			hypothetical protein	helix-turn-helix transcriptional regulator	K07219	K07219; putative molybdopterin biosynthesis protein
UPI0001D16E3F	AOT13_13230	AOT13_RS13245			LOG family protein	TIGR00730 family Rossman fold protein
UPI0001D16E44	AOT13_13310	AOT13_RS13325			sugar ABC transporter ATP-binding protein	ABC transporter ATP-binding protein	K17240	inoK; inositol-phosphate transport system ATP-binding protein
UPI0001D16E45	AOT13_13315	AOT13_RS13330			sugar ABC transporter permease	carbohydrate ABC transporter permease	K17239	inoG; inositol-phosphate transport system permease protein
UPI0001D16E52	AOT13_05910	AOT13_RS05920			cytosolic protein	hypothetical protein
UPI0001D16E53	AOT13_05925	AOT13_RS05935			hypothetical protein	YgaB family protein
UPI0001D16E58	AOT13_05960	AOT13_RS05970			daunorubicin ABC transporter ATP-binding protein	ATP-binding cassette domain-containing protein	K25156	evrA; viologen exporter family transport system ATP-binding protein
UPI0001D16E59	AOT13_05970	AOT13_RS05980			ABC transporter permease	ABC-2 family transporter protein	K25154	evrC; viologen exporter family transport system permease protein
UPI0001D16E5E	AOT13_09780	AOT13_RS09795			hypothetical protein	cytochrome c biogenesis protein CcdC
UPI0001D16E62	AOT13_09830	AOT13_RS09845			hypothetical protein	DMT family transporter
UPI0001D17048	AOT13_16380	AOT13_RS16400			hypothetical protein	hypothetical protein
UPI0001D1704A	AOT13_16395	AOT13_RS16415			hypothetical protein	hypothetical protein
UPI0001D1704D	AOT13_16415	AOT13_RS16435		spoIVB	SpoIVB peptidase	SpoIVB peptidase	K06399	spoIVB; stage IV sporulation protein B [EC:3.4.21.116]
UPI0001D17050	AOT13_16445	AOT13_RS16465			exodeoxyribonuclease VII small subunit	exodeoxyribonuclease VII small subunit	K03602	xseB; exodeoxyribonuclease VII small subunit [EC:3.1.11.6]
UPI0001D17051	AOT13_16450	AOT13_RS16470		xseA	exodeoxyribonuclease VII large subunit	exodeoxyribonuclease VII large subunit	K03601	xseA; exodeoxyribonuclease VII large subunit [EC:3.1.11.6]
UPI0001D17053	AOT13_16460	AOT13_RS16480		nusB	antitermination protein NusB	transcription antitermination factor NusB	K03625	nusB; transcription antitermination protein NusB
UPI0001D17055	AOT13_16465	AOT13_RS16485			hypothetical protein	Asp23/Gls24 family envelope stress response protein
UPI0001D17056	AOT13_16470	AOT13_RS16490		accC	acetyl-CoA carboxylase biotin carboxylase subunit	acetyl-CoA carboxylase biotin carboxylase subunit	K01961	accC; acetyl-CoA carboxylase, biotin carboxylase subunit [EC:6.4.1.2 6.3.4.14]
UPI0001D17058	AOT13_16480	AOT13_RS16500			stage III sporulation protein AH	SpoIIIAH-like family protein	K06397	spoIIIAH; stage III sporulation protein AH
UPI0001D17059	AOT13_08705	AOT13_RS08720			pseudouridine synthase	RluA family pseudouridine synthase	K06180	rluD; 23S rRNA pseudouridine1911/1915/1917 synthase [EC:5.4.99.23]
UPI0001D1705A	AOT13_08720	AOT13_RS08735			aspartate carbamoyltransferase catalytic subunit	aspartate carbamoyltransferase catalytic subunit	K00609	pyrB, PYR2; aspartate carbamoyltransferase catalytic subunit [EC:2.1.3.2]
UPI0001D1705D	AOT13_08735	AOT13_RS08750		carB	carbamoyl phosphate synthase large subunit	carbamoyl-phosphate synthase large subunit	K01955	carB, CPA2; carbamoyl-phosphate synthase large subunit [EC:6.3.5.5]
UPI0001D17062	AOT13_08760	AOT13_RS08775			transcriptional regulator	WYL domain-containing protein
UPI0001D17064	AOT13_08770	AOT13_RS08785			GTPase	dynamin family protein
UPI0001D17065	AOT13_08775	AOT13_RS08790			hypothetical protein	hypothetical protein
UPI0001D17067	AOT13_08780	AOT13_RS08795			ATP-binding protein	DUF87 domain-containing protein
UPI0001D17068	AOT13_08785	AOT13_RS08800			hypothetical protein	hypothetical protein
UPI0001D17069	AOT13_08790	AOT13_RS08805			hypothetical protein	hypothetical protein
UPI0001D1706A	AOT13_08795	AOT13_RS08810			hypothetical protein	hypothetical protein
UPI0001D1706B	AOT13_08800	AOT13_RS08815			hypothetical protein	NFACT RNA binding domain-containing protein
UPI0001D1706D	AOT13_08810	AOT13_RS08825			hypothetical protein	YicC/YloC family endoribonuclease
UPI0001D1707D	AOT13_11990	AOT13_RS12005			hypothetical protein	YnfA family protein	K09771	TC.SMR3; small multidrug resistance family-3 protein
UPI0001D17093	AOT13_01735	AOT13_RS01745			ABC transporter substrate-binding protein	ABC transporter substrate-binding protein	K17315	gtsA, glcE; glucose/mannose transport system substrate-binding protein
UPI0001D170A1	AOT13_01855	AOT13_RS01865			N-acyl-L-amino acid amidohydrolase	M20 family metallopeptidase
UPI0001D170A4	AOT13_13420	AOT13_RS13435			NAD(P)H dehydrogenase	NAD(P)H oxidoreductase
UPI0001D170A5	AOT13_13430	AOT13_RS13445			MFS transporter	MFS transporter	K08217	mef; MFS transporter, DHA3 family, macrolide efflux protein
UPI0001D170A7	AOT13_13445	AOT13_RS13460			chemotaxis protein	globin-coupled sensor protein	K06595	hemAT; heam-based aerotactic trancducer
UPI0001D170AB	AOT13_13480	AOT13_RS13495			dehydratase	MaoC family dehydratase
UPI0001D170B2	AOT13_07280	AOT13_RS07290			carbamoyl phosphate synthase large subunit	carbamoyl phosphate synthase large subunit	K01955	carB, CPA2; carbamoyl-phosphate synthase large subunit [EC:6.3.5.5]
UPI0001D170C6	AOT13_10025	AOT13_RS10040			hypothetical protein	pre-toxin TG domain-containing protein
UPI0001D170C8	AOT13_10035	AOT13_RS10050			hypothetical protein	hypothetical protein
UPI0001D170CA	AOT13_10045	AOT13_RS10060			Synaptonemal complex 1	hypothetical protein
UPI0001D170CB	AOT13_10065	AOT13_RS10080			dihydropyrimidine dehydrogenase	NAD(P)-dependent oxidoreductase	K17722	preT; dihydropyrimidine dehydrogenase (NAD+) subunit PreT [EC:1.3.1.1]
UPI0001D170CC	AOT13_10070	AOT13_RS10085		preA	dihydropyrimidine dehydrogenase	NAD-dependent dihydropyrimidine dehydrogenase subunit PreA	K17723	preA; dihydropyrimidine dehydrogenase (NAD+) subunit PreA [EC:1.3.1.1]
UPI0001D170CD	AOT13_10075	AOT13_RS10090		hydA	phenylhydantoinase	dihydropyrimidinase	K01464	DPYS, dht, hydA; dihydropyrimidinase [EC:3.5.2.2]
UPI0001D170CE	AOT13_10085	AOT13_RS10100			PucR family transcriptional regulator	PucR family transcriptional regulator	K09684	pucR; PucR family transcriptional regulator, purine catabolism regulatory protein
UPI0001D172DE	AOT13_16510	AOT13_RS16530		spoIIIAB	stage III sporulation protein SpoAB	stage III sporulation protein SpoIIIAB	K06391	spoIIIAB; stage III sporulation protein AB
UPI0001D172DF	AOT13_16515	AOT13_RS16535		spoIIIAA	stage III sporulation protein AA	stage III sporulation protein AA	K06390	spoIIIAA; stage III sporulation protein AA
UPI0001D172F1	AOT13_16660	AOT13_RS16680		comGB	type II secretion system protein F	competence type IV pilus assembly protein ComGB	K02244	comGB; competence protein ComGB
UPI0001D172F4	AOT13_16700	AOT13_RS16720			glucokinase	ROK family glucokinase	K25026	glk; glucokinase [EC:2.7.1.2]
UPI0001D172F5	AOT13_08845	AOT13_RS08860		fmt	methionyl-tRNA formyltransferase	methionyl-tRNA formyltransferase	K00604	MTFMT, fmt; methionyl-tRNA formyltransferase [EC:2.1.2.9]
UPI0001D172F7	AOT13_08855	AOT13_RS08870		rlmN	23S rRNA (adenine(2503)-C2)-methyltransferase	23S rRNA (adenine(2503)-C(2))-methyltransferase RlmN	K06941	rlmN; 23S rRNA (adenine2503-C2)-methyltransferase [EC:2.1.1.192]
UPI0001D172F8	AOT13_08865	AOT13_RS08880		pknB	serine/threonine protein kinase	Stk1 family PASTA domain-containing Ser/Thr kinase	K12132	prkC, stkP; eukaryotic-like serine/threonine-protein kinase [EC:2.7.11.1]
UPI0001D172FA	AOT13_08875	AOT13_RS08890		rpe	ribulose phosphate epimerase	ribulose-phosphate 3-epimerase	K01783	rpe, RPE; ribulose-phosphate 3-epimerase [EC:5.1.3.1]
UPI0001D172FD	AOT13_08910	AOT13_RS08925		fapR	fatty acid biosynthesis transcriptional regulator	transcription factor FapR
UPI0001D172FE	AOT13_08915	AOT13_RS08930		plsX	phosphate acyltransferase	phosphate acyltransferase PlsX	K03621	plsX; phosphate acyltransferase [EC:2.3.1.274]
UPI0001D17300	AOT13_08940	AOT13_RS08955		smc	chromosome segregation protein SMC	chromosome segregation protein SMC	K03529	smc; chromosome segregation protein
UPI0001D17302	AOT13_08970	AOT13_RS08985			hypothetical protein	YlqD family protein
UPI0001D17303	AOT13_08985	AOT13_RS09000		rplS	50S ribosomal protein L19	50S ribosomal protein L19	K02884	RP-L19, MRPL19, rplS; large subunit ribosomal protein L19
UPI0001D17305	AOT13_09010	AOT13_RS09025			hypothetical protein	EscU/YscU/HrcU family type III secretion system export apparatus switch protein	K04061	flhB2; flagellar biosynthesis protein
UPI0001D1730A	AOT13_12140	AOT13_RS12155			hemolysin D	hemolysin III family protein	K11068	hlyIII; hemolysin III
UPI0001D1730C	AOT13_12175	AOT13_RS12190		plsY	glycerol-3-phosphate acyltransferase	glycerol-3-phosphate 1-O-acyltransferase PlsY	K08591	plsY; acyl phosphate:glycerol-3-phosphate acyltransferase [EC:2.3.1.275]
UPI0001D1731B	AOT13_12315	AOT13_RS12330			glutaredoxin	Uxx-star family glutaredoxin-like (seleno)protein	K18917	mrx1; mycoredoxin [EC:1.20.4.3]
UPI0001D1731C	AOT13_01890	AOT13_RS01900			ATP synthase subunit J	TrkH family potassium uptake protein	K03498	trkH, trkG, ktrB, ktrD; trk/ktr system potassium uptake protein
UPI0001D1731D	AOT13_01910	AOT13_RS01920			disulfide bond formation protein DsbA	DsbA family oxidoreductase
UPI0001D17321	AOT13_01960	AOT13_RS01970			iron-enterobactin transporter ATP-binding protein	ABC transporter ATP-binding protein	K25290	fhuA, ftsA, siuA; ferric hydroxamate/heme transport system ATP-binding protein [EC:7.2.2.16]
UPI0001D17322	AOT13_01965	AOT13_RS01975			ABC transporter substrate-binding protein	iron-hydroxamate ABC transporter substrate-binding protein	K25308	fhuD, ftsB, siuD; ferric hydroxamate/heme transport system substrate-binding protein
UPI0001D17324	AOT13_01980	AOT13_RS01990			enterobactin esterase	alpha/beta hydrolase	K07017	besA; ferri-bacillibactin esterase [EC:3.1.-.-]
UPI0001D1732A	AOT13_06440	AOT13_RS06450			hypothetical protein	hypothetical protein
UPI0001D17330	AOT13_06515	AOT13_RS06525			hypothetical protein	TerC family protein
UPI0001D17335	AOT13_07420	AOT13_RS07430		pepF	oligopeptidase PepB	oligoendopeptidase F	K08602	pepF, pepB; oligoendopeptidase F [EC:3.4.24.-]
UPI0001D17339	AOT13_07535	AOT13_RS07545			thioredoxin	thioredoxin family protein
UPI0001D17367	AOT13_18645	AOT13_RS18670			hypothetical protein	hypothetical protein
UPI0001D1736A	AOT13_07055	AOT13_RS07065			acyltransferase	carbon-nitrogen hydrolase family protein
UPI0001D17569	AOT13_16725	AOT13_RS16745			transmenbrane protein	DUF92 domain-containing protein
UPI0001D1756C	AOT13_16750	AOT13_RS16770		pstB	phosphate ABC transporter ATP-binding protein	phosphate ABC transporter ATP-binding protein PstB	K02036	pstB; phosphate transport system ATP-binding protein [EC:7.3.2.1]
UPI0001D17571	AOT13_16785	AOT13_RS16805		pstC	phosphate ABC transporter permease	phosphate ABC transporter permease subunit PstC	K02037	pstC; phosphate transport system permease protein
UPI0001D17572	AOT13_16795	AOT13_RS16815			hypothetical protein	LysM domain-containing protein
UPI0001D17575	AOT13_16850	AOT13_RS16870		vrrA	hypothetical protein	VrrA/YqfQ family protein
UPI0001D1757B	AOT13_09100	AOT13_RS09115	fliJ	fliJ	flagellar biosynthesis chaperone	flagellar export protein FliJ	K02413	fliJ; flagellar protein FliJ
UPI0001D17582	AOT13_09150	AOT13_RS09165		fliZ	flagellar protein	flagella biosynthesis regulatory protein FliZ	K02418	fliO, fliZ; flagellar protein FliO/FliZ
UPI0001D17583	AOT13_09165	AOT13_RS09180		fliR	flagellar biosynthetic protein FliR	flagellar biosynthetic protein FliR	K02421	fliR; flagellar biosynthesis protein FliR
UPI0001D17586	AOT13_09205	AOT13_RS09220			chemotaxis protein CheY	chemotaxis protein CheC	K03410	cheC; chemotaxis protein CheC
UPI0001D17589	AOT13_12320	AOT13_RS12335		hypF	carbamoyltransferase HypF	carbamoyltransferase HypF	K04656	hypF; hydrogenase maturation protein HypF
UPI0001D1758F	AOT13_12360	AOT13_RS12375			oxidoreductase	Gfo/Idh/MocA family oxidoreductase
UPI0001D17596	AOT13_12405	AOT13_RS12420			hypothetical protein	hypothetical protein
UPI0001D17597	AOT13_12410	AOT13_RS12425			hypothetical protein	anti sigma factor C-terminal domain-containing protein
UPI0001D1759E	AOT13_04940	AOT13_RS04950		gatB	glutamyl-tRNA amidotransferase	Asp-tRNA(Asn)/Glu-tRNA(Gln) amidotransferase subunit GatB	K02434	gatB, PET112; aspartyl-tRNA(Asn)/glutamyl-tRNA(Gln) amidotransferase subunit B [EC:6.3.5.6 6.3.5.7]
UPI0001D175AC	AOT13_06565	AOT13_RS06575			SAM-dependent methyltransferase	class I SAM-dependent rRNA methyltransferase	K06969	rlmI; 23S rRNA (cytosine1962-C5)-methyltransferase [EC:2.1.1.191]
UPI0001D175AD	AOT13_06570	AOT13_RS06580		tenA	thiaminase II	thiaminase II	K03707	tenA; thiaminase (transcriptional activator TenA) [EC:3.5.99.2]
UPI0001D175AE	AOT13_06580	AOT13_RS06590			ABC transporter	ABC transporter ATP-binding protein	K01552	ecfA; energy-coupling factor transport system ATP-binding protein [EC:7.-.-.-]
UPI0001D175B0	AOT13_06595	AOT13_RS06605		thiO	glycine oxidase	glycine oxidase ThiO	K03153	thiO; glycine oxidase [EC:1.4.3.19]
UPI0001D175B1	AOT13_06600	AOT13_RS06610		thiS	thiamine biosynthesis protein ThiS	sulfur carrier protein ThiS	K03154	thiS; sulfur carrier protein
UPI0001D175B2	AOT13_06610	AOT13_RS06620			thiamine biosynthesis protein MoeB	thiazole biosynthesis adenylyltransferase ThiF	K03148	thiF; sulfur carrier protein ThiS adenylyltransferase [EC:2.7.7.73]
UPI0001D175B4	AOT13_06620	AOT13_RS06630			amino acid ABC transporter substrate-binding protein	amino acid ABC transporter substrate-binding protein	K02424	tcyA, tcyJ, fliY; L-cystine transport system substrate-binding protein
UPI0001D175B6	AOT13_06630	AOT13_RS06640			arginine ABC transporter ATP-binding protein	amino acid ABC transporter ATP-binding protein	K10010	tcyC, tcyN; L-cystine transport system ATP-binding protein [EC:7.4.2.1]
UPI0001D175B7	AOT13_06645	AOT13_RS06655			hypothetical protein	hypothetical protein
UPI0001D175B8	AOT13_06650	AOT13_RS06660		ugpC	sugar ABC transporter ATP-binding protein	sn-glycerol-3-phosphate ABC transporter ATP-binding protein UgpC	K10112	msmX, msmK, malK, sugC, ggtA, msiK; multiple sugar transport system ATP-binding protein [EC:7.5.2.-]
UPI0001D175B9	AOT13_06655	AOT13_RS06665			PucR family transcriptional regulator	helix-turn-helix domain-containing protein
UPI0001D175BA	AOT13_06665	AOT13_RS06675			hypothetical protein	hypothetical protein
UPI0001D175BD	AOT13_06680	AOT13_RS06690			hypothetical protein	YheC/YheD family protein
UPI0001D175BF	AOT13_06710	AOT13_RS06720			hypothetical protein	hypothetical protein
UPI0001D175C0	AOT13_06720	AOT13_RS06730			sodium ABC transporter ATP-binding protein	ABC transporter ATP-binding protein	K01990	ABC-2.A; ABC-2 type transport system ATP-binding protein
UPI0001D175CD	AOT13_04755	AOT13_RS04765		purD	phosphoribosylamine--glycine ligase	phosphoribosylamine--glycine ligase	K01945	purD; phosphoribosylamine---glycine ligase [EC:6.3.4.13]
UPI0001D175CF	AOT13_04765	AOT13_RS04775			adenosine deaminase	adenine deaminase C-terminal domain-containing protein	K01486	ade; adenine deaminase [EC:3.5.4.2]
UPI0001D175D0	AOT13_04770	AOT13_RS04780			lipoprotein YerB	DUF3048 domain-containing protein
UPI0001D175D1	AOT13_04790	AOT13_RS04800	ligA	ligA	aromatic ring-opening dioxygenase LigA	NAD-dependent DNA ligase LigA	K01972	E6.5.1.2, ligA, ligB; DNA ligase (NAD+) [EC:6.5.1.2]
UPI0001D175D2	AOT13_04800	AOT13_RS04810		pruA	1-pyrroline-5-carboxylate dehydrogenase	L-glutamate gamma-semialdehyde dehydrogenase	K00294	E1.2.1.88; 1-pyrroline-5-carboxylate dehydrogenase [EC:1.2.1.88]
UPI0001D175D5	AOT13_04815	AOT13_RS04825			hypothetical protein	hypothetical protein
UPI0001D175DC	AOT13_07150	AOT13_RS07160			hypothetical protein	DUF2249 domain-containing protein	K04085	tusA, sirA; tRNA 2-thiouridine synthesizing protein A [EC:2.8.1.-]
UPI0001D175E0	AOT13_07220	AOT13_RS07230		ric	iron-sulfur cluster repair di-iron protein	iron-sulfur cluster repair di-iron protein	K07322	ytfE, scdA; regulator of cell morphogenesis and NO signaling
UPI0001D177E6	AOT13_16925	AOT13_RS16945		ybeY	rRNA maturation factor	rRNA maturation RNase YbeY	K07042	ybeY, yqfG; probable rRNA maturation factor
UPI0001D177F0	AOT13_17015	AOT13_RS17035			hypothetical protein	YqxA family protein
UPI0001D177F2	AOT13_17035	AOT13_RS17055		holA	DNA polymerase III subunit delta	DNA polymerase III subunit delta	K02340	holA; DNA polymerase III subunit delta [EC:2.7.7.7]
UPI0001D177F6	AOT13_17060	AOT13_RS17080			methyltransferase	class I SAM-dependent methyltransferase
UPI0001D177F8	AOT13_17090	AOT13_RS17110		yqeH	GTPase	ribosome biogenesis GTPase YqeH	K06948	yqeH; 30S ribosome assembly GTPase
UPI0001D177FD	AOT13_09300	AOT13_RS09315		infB	translation initiation factor IF-2	translation initiation factor IF-2	K02519	infB, MTIF2; translation initiation factor IF-2
UPI0001D17816	AOT13_05125	AOT13_RS05135			MFS transporter	MFS transporter	K06610	iolF; MFS transporter, SP family, inositol transporter
UPI0001D1781B	AOT13_05165	AOT13_RS05175		cas4	CRISPR-associated protein Cas4	CRISPR-associated protein Cas4	K07464	cas4; CRISPR-associated exonuclease Cas4 [EC:3.1.12.1]
UPI0001D17824	AOT13_06725	AOT13_RS06735			hypothetical protein	ABC transporter permease	K01992	ABC-2.P; ABC-2 type transport system permease protein
UPI0001D17825	AOT13_06730	AOT13_RS06740		yhaM	3'-5' exonuclease	3'-5' exoribonuclease YhaM	K03698	cbf, cbf1; 3'-5' exoribonuclease [EC:3.1.-.-]
UPI0001D17829	AOT13_06795	AOT13_RS06805			hypothetical protein	hypothetical protein
UPI0001D17832	AOT13_06850	AOT13_RS06860		dat	D-alanine aminotransferase	D-amino-acid transaminase	K00824	dat; D-alanine transaminase [EC:2.6.1.21]
UPI0001D17834	AOT13_06885	AOT13_RS06895			hypothetical protein	TVP38/TMEM64 family protein
UPI0001D17837	AOT13_04835	AOT13_RS04845			erythromycin esterase	erythromycin esterase family protein	K06880	ereA_B; erythromycin esterase [EC:3.1.1.-]
UPI0001D1783A	AOT13_04855	AOT13_RS04865		acpS	hypothetical protein	holo-ACP synthase	K00997	acpS; holo-[acyl-carrier protein] synthase [EC:2.7.8.7]
UPI0001D1783B	AOT13_04860	AOT13_RS04870			hypothetical protein	beta-ketoacyl-[acyl-carrier-protein] synthase family protein	K09458	fabF, OXSM, CEM1; 3-oxoacyl-[acyl-carrier-protein] synthase II [EC:2.3.1.179]
UPI0001D1783C	AOT13_04865	AOT13_RS04875			hypothetical protein	ketoacyl-ACP synthase III	K00648	fabH; 3-oxoacyl-[acyl-carrier-protein] synthase III [EC:2.3.1.180]
UPI0001D1783E	AOT13_04870	AOT13_RS04880			hypothetical protein	MMPL family transporter
UPI0001D17841	AOT13_04890	AOT13_RS04900			LuxR family transcriptional regulator	response regulator transcription factor	K07691	comA; two-component system, NarL family, competent response regulator ComA
UPI0001D17842	AOT13_04895	AOT13_RS04905			hypothetical protein	DUF3419 family protein
UPI0001D17843	AOT13_04900	AOT13_RS04910			hypothetical protein	Glu/Leu/Phe/Val dehydrogenase dimerization domain-containing protein	K00261	GLUD1_2, gdhA; glutamate dehydrogenase (NAD(P)+) [EC:1.4.1.3]
UPI0001D17844	AOT13_04905	AOT13_RS04915			hypothetical protein	DUF5367 domain-containing protein
UPI0001D17853	AOT13_06160	AOT13_RS06170			serine protease	serine protease
UPI0001D17855	AOT13_06170	AOT13_RS06180			hypothetical protein	hypothetical protein
UPI0001D1785F	AOT13_03330	AOT13_RS03340			D-alanine/D-serine/glycine permease	amino acid permease	K03293	TC.AAT; amino acid transporter, AAT family
UPI0001D17861	AOT13_03345	AOT13_RS03355		qoxB	quinol oxidase subunit 1	cytochrome aa3 quinol oxidase subunit I	K02827	qoxB; cytochrome aa3-600 menaquinol oxidase subunit I [EC:7.1.1.5]
UPI0001D17862	AOT13_03350	AOT13_RS03360		qoxC	cytochrome o ubiquinol oxidase subunit III	cytochrome aa3 quinol oxidase subunit III	K02828	qoxC; cytochrome aa3-600 menaquinol oxidase subunit III [EC:7.1.1.5]
UPI0001D17865	AOT13_03380	AOT13_RS03390		pdxK	pyridoxal kinase	pyridoxine/pyridoxal/pyridoxamine kinase	K00868	pdxK, pdxY; pyridoxine kinase [EC:2.7.1.35]
UPI0001D17869	AOT13_13520	AOT13_RS13535			hypothetical protein	hypothetical protein
UPI0001D17A87	AOT13_17165	AOT13_RS17185		mtnN	5'-methylthioadenosine nucleosidase	5'-methylthioadenosine/S-adenosylhomocysteine nucleosidase	K01243	mtnN, mtn, pfs; adenosylhomocysteine nucleosidase [EC:3.2.2.9]
UPI0001D17A89	AOT13_09405	AOT13_RS09420			heme ABC transporter ATP-binding protein	ABC transporter ATP-binding protein	K23537	nupA; general nucleoside transport system ATP-binding protein
UPI0001D17A8B	AOT13_09420	AOT13_RS09435			zinc protease	pitrilysin family protein
UPI0001D17A93	AOT13_09510	AOT13_RS09525			hypothetical protein	hypothetical protein
UPI0001D17A98	AOT13_05200	AOT13_RS05210			hypothetical protein	hypothetical protein
UPI0001D17A9B	AOT13_05225	AOT13_RS05235			spermidine/putrescine ABC transporter permease	ABC transporter permease	K11071	potB; spermidine/putrescine transport system permease protein
UPI0001D17A9D	AOT13_05250	AOT13_RS05260			PTS alpha-glucoside transporter subunit IIBC	alpha-glucoside-specific PTS transporter subunit IIBC	K02750	glvC, malP, aglA; alpha-glucoside PTS system EIICB component [EC:2.7.1.208 2.7.1.-]
UPI0001D17A9E	AOT13_05260	AOT13_RS05270			RpiR family transcriptional regulator	MurR/RpiR family transcriptional regulator	K03481	glvR; RpiR family transcriptional regulator, glv operon transcriptional regulator
UPI0001D17A9F	AOT13_05265	AOT13_RS05275			hypothetical protein	hypothetical protein
UPI0001D17AA1	AOT13_05285	AOT13_RS05295			histidine kinase	ATP-binding protein
UPI0001D17AA7	AOT13_05360	AOT13_RS05370			anti-sigma regulatory factor	ATP-binding protein	K04757	rsbW; serine/threonine-protein kinase RsbW [EC:2.7.11.1]
UPI0001D17AA8	AOT13_05370	AOT13_RS05380			histidine kinase	SpoIIE family protein phosphatase	K07315	rsbU_P; phosphoserine phosphatase RsbU/P [EC:3.1.3.3]
UPI0001D17ABB	AOT13_00985	AOT13_RS00995		cccB	cytochrome C551	cytochrome c551	K12263	cccB; cytochrome c551
UPI0001D17ABC	AOT13_00990	AOT13_RS01000			hypothetical protein	YitT family protein
UPI0001D17ABD	AOT13_00995	AOT13_RS01005		prfB	peptide chain release factor 2	peptide chain release factor 2	K02836	prfB; peptide chain release factor 2
UPI0001D17AC0	AOT13_01035	AOT13_RS01045		flaG	flagellar biosynthesis protein FlaG	flagellar protein FlaG	K06603	flaG; flagellar protein FlaG
UPI0001D17AD7	AOT13_06280	AOT13_RS06290			LacI family transcriptional regulator	LacI family DNA-binding transcriptional regulator
UPI0001D17AE4	AOT13_06370	AOT13_RS06380			MFS transporter	hypothetical protein
UPI0001D17AEC	AOT13_13650	AOT13_RS13665			pirin	pirin family protein	K06911	PIR; quercetin 2,3-dioxygenase [EC:1.13.11.24]
UPI0001D17AF2	AOT13_00430	AOT13_RS00430			hypothetical protein	hypothetical protein
UPI0001D17AF7	AOT13_00465	AOT13_RS00465			iron ABC transporter permease	iron chelate uptake ABC transporter family permease subunit	K25283	yclO, ceuC; iron-siderophore transport system permease protein
UPI0001D17AF8	AOT13_00470	AOT13_RS00470			iron ABC transporter permease	ABC transporter permease	K25284	yclN, ceuB; iron-siderophore transport system permease protein
UPI0001D17AFC	AOT13_00500	AOT13_RS00500			ABC transporter substrate-binding protein	ABC transporter substrate-binding protein	K01999	livK; branched-chain amino acid transport system substrate-binding protein
UPI0001D17CDE	AOT13_17180	AOT13_RS17200			hypothetical protein	YrrS family protein
UPI0001D17CE0	AOT13_17195	AOT13_RS17215		udk	uridine kinase	uridine kinase	K00876	udk, UCK; uridine kinase [EC:2.7.1.48]
UPI0001D17CE5	AOT13_17265	AOT13_RS17285		mnmA	thiouridylase	tRNA 2-thiouridine(34) synthase MnmA	K00566	mnmA, trmU; tRNA-uridine 2-sulfurtransferase [EC:2.8.1.13]
UPI0001D17CE9	AOT13_17290	AOT13_RS17310			TetR family transcriptional regulator	TetR/AcrR family transcriptional regulator
UPI0001D17CFC	AOT13_09685	AOT13_RS09700			fatty-acid--CoA ligase	long-chain fatty acid--CoA ligase
UPI0001D17D00	AOT13_09740	AOT13_RS09755			hypothetical protein	DUF896 domain-containing protein
UPI0001D17D01	AOT13_09745	AOT13_RS09760		tkt	transketolase	transketolase	K00615	E2.2.1.1, tktA, tktB; transketolase [EC:2.2.1.1]
UPI0001D17D0B	AOT13_05435	AOT13_RS05445			xanthine dehydrogenase	XdhC/CoxI family protein	K07402	xdhC; xanthine dehydrogenase accessory factor
UPI0001D17D0C	AOT13_05440	AOT13_RS05450			hypothetical protein	hypothetical protein
UPI0001D17D0D	AOT13_05445	AOT13_RS05455			hypothetical protein	SPFH domain-containing protein
UPI0001D17D0E	AOT13_05450	AOT13_RS05460			hypothetical protein	TerC family protein
UPI0001D17D0F	AOT13_05455	AOT13_RS05465			dihydrofolate reductase	D-2-hydroxyacid dehydrogenase
UPI0001D17D11	AOT13_05465	AOT13_RS05475			amino acid dehydrogenase	LutB/LldF family L-lactate oxidation iron-sulfur protein	K18929	lldF; L-lactate dehydrogenase complex protein LldF
UPI0001D17D19	AOT13_05520	AOT13_RS05530			siroheme synthase	NAD(P)-binding protein	K24866	sirC; precorrin-2 dehydrogenase [EC:1.3.1.76]
UPI0001D17D26	AOT13_01140	AOT13_RS01150			hypothetical protein	DUF6470 family protein
UPI0001D17D29	AOT13_01155	AOT13_RS01165			flagellar biosynthesis protein FlgN	flagellar protein FlgN
UPI0001D17D2C	AOT13_01175	AOT13_RS01185			flagellar biosynthesis protein FlhB	flagellar biosynthesis protein FlhB
UPI0001D17D2D	AOT13_01180	AOT13_RS01190			hypothetical protein	hypothetical protein
UPI0001D17D30	AOT13_01205	AOT13_RS01215			histidine kinase	sensor histidine kinase	K07777	degS; two-component system, NarL family, sensor histidine kinase DegS [EC:2.7.13.3]
UPI0001D17D34	AOT13_01230	AOT13_RS01240			glycosyl transferase family 1	glycosyltransferase
UPI0001D17D37	AOT13_01260	AOT13_RS01270			hypothetical protein	EamA family transporter
UPI0001D17D38	AOT13_01265	AOT13_RS01275			multidrug transporter	multidrug transporter
UPI0001D17D41	AOT13_12490	AOT13_RS12505		cmr1	CRISPR-associated protein	type III-B CRISPR module RAMP protein Cmr1	K07061	cmr1; CRISPR-associated protein Cmr1
UPI0001D17D42	AOT13_12495	AOT13_RS12510		cas10	CRISPR-associated protein Crm2	type III-B CRISPR-associated protein Cas10/Cmr2	K19076	cmr2, cas10; CRISPR-associated protein Cmr2
UPI0001D17D43	AOT13_12500	AOT13_RS12515		cmr3	CRISPR-associated protein Cmr3	type III-B CRISPR module-associated protein Cmr3	K09127	cmr3; CRISPR-associated protein Cmr3
UPI0001D17D51	AOT13_00560	AOT13_RS00560			manganese catalase	manganese catalase family protein	K07217	ydbD; manganese catalase [EC:1.11.1.6]
UPI0001D17D53	AOT13_00575	AOT13_RS00575			hypothetical protein	MafI family immunity protein
UPI0001D17D5C	AOT13_02055	AOT13_RS02065			HAD family hydrolase	HAD family hydrolase
UPI0001D17D63	AOT13_04310	AOT13_RS04320			permease	permease
UPI0001D17F3E	AOT13_17360	AOT13_RS17385			hypothetical protein	TIGR04086 family membrane protein
UPI0001D17F3F	AOT13_17375	AOT13_RS17400		queA	S-adenosylmethionine:tRNA ribosyltransferase-isomerase	tRNA preQ1(34) S-adenosylmethionine ribosyltransferase-isomerase QueA	K07568	queA; S-adenosylmethionine:tRNA ribosyltransferase-isomerase [EC:2.4.99.17]
UPI0001D17F41	AOT13_17385	AOT13_RS17410		ruvB	ATP-dependent DNA helicase RuvB	Holliday junction branch migration DNA helicase RuvB	K03551	ruvB; holliday junction DNA helicase RuvB [EC:5.6.2.4]
UPI0001D17F49	AOT13_17440	AOT13_RS17465			cysteine desulfurase	IscS subfamily cysteine desulfurase	K04487	iscS, NFS1; cysteine desulfurase [EC:2.8.1.7]
UPI0001D17F4A	AOT13_17445	AOT13_RS17470			transcriptional regulator	transcription repressor NadR	K07105	K07105; uncharacterized protein
UPI0001D17F50	AOT13_17535	AOT13_RS17560			pilus assembly protein PilE	type II secretion system protein	K02456	gspG; general secretion pathway protein G
UPI0001D17F5F	AOT13_13865	AOT13_RS13885			enoyl-CoA hydratase	enoyl-CoA hydratase	K01715	crt; enoyl-CoA hydratase [EC:4.2.1.17]
UPI0001D17F60	AOT13_13870	AOT13_RS13890			hydroxymethylglutaryl-CoA lyase	hydroxymethylglutaryl-CoA lyase	K01640	HMGCL, hmgL; hydroxymethylglutaryl-CoA lyase [EC:4.1.3.4]
UPI0001D17F63	AOT13_05595	AOT13_RS05605			phosphoadenosine phosphosulfate reductase	phosphoadenylyl-sulfate reductase	K00390	cysH; phosphoadenosine phosphosulfate reductase [EC:1.8.4.8 1.8.4.10]
UPI0001D17F66	AOT13_05605	AOT13_RS05615			protein tyrosine phosphatase	low molecular weight protein-tyrosine-phosphatase	K25307	wzb, etp; low molecular weight protein-tyrosine phosphatase [EC:3.1.3.48]
UPI0001D17F6C	AOT13_05640	AOT13_RS05650		yfkAB	radical SAM protein	radical SAM/CxCxxxxC motif protein YfkAB
UPI0001D17F7A	AOT13_03400	AOT13_RS03410			PTS glucose transporter subunit IIA	PTS glucose transporter subunit IIA	K02777	crr; sugar PTS system EIIA component [EC:2.7.1.-]
UPI0001D17F7B	AOT13_03405	AOT13_RS03415			levansucrase	PRD domain-containing protein	K26932	sacT; sacPA operon transcriptional antiterminator
UPI0001D17F80	AOT13_01290	AOT13_RS01300			hypothetical protein	hypothetical protein
UPI0001D17F95	AOT13_07700	AOT13_RS07715			hypothetical protein	DUF3231 family protein
UPI0001D17F9C	AOT13_07730	AOT13_RS07745			hypothetical protein	DUF1648 domain-containing protein
UPI0001D17F9F	AOT13_12635	AOT13_RS12650			oligoribonuclease	oligoribonuclease	K07097	K07097; uncharacterized protein
UPI0001D17FAB	AOT13_12760	AOT13_RS12775			GCN5 family acetyltransferase	GNAT family protein
UPI0001D17FAC	AOT13_12765	AOT13_RS12780			GCN5 family acetyltransferase	GNAT family N-acetyltransferase
UPI0001D17FAF	AOT13_02200	AOT13_RS02215		pdaB	polysaccharide deacetylase	polysaccharide deacetylase family sporulation protein PdaB
UPI0001D17FB3	AOT13_02225	AOT13_RS02240			hypothetical protein	YbaK family protein
UPI0001D17FB6	AOT13_02250	AOT13_RS02265	cbiO		cobalt transporter ATP-binding subunit	energy-coupling factor ABC transporter ATP-binding protein	K16787	ecfA2; energy-coupling factor transport system ATP-binding protein [EC:7.-.-.-]
UPI0001D17FBB	AOT13_04355	AOT13_RS04365			polysaccharide deacetylase	polysaccharide deacetylase family protein	K22278	pgdA; peptidoglycan-N-acetylglucosamine deacetylase [EC:3.5.1.104]
UPI0001D17FBD	AOT13_04375	AOT13_RS04385		murF	UDP-N-acetylmuramoyl-tripeptide--D-alanyl-D-alanine ligase	UDP-N-acetylmuramoyl-tripeptide--D-alanyl-D-alanine ligase	K01929	murF; UDP-N-acetylmuramoyl-tripeptide--D-alanyl-D-alanine ligase [EC:6.3.2.10]
UPI0001D17FBF	AOT13_04395	AOT13_RS04405		acpS	4'-phosphopantetheinyl transferase	holo-ACP synthase	K00997	acpS; holo-[acyl-carrier protein] synthase [EC:2.7.8.7]
UPI0001D17FC1	AOT13_04405	AOT13_RS04415		alr	alanine racemase	alanine racemase	K01775	alr; alanine racemase [EC:5.1.1.1]
UPI0001D17FC9	AOT13_06985	AOT13_RS06995			hypothetical protein	DUF2777 domain-containing protein
UPI0001D17FCB	AOT13_06995	AOT13_RS07005			MATE family efflux transporter	MATE family efflux transporter	K26937	dinF, mepA, vmrA; MATE family, multidrug efflux pump
UPI0001D181D8	AOT13_17640	AOT13_RS17665		hemL	glutamate-1-semialdehyde aminotransferase	glutamate-1-semialdehyde 2%2C1-aminomutase	K01845	hemL; glutamate-1-semialdehyde 2,1-aminomutase [EC:5.4.3.8]
UPI0001D181D9	AOT13_17645	AOT13_RS17670		hemB	delta-aminolevulinic acid dehydratase	porphobilinogen synthase	K01698	hemB, ALAD; porphobilinogen synthase [EC:4.2.1.24]
UPI0001D181DA	AOT13_17650	AOT13_RS17675			uroporphyrinogen-III synthase	uroporphyrinogen-III synthase	K01719	hemD, UROS; uroporphyrinogen-III synthase [EC:4.2.1.75]
UPI0001D181DE	AOT13_17675	AOT13_RS17700	engB	yihA	GTP-binding protein	ribosome biogenesis GTP-binding protein YihA/YsxC	K03978	engB; GTP-binding protein
UPI0001D181E4	AOT13_13910	AOT13_RS13930			DNA alkylation repair protein	hypothetical protein
UPI0001D181E7	AOT13_13950	AOT13_RS13970			magnesium transporter CorA	magnesium transporter CorA family protein	K03284	corA; magnesium transporter
UPI0001D181EC	AOT13_14045	AOT13_RS14065			hypothetical protein	YozE family protein
UPI0001D181EE	AOT13_14055	AOT13_RS14075		bioB	biotin synthase	biotin synthase BioB	K01012	bioB; biotin synthase [EC:2.8.1.6]
UPI0001D181EF	AOT13_14080	AOT13_RS14100			esterase	hotdog fold thioesterase	K19222	menI, DHNAT; 1,4-dihydroxy-2-naphthoyl-CoA hydrolase [EC:3.1.2.28]
UPI0001D181F0	AOT13_14105	AOT13_RS14125			thiol:disulfide interchange protein	TlpA disulfide reductase family protein
UPI0001D181F2	AOT13_14110	AOT13_RS14130			3-mercaptopyruvate sulfurtransferase	sulfurtransferase	K01011	TST, MPST, sseA; thiosulfate/3-mercaptopyruvate sulfurtransferase [EC:2.8.1.1 2.8.1.2]
UPI0001D181F4	AOT13_14130	AOT13_RS14150			chalcone synthase	3-oxoacyl-[acyl-carrier-protein] synthase III C-terminal domain-containing protein	K16167	bpsA, srsA, pks11, pks10; alkylresorcinol/alkylpyrone synthase
UPI0001D181F5	AOT13_03445	AOT13_RS03455			glycine--tRNA ligase	glycine--tRNA ligase	K01880	GARS, glyS1; glycyl-tRNA synthetase [EC:6.1.1.14]
UPI0001D181FA	AOT13_03475	AOT13_RS03485		gerQ	spore coat protein GerQ	spore coat protein GerQ	K06305	gerQ; spore germination protein Q
UPI0001D181FD	AOT13_03500	AOT13_RS03510			transcriptional regulator	RsfA family transcriptional regulator	K06314	rsfA; prespore-specific regulator
UPI0001D181FE	AOT13_03520	AOT13_RS03530			guanine permease	NCS2 family permease	K06901	pbuG, azgA, ghxP, ghxQ, adeQ; adenine/guanine/hypoxanthine permease
UPI0001D18200	AOT13_03550	AOT13_RS03560		speB	agmatinase	agmatinase	K01480	speB; agmatinase [EC:3.5.3.11]
UPI0001D18206	AOT13_03610	AOT13_RS03620		icmF	methylmalonyl-CoA mutase	fused isobutyryl-CoA mutase/GTPase IcmF	K11942	icmF; isobutyryl-CoA mutase [EC:5.4.99.13]
UPI0001D18207	AOT13_03615	AOT13_RS03625		rpoE	DNA-directed RNA polymerase subunit delta	DNA-directed RNA polymerase subunit delta	K03048	rpoE; DNA-directed RNA polymerase subunit delta
UPI0001D18209	AOT13_03625	AOT13_RS03635			hypothetical protein	DUF2529 domain-containing protein
UPI0001D1820A	AOT13_03630	AOT13_RS03640			chemotaxis protein CheY	response regulator	K02490	spo0F; two-component system, response regulator, stage 0 sporulation protein F
UPI0001D1820B	AOT13_03635	AOT13_RS03645			fructose-bisphosphate aldolase	class II fructose-bisphosphate aldolase	K01624	FBA, fbaA; fructose-bisphosphate aldolase, class II [EC:4.1.2.13]
UPI0001D18211	AOT13_07805	AOT13_RS07820			symporter	cation acetate symporter	K14393	actP; cation/acetate symporter
UPI0001D18212	AOT13_07815	AOT13_RS07830			amino acid permease	amino acid permease	K03294	TC.APA; basic amino acid/polyamine antiporter, APA family
UPI0001D18215	AOT13_07835	AOT13_RS07850			LacI family transcriptional regulator	LacI family DNA-binding transcriptional regulator	K02529	galR; LacI family transcriptional regulator, galactose operon repressor
UPI0001D18218	AOT13_07850	AOT13_RS07865			sugar ABC transporter permease	sugar ABC transporter permease	K02025	ABC.MS.P; multiple sugar transport system permease protein
UPI0001D1821D	AOT13_07890	AOT13_RS07905			cysteine methyltransferase	methylated-DNA--[protein]-cysteine S-methyltransferase	K00567	ogt, MGMT; methylated-DNA-[protein]-cysteine S-methyltransferase [EC:2.1.1.63]
UPI0001D18220	AOT13_07905	AOT13_RS07920			LacI family transcriptional regulator	sugar ABC transporter substrate-binding protein	K02058	ABC.SS.S; simple sugar transport system substrate-binding protein
UPI0001D18221	AOT13_07910	AOT13_RS07925	mtnA	mtnA	methylthioribose-1-phosphate isomerase	S-methyl-5-thioribose-1-phosphate isomerase	K08963	mtnA; methylthioribose-1-phosphate isomerase [EC:5.3.1.23]
UPI0001D18227	AOT13_02470	AOT13_RS02485		nusG	antitermination protein NusG	transcription termination/antitermination protein NusG	K02601	nusG; transcription termination/antitermination protein NusG
UPI0001D18228	AOT13_02480	AOT13_RS02495		rpmG	50S ribosomal protein L33	50S ribosomal protein L33	K02913	RP-L33, MRPL33, rpmG; large subunit ribosomal protein L33
UPI0001D18229	AOT13_02495	AOT13_RS02510		rlmB	RNA methyltransferase TrmH	23S rRNA (guanosine(2251)-2'-O)-methyltransferase RlmB	K03218	rlmB; 23S rRNA (guanosine2251-2'-O)-methyltransferase [EC:2.1.1.185]
UPI0001D1822A	AOT13_02515	AOT13_RS02530		gltX	glutamyl-tRNA synthetase	glutamate--tRNA ligase	K09698	gltX; nondiscriminating glutamyl-tRNA synthetase [EC:6.1.1.24]
UPI0001D1822B	AOT13_02525	AOT13_RS02540		ispD	2-C-methyl-D-erythritol 4-phosphate cytidylyltransferase	2-C-methyl-D-erythritol 4-phosphate cytidylyltransferase	K00991	ispD; 2-C-methyl-D-erythritol 4-phosphate cytidylyltransferase [EC:2.7.7.60]
UPI0001D18440	AOT13_17755	AOT13_RS17780			non-canonical purine NTP pyrophosphatase	XTP/dITP diphosphatase	K01519	rdgB, ITPA; XTP/dITP diphosphohydrolase [EC:3.6.1.66]
UPI0001D18441	AOT13_17760	AOT13_RS17785		rph	ribonuclease PH	ribonuclease PH	K00989	rph; ribonuclease PH [EC:2.7.7.56]
UPI0001D18443	AOT13_17775	AOT13_RS17800			MarR family transcriptional regulator	MarR family transcriptional regulator
UPI0001D18444	AOT13_17790	AOT13_RS17815	sdhA	sdhA	succinate dehydrogenase	succinate dehydrogenase flavoprotein subunit	K00239	sdhA, frdA; succinate dehydrogenase flavoprotein subunit [EC:1.3.5.1]
UPI0001D18445	AOT13_17800	AOT13_RS17825			hypothetical protein	YslB family protein
UPI0001D1844E	AOT13_17860	AOT13_RS17885		ssuE	FMN reductase	NADPH-dependent FMN reductase	K00299	ssuE, msuE; FMN reductase [EC:1.5.1.38]
UPI0001D1845B	AOT13_14225	AOT13_RS14250			glycolate oxidase	(Fe-S)-binding protein	K11473	glcF; glycolate dehydrogenase iron-sulfur subunit [EC:1.1.99.14]
UPI0001D18460	AOT13_14270	AOT13_RS14295			histidine kinase	histidine kinase N-terminal domain-containing protein
UPI0001D18463	AOT13_03645	AOT13_RS03655			UDP-N-acetylglucosamine 1-carboxyvinyltransferase	UDP-N-acetylglucosamine 1-carboxyvinyltransferase	K00790	murA; UDP-N-acetylglucosamine 1-carboxyvinyltransferase [EC:2.5.1.7]
UPI0001D1846C	AOT13_03760	AOT13_RS03770			ATP synthase I	ATP synthase subunit I	K02116	atpI; ATP synthase protein I
UPI0001D18471	AOT13_03845	AOT13_RS03855			NADH:ubiquinone oxidoreductase subunit J	NADH-quinone oxidoreductase subunit J	K00339	nuoJ; NADH-quinone oxidoreductase subunit J [EC:7.1.1.2]
UPI0001D18472	AOT13_07940	AOT13_RS07955	mtnB		methylthioribulose-1-phosphate dehydratase	methylthioribulose 1-phosphate dehydratase	K08964	mtnB; methylthioribulose-1-phosphate dehydratase [EC:4.2.1.109]
UPI0001D18474	AOT13_07965	AOT13_RS07980			arginine:ornithine antiporter	amino acid permease	K03758	arcD, lysl, lysP; arginine:ornithine antiporter / lysine permease
UPI0001D18475	AOT13_07970	AOT13_RS07985			oligoendopeptidase F	M3 family oligoendopeptidase
UPI0001D18476	AOT13_07980	AOT13_RS07995			ABC transporter ATP-binding protein	ABC transporter ATP-binding protein	K01990	ABC-2.A; ABC-2 type transport system ATP-binding protein
UPI0001D18478	AOT13_07990	AOT13_RS08005			TetR family transcriptional regulator	TetR/AcrR family transcriptional regulator
UPI0001D18479	AOT13_07995	AOT13_RS08010			alcohol dehydrogenase	zinc-dependent alcohol dehydrogenase family protein
UPI0001D1847C	AOT13_08010	AOT13_RS08025			hypothetical protein	membrane protein
UPI0001D1847F	AOT13_08025	AOT13_RS08040		queD	6-carboxy-5%2C6%2C7%2C8-tetrahydropterin synthase	6-carboxytetrahydropterin synthase QueD	K01737	queD, ptpS, PTS; 6-pyruvoyltetrahydropterin/6-carboxytetrahydropterin synthase [EC:4.2.3.12 4.1.2.50]
UPI0001D18483	AOT13_08100	AOT13_RS08115			phosphocarrier protein HPr	phosphocarrier protein HPr	K02784	ptsH; phosphocarrier protein HPr
UPI0001D18489	AOT13_02705	AOT13_RS02720			serine/threonine protein kinase	protein kinase
UPI0001D1848B	AOT13_02735	AOT13_RS02745			hypothetical protein	S1 domain-containing RNA-binding protein	K07571	K07571; S1 RNA binding domain protein
UPI0001D1848C	AOT13_02745	AOT13_RS02755		yabQ	spore coat protein	spore cortex biosynthesis protein YabQ
UPI0001D1848D	AOT13_02760	AOT13_RS02770		mazG	hypothetical protein	nucleoside triphosphate pyrophosphohydrolase	K02499	yabN; tetrapyrrole methylase family protein / MazG family protein
UPI0001D184A0	AOT13_04645	AOT13_RS04655			alanine acetyltransferase	GNAT family protein	K03817	rimL; ribosomal-protein-serine acetyltransferase [EC:2.3.1.-]
UPI0001D184A1	AOT13_04650	AOT13_RS04660			SpaI	NisI/SpaI family lantibiotic immunity lipoprotein	K20489	nisI; lantibiotic immunity protein
UPI0001D184A3	AOT13_04675	AOT13_RS04685			histidine kinase	HAMP domain-containing sensor histidine kinase	K20487	nisK, spaK; two-component system, OmpR family, lantibiotic biosynthesis sensor histidine kinase NisK/SpaK [EC:2.7.13.3]
UPI0001D186AE	AOT13_17905	AOT13_RS17930			long-chain fatty acid--CoA ligase	long-chain-fatty-acid--CoA ligase	K01897	ACSL, fadD; long-chain acyl-CoA synthetase [EC:6.2.1.3]
UPI0001D186B6	AOT13_17980	AOT13_RS18005			hypothetical protein	hypothetical protein
UPI0001D186BA	AOT13_18015	AOT13_RS18040			methyltransferase type 11	class I SAM-dependent methyltransferase
UPI0001D186BB	AOT13_18025	AOT13_RS18050			dUTPase	dUTP diphosphatase
UPI0001D186BE	AOT13_14295	AOT13_RS14320			gamma-aminobutyrate permease	amino acid permease	K11733	lysP; lysine-specific permease
UPI0001D186BF	AOT13_14300	AOT13_RS14325			preprotein translocase subunit TatA	twin-arginine translocase TatA/TatE family subunit	K03116	tatA; sec-independent protein translocase protein TatA
UPI0001D186C0	AOT13_14310	AOT13_RS14335			acyltransferase	acyltransferase family protein
UPI0001D186CA	AOT13_14445	AOT13_RS14470			acetaldehyde dehydrogenase	acetaldehyde dehydrogenase (acetylating)	K04073	mhpF; acetaldehyde dehydrogenase [EC:1.2.1.10]
UPI0001D186CB	AOT13_14450	AOT13_RS14475			2-keto-4-pentenoate hydratase	2-keto-4-pentenoate hydratase	K02554	mhpD; 2-keto-4-pentenoate hydratase [EC:4.2.1.80]
UPI0001D186CF	AOT13_14495	AOT13_RS14520			lactam utilization protein LamB	5-oxoprolinase subunit PxpA	K07160	pxpA; 5-oxoprolinase (ATP-hydrolysing) subunit A [EC:3.5.2.9]
UPI0001D186D1	AOT13_14505	AOT13_RS14530		pxpB	kinase inhibitor	5-oxoprolinase subunit PxpB	K06351	kipI; inhibitor of KinA
UPI0001D186D2	AOT13_14510	AOT13_RS14535			IclR family transcriptional regulator	IclR family transcriptional regulator	K19333	kdgR; IclR family transcriptional regulator, KDG regulon repressor
UPI0001D186D5	AOT13_14525	AOT13_RS14550			methionine ABC transporter ATP-binding protein	methionine ABC transporter ATP-binding protein	K02071	metN; D-methionine transport system ATP-binding protein
UPI0001D186D6	AOT13_14540	AOT13_RS14565			MFS transporter	MFS transporter	K08224	ynfM, yybF; MFS transporter, YNFM family, putative membrane transport protein
UPI0001D186D7	AOT13_03855	AOT13_RS03865		nuoL	NADH:ubiquinone oxidoreductase subunit L	NADH-quinone oxidoreductase subunit L	K00341	nuoL; NADH-quinone oxidoreductase subunit L [EC:7.1.1.2]
UPI0001D186E0	AOT13_03925	AOT13_RS03935			flagellar biosynthesis protein FlgC	flagellar hook-basal body protein	K02391	flgF; flagellar basal-body rod protein FlgF
UPI0001D186FB	AOT13_08120	AOT13_RS08135		odhB	dihydrolipoamide succinyltransferase	2-oxoglutarate dehydrogenase complex dihydrolipoyllysine-residue succinyltransferase	K00658	DLST, sucB; 2-oxoglutarate dehydrogenase E2 component (dihydrolipoamide succinyltransferase) [EC:2.3.1.61]
UPI0001D186FE	AOT13_18985	AOT13_RS19010			MgtC/SapB transporter	MgtC/SapB family protein	K07507	mgtC; putative Mg2+ transporter-C (MgtC) family protein
UPI0001D18701	AOT13_19005	AOT13_RS19030			amino acid permease	APC family permease
UPI0001D18702	AOT13_19015	AOT13_RS21270			chemotaxis protein	methyl-accepting chemotaxis protein
UPI0001D18703	AOT13_19020	AOT13_RS19045			aldehyde dehydrogenase	aldehyde dehydrogenase family protein	K21802	vdh; vanillin dehydrogenase [EC:1.2.1.67]
UPI0001D18716	AOT13_00060, AOT13_19075	AOT13_RS00060, AOT13_RS19100			butanol dehydrogenase	iron-containing alcohol dehydrogenase	K19955	adh2; alcohol dehydrogenase [EC:1.1.1.-]
UPI0001D18720	AOT13_02860	AOT13_RS02870		metG	methionyl-tRNA synthetase	methionine--tRNA ligase	K01874	MARS, metG; methionyl-tRNA synthetase [EC:6.1.1.10]
UPI0001D18722	AOT13_02885	AOT13_RS02895			stage 0 sporulation protein	stage 0 sporulation family protein
UPI0001D18753	AOT13_02965	AOT13_RS02980			spore gernimation protein	glycoside hydrolase family 18 protein	K06306	sleL; cortical fragment-lytic enzyme [EC:3.2.1.-]
UPI0001D1895D	AOT13_18240	AOT13_RS18265			molybdenum cofactor biosynthesis protein B	MogA/MoaB family molybdenum cofactor biosynthesis protein	K03638	moaB; molybdopterin adenylyltransferase [EC:2.7.7.75]
UPI0001D18962	AOT13_14545	AOT13_RS14570			hypothetical protein	GrpB family protein
UPI0001D1896C	AOT13_14630	AOT13_RS14655			hypothetical protein	nitrous oxide reductase accessory protein NosL	K19342	nosL; copper chaperone NosL
UPI0001D1896F	AOT13_14665	AOT13_RS14690			diguanylate cyclase	diguanylate cyclase
UPI0001D18970	AOT13_14670	AOT13_RS14695			LytTR family transcriptional regulator	LytTR family DNA-binding domain-containing protein	K02477	K02477; two-component system, LytTR family, response regulator
UPI0001D18977	AOT13_14705	AOT13_RS14730			iron reductase	IucA/IucC family C-terminal-domain containing protein	K13255	fhuF; ferric iron reductase protein FhuF
UPI0001D1898A	AOT13_04235	AOT13_RS04245			ArsR family transcriptional regulator	ABC transporter ATP-binding protein
UPI0001D1898C	AOT13_04250	AOT13_RS04260			hypothetical protein	hypothetical protein
UPI0001D1899A	AOT13_10555	AOT13_RS10570			transcriptional regulator	helix-turn-helix transcriptional regulator	K07727	K07727; putative transcriptional regulator
UPI0001D1899B	AOT13_00130	AOT13_RS00130			aminopeptidase	leucyl aminopeptidase	K01255	CARP, pepA; leucyl aminopeptidase [EC:3.4.11.1]
UPI0001D1899D	AOT13_00155	AOT13_RS00155			NUDIX hydrolase	NUDIX hydrolase	K03574	mutT, NUDT15, MTH2; 8-oxo-dGTP diphosphatase [EC:3.6.1.55]
UPI0001D1899E	AOT13_00185	AOT13_RS00185			NADH dehydrogenase	NAD(P)/FAD-dependent oxidoreductase	K03885	ndh; NADH:quinone reductase (non-electrogenic) [EC:1.6.5.9]
UPI0001D189A1	AOT13_00240	AOT13_RS00240			hypothetical protein	DUF86 domain-containing protein
UPI0001D189A2	AOT13_00250	AOT13_RS00250			cytosolic protein	hypothetical protein
UPI0001D189A4	AOT13_00275	AOT13_RS00275			branched-chain amino acid ABC transporter ATP-binding protein	ABC transporter ATP-binding protein	K01996	livF; branched-chain amino acid transport system ATP-binding protein
UPI0001D189A5	AOT13_00280	AOT13_RS00280	livG		leucine/isoleucine/valine transporter ATP-binding subunit	ABC transporter ATP-binding protein	K01995	livG; branched-chain amino acid transport system ATP-binding protein
UPI0001D189A8	AOT13_00295	AOT13_RS00295			ethanolamine utilization protein EutJ	ABC transporter substrate-binding protein	K01999	livK; branched-chain amino acid transport system substrate-binding protein
UPI0001D189A9	AOT13_00300	AOT13_RS00300		yunB	sporulation protein YunB	sporulation protein YunB
UPI0001D189AF	AOT13_12985	AOT13_RS13000			acetaldehyde dehydrogenase	acetaldehyde dehydrogenase (acetylating)	K04073	mhpF; acetaldehyde dehydrogenase [EC:1.2.1.10]
UPI0001D189B4	AOT13_13025	AOT13_RS13040			alcohol dehydrogenase	1-propanol dehydrogenase PduQ
UPI0001D189B8	AOT13_13055	AOT13_RS13070		eutJ	ethanolamine utilization protein EutJ	ethanolamine utilization protein EutJ	K04024	eutJ; ethanolamine utilization protein EutJ
UPI0001D189BF	AOT13_18675	AOT13_RS18700		menD	2-succinyl-5-enolpyruvyl-6-hydroxy-3-cyclohexene-1-carboxylate synthase	2-succinyl-5-enolpyruvyl-6-hydroxy-3-cyclohexene-1-carboxylic-acid synthase	K02551	menD; 2-succinyl-5-enolpyruvyl-6-hydroxy-3-cyclohexene-1-carboxylate synthase [EC:2.2.1.9]
UPI0001D189C1	AOT13_18685	AOT13_RS18710			1%2C4-dihydroxy-2-naphthoate octaprenyltransferase	1%2C4-dihydroxy-2-naphthoate polyprenyltransferase	K02548	menA; 1,4-dihydroxy-2-naphthoate polyprenyltransferase [EC:2.5.1.74]
UPI0001D189C2	AOT13_03005	AOT13_RS03020		guaB	inosine-5'-monophosphate dehydrogenase	IMP dehydrogenase	K00088	IMPDH, guaB; IMP dehydrogenase [EC:1.1.1.205]
UPI0001D189D3	AOT13_04540	AOT13_RS04550			redox-sensing transcriptional repressor Rex	redox-sensing transcriptional repressor Rex	K01926	rex; redox-sensing transcriptional repressor
UPI0001D189D4	AOT13_04590	AOT13_RS04600	groEL	groL	molecular chaperone GroEL	chaperonin GroEL	K04077	groEL, HSPD1; chaperonin GroEL [EC:5.6.1.7]
UPI0001D189DA	AOT13_12445	AOT13_RS12460			spore coat protein CotS	CotS family spore coat protein	K06331	cotI; spore coat protein I
UPI0001D18BB9	AOT13_15300	AOT13_RS15325			heat-shock protein Hsp20	Hsp20/alpha crystallin family protein	K13993	HSP20; HSP20 family protein
UPI0001D18BBC	AOT13_15315	AOT13_RS15340		galE	UDP-glucose 4-epimerase	UDP-glucose 4-epimerase GalE	K01784	galE, GALE; UDP-glucose 4-epimerase [EC:5.1.3.2]
UPI0001D18BC3	AOT13_15380	AOT13_RS15405			hypothetical protein	YppE family protein
UPI0001D18BC6	AOT13_15410	AOT13_RS15435			DNA replication protein DnaD	DnaD domain-containing protein	K02086	dnaD; DNA replication protein
UPI0001D18BC9	AOT13_15450	AOT13_RS15475			biotin--acetyl-CoA-carboxylase ligase	bifunctional biotin--[acetyl-CoA-carboxylase] synthetase/biotin operon repressor	K03524	birA; BirA family transcriptional regulator, biotin operon repressor / biotin---[acetyl-CoA-carboxylase] ligase [EC:6.3.4.15]
UPI0001D18BD5	AOT13_18335	AOT13_RS18360		tyrS	tyrosine--tRNA ligase	tyrosine--tRNA ligase	K01866	YARS, tyrS; tyrosyl-tRNA synthetase [EC:6.1.1.1]
UPI0001D18BD9	AOT13_18380	AOT13_RS18405			hypothetical protein	YtxH domain-containing protein
UPI0001D18BDC	AOT13_18405	AOT13_RS18430			hypothetical protein	DUF1444 domain-containing protein
UPI0001D18BDD	AOT13_18420	AOT13_RS18445			peptidase M28	M42 family metallopeptidase
UPI0001D18BDE	AOT13_18425	AOT13_RS18450			peptidase M4	PepSY domain-containing protein
UPI0001D18BDF	AOT13_18430	AOT13_RS18455			hypothetical protein	MBL fold metallo-hydrolase
UPI0001D18BE0	AOT13_18440	AOT13_RS18465			hypothetical protein	YtzH-like family protein
UPI0001D18BEC	AOT13_14855	AOT13_RS14880			dihydrolipoyllysine acetyltransferase	dihydrolipoamide acetyltransferase family protein	K09699	DBT, bkdB; 2-oxoisovalerate dehydrogenase E2 component (dihydrolipoyl transacylase) [EC:2.3.1.168]
UPI0001D18C12	AOT13_00345	AOT13_RS00345		sufC	iron ABC transporter ATP-binding protein	Fe-S cluster assembly ATPase SufC	K09013	sufC; Fe-S cluster assembly ATP-binding protein
UPI0001D18C22
UPI0001D18C23
UPI0001D18C24
UPI0001D18C25
UPI0001D18C26
UPI0001D18C29
UPI0001D18C2E
UPI0001D18C2F
UPI0001D18C3C	AOT13_18840	AOT13_RS18865			xylose isomerase	sugar phosphate isomerase/epimerase family protein
[truncated: 1,653 more rows]
