# Supplementary material for: Analysis of Proteome Dynamics in Early-Stage Sporulation-Inhibited Variants of Parageobacillus thermoglucosidasius
Source: Int J Mol Sci. 2025 Dec 4;26(23):11735. doi: 10.3390/ijms262311735 (PMC12692396; doi:10.3390/ijms262311735)
Supplement: Supplementary file 1 [file ijms-26-11735-s001.zip › TableS7.xlsx]

## Sheet: TableS7
sample_ID	full.name	short.name	condition	replicate	strain	time
F4	sample_WT_R1_Exponential	wt_Exponential_1	Exponential	1	wt	7h
F5	sample_WT_R2_Exponential	wt_Exponential_2	Exponential	2	wt	7h
F6	sample_WT_R3_Exponential	wt_Exponential_3	Exponential	3	wt	7h
F7	sample_WT_R1_Late_exponential	wt_Late_exponential_1	Late_exponential	1	wt	8h
F8	sample_WT_R2_Late_exponential	wt_Late_exponential_2	Late_exponential	2	wt	8h
F9	sample_WT_R3_Late_exponential	wt_Late_exponential_3	Late_exponential	3	wt	8h
F13	sample_WT_R1_Transition	wt_Transition_1	Transition	1	wt	10h
F14	sample_WT_R2_Transition	wt_Transition_2	Transition	2	wt	10h
F15	sample_WT_R3_Transition	wt_Transition_3	Transition	3	wt	10h
F16	sample_WT_R1_Stationary	wt_Stationary_1	Stationary	1	wt	13h
F17	sample_WT_R2_Stationary	wt_Stationary_2	Stationary	2	wt	13h
F18	sample_WT_R3_Stationary	wt_Stationary_3	Stationary	3	wt	13h
F19	sample_spo0A_R1_Exponential	spo0A_Exponential_1	Exponential	1	spo0A	8h
F20	sample_spo0A_R2_Exponential	spo0A_Exponential_2	Exponential	2	spo0A	8h
F21	sample_spo0A_R3_Exponential	spo0A_Exponential_3	Exponential	3	spo0A	8h
F22	sample_spo0A_R1_Late_exponential	spo0A_Late_exponential_1	Late_exponential	1	spo0A	9h
F23	sample_spo0A_R2_Late_exponential	spo0A_Late_exponential_2	Late_exponential	2	spo0A	9h
F24	sample_spo0A_R3_Late_exponential	spo0A_Late_exponential_3	Late_exponential	3	spo0A	9h
F28	sample_spo0A_R1_Transition	spo0A_Transition_1	Transition	1	spo0A	11h
F29	sample_spo0A_R2_Transition	spo0A_Transition_2	Transition	2	spo0A	11h
F30	sample_spo0A_R3_Transition	spo0A_Transition_3	Transition	3	spo0A	11h
F34	sample_spo0A_R1_Stationary	spo0A_Stationary_1	Stationary	1	spo0A	14h
F35	sample_spo0A_R2_Stationary	spo0A_Stationary_2	Stationary	2	spo0A	14h
F36	sample_spo0A_R3_Stationary	spo0A_Stationary_3	Stationary	3	spo0A	14h
F40	sample_spo0B_R1_Exponential	spo0B_Exponential_1	Exponential	1	spo0B	10h
F41	sample_spo0B_R2_Exponential	spo0B_Exponential_2	Exponential	2	spo0B	10h
F42	sample_spo0B_R3_Exponential	spo0B_Exponential_3	Exponential	3	spo0B	10h
F43	sample_spo0B_R1_Late_exponential	spo0B_Late_exponential_1	Late_exponential	1	spo0B	11h
F44	sample_spo0B_R2_Late_exponential	spo0B_Late_exponential_2	Late_exponential	2	spo0B	11h
F45	sample_spo0B_R3_Late_exponential	spo0B_Late_exponential_3	Late_exponential	3	spo0B	11h
F46	sample_spo0B_R1_Transition	spo0B_Transition_1	Transition	1	spo0B	12h
F47	sample_spo0B_R2_Transition	spo0B_Transition_2	Transition	2	spo0B	12h
F48	sample_spo0B_R3_Transition	spo0B_Transition_3	Transition	3	spo0B	12h
F52	sample_spo0B_R1_Stationary	spo0B_Stationary_1	Stationary	1	spo0B	14h
F53	sample_spo0B_R2_Stationary	spo0B_Stationary_2	Stationary	2	spo0B	14h
F54	sample_spo0B_R3_Stationary	spo0B_Stationary_3	Stationary	3	spo0B	14h
F58	sample_spo0F_R1_Exponential	spo0F_Exponential_1	Exponential	1	spo0F	5h
F59	sample_spo0F_R2_Exponential	spo0F_Exponential_2	Exponential	2	spo0F	5h
F60	sample_spo0F_R3_Exponential	spo0F_Exponential_3	Exponential	3	spo0F	5h
F61	sample_spo0F_R1_Late_exponential	spo0F_Late_exponential_1	Late_exponential	1	spo0F	6h
F62	sample_spo0F_R2_Late_exponential	spo0F_Late_exponential_2	Late_exponential	2	spo0F	6h
F63	sample_spo0F_R3_Late_exponential	spo0F_Late_exponential_3	Late_exponential	3	spo0F	6h
F64	sample_spo0F_R1_Transition	spo0F_Transition_1	Transition	1	spo0F	7h
F65	sample_spo0F_R2_Transition	spo0F_Transition_2	Transition	2	spo0F	7h
F66	sample_spo0F_R3_Transition	spo0F_Transition_3	Transition	3	spo0F	7h
F70	sample_spo0F_R1_Stationary	spo0F_Stationary_1	Stationary	1	spo0F	10h
F71	sample_spo0F_R2_Stationary	spo0F_Stationary_2	Stationary	2	spo0F	10h
F72	sample_spo0F_R3_Stationary	spo0F_Stationary_3	Stationary	3	spo0F	10h
F76	sample_sigF_R1_Exponential	sigF_Exponential_1	Exponential	1	sigF	7h
F77	sample_sigF_R2_Exponential	sigF_Exponential_2	Exponential	2	sigF	7h
F78	sample_sigF_R3_Exponential	sigF_Exponential_3	Exponential	3	sigF	7h
F79	sample_sigF_R1_Late_exponential	sigF_Late_exponential_1	Late_exponential	1	sigF	8h
F80	sample_sigF_R2_Late_exponential	sigF_Late_exponential_2	Late_exponential	2	sigF	8h
F81	sample_sigF_R3_Late_exponential	sigF_Late_exponential_3	Late_exponential	3	sigF	8h
F82	sample_sigF_R1_Transition	sigF_Transition_1	Transition	1	sigF	9h
F83	sample_sigF_R2_Transition	sigF_Transition_2	Transition	2	sigF	9h
F84	sample_sigF_R3_Transition	sigF_Transition_3	Transition	3	sigF	9h
F88	sample_sigF_R1_Stationary	sigF_Stationary_1	Stationary	1	sigF	12h
F89	sample_sigF_R2_Stationary	sigF_Stationary_2	Stationary	2	sigF	12h
F90	sample_sigF_R3_Stationary	sigF_Stationary_3	Stationary	3	sigF	12h
